# Supplementary material for: Origins of High-Activity Cage-Catalyzed Michael Addition
Source: J Am Chem Soc. 2024 Jul 8;146(28):19317–26. doi: 10.1021/jacs.4c05160 (PMC11258793; doi:10.1021/jacs.4c05160)
Supplement: Supplementary file 2 — ja4c05160_si_002.zip [file ja4c05160_si_002.zip]

Archive with 32 entries (25 files):
- md/
- md/reaction_1/
- md/reaction_1/with-cage/
- md/reaction_1/with-cage/2_npt.mdp
- md/reaction_1/with-cage/topol.top
- md/reaction_1/with-cage/3_run.mdp
- md/reaction_1/with-cage/conf.gro
- md/reaction_1/with-cage/1_nvt.mdp
- md/reaction_1/with-cage/0_em.mdp
- md/reaction_1/cage-free/
- md/reaction_1/cage-free/0_em.mdp
- md/reaction_1/cage-free/1_nvt.mdp
- md/reaction_1/cage-free/topol.top
- md/reaction_1/cage-free/conf.gro
- md/reaction_1/cage-free/3_run.mdp
- md/reaction_1/cage-free/2_npt.mdp
- md/cage_dcm_h2o/
- md/cage_dcm_h2o/conf.gro
- md/cage_dcm_h2o/3_run.mdp
- md/cage_dcm_h2o/topol.top
- md/cage_dcm_h2o/2_npt.mdp
- md/cage_dcm_h2o/1_nvt.mdp
- md/cage_dcm_h2o/0_em.mdp
- md/reaction_2/
- md/reaction_2/with-cage/
- md/reaction_2/with-cage/conf.gro
- md/reaction_2/with-cage/3_run.mdp
- md/reaction_2/with-cage/topol.top
- md/reaction_2/with-cage/0_em.mdp
- md/reaction_2/with-cage/1_nvt.mdp
- md/reaction_2/with-cage/2_npt.mdp
- md/README
