# Supplementary material for: Origins of High-Activity Cage-Catalyzed Michael Addition
Source: J Am Chem Soc. 2024 Jul 8;146(28):19317–26. doi: 10.1021/jacs.4c05160 (PMC11258793; doi:10.1021/jacs.4c05160)
Supplement: Supplementary file 2 — ja4c05160_si_002.zip [file ja4c05160_si_002.zip › md/reaction_1/with-cage/topol.top]

[ defaults ]
; nbfunc        comb-rule       gen-pairs       fudgeLJ fudgeQQ
1               2               yes             0.5     0.8
[ atomtypes ]
c3             6  12.010000  0.00000000  A     0.33996695      0.4577296
hc             1   1.008000  0.00000000  A     0.26495328      0.0656888
nh             7  14.010000  0.00000000  A     0.32499985        0.71128
h1             1   1.008000  0.00000000  A      0.2471353      0.0656888
c2             6  12.010000  0.00000000  A     0.33996695       0.359824
hn             1   1.008000  0.00000000  A     0.10690785      0.0656888
c              6  12.010000  0.00000000  A     0.33996695       0.359824
ce             6  12.010000  0.00000000  A     0.33996695       0.359824
no             7  14.010000  0.00000000  A     0.32499985        0.71128
o              8  16.000000  0.00000000  A     0.29599219        0.87864
os             8  16.000000  0.00000000  A     0.30000123        0.71128
h4             1   1.008000  0.00000000  A     0.25105526        0.06276
OW            OW      0.0000  0.0000  A   3.16655e-01  8.903586e-01
HW            HW      0.0000  0.0000  A   0.00000e+00  0.00000e+00
MW            MW      0.0000  0.0000  A   0.00000e+00  0.00000e+00
 cl       cl          0.00000  0.00000   A     3.47094e-01   1.10876e+00 ; 1.95  0.2650
 h2       h2          0.00000  0.00000   A     2.29317e-01   6.56888e-02 ; 1.29  0.0157
[ nonbond_params ]
[ bondtypes ]
[ angletypes ]
[ moleculetype ]
; Name            nrexcl
HDBU         3

[ atoms ]
;   nr       type  resnr residue  atom   cgnr    charge       mass  typeB    chargeB      massB
; residue    1 HDBUrtp UNL q 1.0
    1          c3      1     HDBU    C    1   -0.138409  12.010000 	 ; qtot -0.093365
    2          c3      1     HDBU   C1    2    0.048063  12.010000 	 ; qtot -0.200729
    3          c3      1     HDBU   C2    3   -0.073561  12.010000 	 ; qtot -0.182393
    4          hc      1     HDBU    H    4    0.032973   1.008000 	 ; qtot -0.105158
    5          hc      1     HDBU   H1    5    0.032973   1.008000 	 ; qtot -0.027922
    6          nh      1     HDBU    N    6   -0.138282  14.010000 	 ; qtot -0.255986
    7          h1      1     HDBU   H2    7    0.091623   1.008000 	 ; qtot -0.171751
    8          h1      1     HDBU   H3    8    0.091623   1.008000 	 ; qtot -0.087515
    9          c2      1     HDBU   C3    9    0.461708  12.010000 	 ; qtot 0.333321
   10          c3      1     HDBU   C4   10   -0.332390  12.010000 	 ; qtot 0.179656
   11          c3      1     HDBU   C5   11    0.112613  12.010000 	 ; qtot 0.092292
   12          hc      1     HDBU   H4   12    0.138023   1.008000 	 ; qtot 0.188528
   13          hc      1     HDBU   H5   13    0.138023   1.008000 	 ; qtot 0.284763
   14          hc      1     HDBU   H6   14    0.025616   1.008000 	 ; qtot 0.358499
   15          hc      1     HDBU   H7   15    0.025616   1.008000 	 ; qtot 0.432235
   16          hc      1     HDBU   H8   16    0.064723   1.008000 	 ; qtot 0.502470
   17          hc      1     HDBU   H9   17    0.064723   1.008000 	 ; qtot 0.572706
   18          c3      1     HDBU   C6   18   -0.002177  12.010000 	 ; qtot 0.575042
   19          c3      1     HDBU   C7   19   -0.077022  12.010000 	 ; qtot 0.455677
   20          h1      1     HDBU  H10   20    0.087423   1.008000 	 ; qtot 0.546413
   21          h1      1     HDBU  H11   21    0.087423   1.008000 	 ; qtot 0.637149
   22          c3      1     HDBU   C8   22    0.079548  12.010000 	 ; qtot 0.642484
   23          hc      1     HDBU  H12   23    0.078185   1.008000 	 ; qtot 0.737220
   24          hc      1     HDBU  H13   24    0.078185   1.008000 	 ; qtot 0.831956
   25          nh      1     HDBU   N1   25   -0.525739  14.010000 	 ; qtot 0.488792
   26          h1      1     HDBU  H14   26    0.084336   1.008000 	 ; qtot 0.579528
   27          h1      1     HDBU  H15   27    0.084336   1.008000 	 ; qtot 0.670264
   28          hn      1     HDBU  H16   28    0.379846   1.008000 	 ; qtot 1.000000

[ bonds ]
;    ai     aj funct         c0         c1         c2         c3
      1      2     1   0.15375 251793.120000
      1     11     1   0.15375 251793.120000
      2      3     1   0.15375 251793.120000
      3      6     1   0.14640 273298.880000
      6      9     1   0.13872 348276.160000
      6     18     1   0.14640 273298.880000
      9     10     1   0.15095 273466.240000
      9     25     1   0.13872 348276.160000
     10     11     1   0.15375 251793.120000
     18     19     1   0.15375 251793.120000
     19     22     1   0.15375 251793.120000
     22     25     1   0.14640 273298.880000
      1     16     1   0.10969 276646.080000
      1     17     1   0.10969 276646.080000
      2      4     1   0.10969 276646.080000
      2      5     1   0.10969 276646.080000
      3      7     1   0.10969 276646.080000
      3      8     1   0.10969 276646.080000
     10     12     1   0.10969 276646.080000
     10     13     1   0.10969 276646.080000
     11     14     1   0.10969 276646.080000
     11     15     1   0.10969 276646.080000
     18     20     1   0.10969 276646.080000
     18     21     1   0.10969 276646.080000
     19     23     1   0.10969 276646.080000
     19     24     1   0.10969 276646.080000
     22     26     1   0.10969 276646.080000
     22     27     1   0.10969 276646.080000
     25     28     1   0.10121 338569.280000

[ pairs ]
;    ai     aj funct         c0         c1         c2         c3
      1      6     1
      1      9     1
      2     10     1
      2      9     1
      2     18     1
     11      3     1
      3     10     1
      3     25     1
      3     19     1
      6     11     1
      6     22     1
      9     19     1
     10     18     1
     10     22     1
     11     25     1
     18     25     1
      1      7     1
      1      8     1
      1     12     1
      1     13     1
      2     14     1
      2     15     1
     16      3     1
     17      3     1
      3     20     1
      3     21     1
     11      4     1
     16      4     1
     17      4     1
      4      6     1
      4      7     1
      4      8     1
     11      5     1
     16      5     1
     17      5     1
      5      6     1
      5      7     1
      5      8     1
      6     12     1
      6     13     1
      6     28     1
      6     23     1
      6     24     1
      7      9     1
      7     18     1
      8      9     1
      8     18     1
      9     20     1
      9     21     1
      9     14     1
      9     15     1
      9     26     1
      9     27     1
     10     28     1
     16     10     1
     17     10     1
     12     25     1
     12     14     1
     12     15     1
     13     25     1
     13     14     1
     13     15     1
     16     14     1
     17     14     1
     16     15     1
     17     15     1
     18     26     1
     18     27     1
     19     28     1
     20     22     1
     20     23     1
     20     24     1
     21     22     1
     21     23     1
     21     24     1
     23     25     1
     23     26     1
     23     27     1
     24     25     1
     24     26     1
     24     27     1
     26     28     1
     27     28     1

[ angles ]
;    ai     aj     ak funct         c0         c1         c2         c3
      1      2      3     1   111.5100476 526.347200
      1     11     10     1   111.5100476 526.347200
      2      1     11     1   111.5100476 526.347200
      2      3      6     1   110.4600475 553.961600
      3      6      9     1   123.7100528 522.163200
      3      6     18     1   114.5100489 528.857600
      6      9     10     1   116.2100496 558.145600
      6      9     25     1   112.8200486 608.353600
      6     18     19     1   110.4600475 553.961600
      9      6     18     1   123.7100528 522.163200
      9     10     11     1   111.5600479 530.531200
      9     25     22     1   123.7100528 522.163200
     10      9     25     1   116.2100496 558.145600
     18     19     22     1   111.5100476 526.347200
     19     22     25     1   110.4600475 553.961600
      1      2      4     1   109.8000471 387.438400
      1      2      5     1   109.8000471 387.438400
      1     11     14     1   109.8000471 387.438400
      1     11     15     1   109.8000471 387.438400
      2      1     16     1   109.8000471 387.438400
      2      1     17     1   109.8000471 387.438400
      2      3      7     1   109.5600471 388.275200
      2      3      8     1   109.5600471 388.275200
      3      2      4     1   109.8000471 387.438400
      3      2      5     1   109.8000471 387.438400
      4      2      5     1   107.5800459 329.699200
      6      3      7     1   109.7900472 415.052800
      6      3      8     1   109.7900472 415.052800
      6     18     20     1   109.7900472 415.052800
      6     18     21     1   109.7900472 415.052800
      7      3      8     1   108.4600466 328.025600
      9     10     12     1   110.3600474 393.296000
      9     10     13     1   110.3600474 393.296000
      9     25     28     1   115.0900495 406.684800
     10     11     14     1   109.8000471 387.438400
     10     11     15     1   109.8000471 387.438400
     11      1     16     1   109.8000471 387.438400
     11      1     17     1   109.8000471 387.438400
     11     10     12     1   109.8000471 387.438400
     11     10     13     1   109.8000471 387.438400
     12     10     13     1   107.5800459 329.699200
     14     11     15     1   107.5800459 329.699200
     16      1     17     1   107.5800459 329.699200
     18     19     23     1   109.8000471 387.438400
     18     19     24     1   109.8000471 387.438400
     19     18     20     1   109.5600471 388.275200
     19     18     21     1   109.5600471 388.275200
     19     22     26     1   109.5600471 388.275200
     19     22     27     1   109.5600471 388.275200
     20     18     21     1   108.4600466 328.025600
     22     19     23     1   109.8000471 387.438400
     22     19     24     1   109.8000471 387.438400
     22     25     28     1   115.9900499 385.764800
     23     19     24     1   107.5800459 329.699200
     25     22     26     1   109.7900472 415.052800
     25     22     27     1   109.7900472 415.052800
     26     22     27     1   108.4600466 328.025600

[ dihedrals ]
;    ai     aj     ak     al funct         c0         c1         c2         c3         c4         c5
      1      2      3      6     1  0.0000000  0.6508444  3
      1     11     10      9     1  0.0000000  0.6508444  3
      2      1     11     10     1  180.0000771  0.8368000  1
      2      1     11     10     1  180.0000771  1.0460000  2
      2      1     11     10     1  0.0000000  0.7531200  3
      2      3      6      9     1  0.0000000  0.0000000  2
      2      3      6     18     1  0.0000000  0.0000000  2
     11      1      2      3     1  180.0000771  0.8368000  1
     11      1      2      3     1  180.0000771  1.0460000  2
     11      1      2      3     1  0.0000000  0.7531200  3
      3      6      9     10     1  180.0000771  2.8242000  2
      3      6      9     25     1  180.0000771  2.8242000  2
      3      6     18     19     1  0.0000000  0.0000000  2
      6      9     10     11     1  0.0000000  0.0000000  2
      6      9     25     22     1  180.0000771  2.8242000  2
      6     18     19     22     1  0.0000000  0.6508444  3
      9      6     18     19     1  0.0000000  0.0000000  2
      9     25     22     19     1  0.0000000  0.0000000  2
     10      9      6     18     1  180.0000771  2.8242000  2
     10      9     25     22     1  180.0000771  2.8242000  2
     11     10      9     25     1  0.0000000  0.0000000  2
     18      6      9     25     1  180.0000771  2.8242000  2
     18     19     22     25     1  0.0000000  0.6508444  3
      9      3      6     18     4  180.0000771  4.6024000  2
     10      6      9     25     4  180.0000771  4.6024000  2
      1      2      3      7     1  0.0000000  0.6508444  3
      1      2      3      8     1  0.0000000  0.6508444  3
      1     11     10     12     1  0.0000000  0.6694400  3
      1     11     10     13     1  0.0000000  0.6694400  3
      2      1     11     14     1  0.0000000  0.6694400  3
      2      1     11     15     1  0.0000000  0.6694400  3
     16      1      2      3     1  0.0000000  0.6694400  3
     17      1      2      3     1  0.0000000  0.6694400  3
      3      6     18     20     1  0.0000000  0.0000000  2
      3      6     18     21     1  0.0000000  0.0000000  2
     11      1      2      4     1  0.0000000  0.6694400  3
     16      1      2      4     1  0.0000000  0.6276000  3
     17      1      2      4     1  0.0000000  0.6276000  3
      4      2      3      6     1  0.0000000  0.6508444  3
      4      2      3      7     1  0.0000000  0.6508444  3
      4      2      3      8     1  0.0000000  0.6508444  3
     11      1      2      5     1  0.0000000  0.6694400  3
     16      1      2      5     1  0.0000000  0.6276000  3
     17      1      2      5     1  0.0000000  0.6276000  3
      5      2      3      6     1  0.0000000  0.6508444  3
      5      2      3      7     1  0.0000000  0.6508444  3
      5      2      3      8     1  0.0000000  0.6508444  3
      6      9     10     12     1  0.0000000  0.0000000  2
      6      9     10     13     1  0.0000000  0.0000000  2
      6      9     25     28     1  180.0000771  2.8242000  2
      6     18     19     23     1  0.0000000  0.6508444  3
      6     18     19     24     1  0.0000000  0.6508444  3
      7      3      6      9     1  0.0000000  0.0000000  2
      7      3      6     18     1  0.0000000  0.0000000  2
      8      3      6      9     1  0.0000000  0.0000000  2
      8      3      6     18     1  0.0000000  0.0000000  2
      9      6     18     20     1  0.0000000  0.0000000  2
      9      6     18     21     1  0.0000000  0.0000000  2
      9     10     11     14     1  0.0000000  0.6508444  3
      9     10     11     15     1  0.0000000  0.6508444  3
      9     25     22     26     1  0.0000000  0.0000000  2
      9     25     22     27     1  0.0000000  0.0000000  2
     10      9     25     28     1  180.0000771  2.8242000  2
     16      1     11     10     1  0.0000000  0.6694400  3
     17      1     11     10     1  0.0000000  0.6694400  3
     12     10      9     25     1  0.0000000  0.0000000  2
     12     10     11     14     1  0.0000000  0.6276000  3
     12     10     11     15     1  0.0000000  0.6276000  3
     13     10      9     25     1  0.0000000  0.0000000  2
     13     10     11     14     1  0.0000000  0.6276000  3
     13     10     11     15     1  0.0000000  0.6276000  3
     16      1     11     14     1  0.0000000  0.6276000  3
     17      1     11     14     1  0.0000000  0.6276000  3
     16      1     11     15     1  0.0000000  0.6276000  3
     17      1     11     15     1  0.0000000  0.6276000  3
     18     19     22     26     1  0.0000000  0.6508444  3
     18     19     22     27     1  0.0000000  0.6508444  3
     19     22     25     28     1  0.0000000  0.0000000  2
     20     18     19     22     1  0.0000000  0.6508444  3
     20     18     19     23     1  0.0000000  0.6508444  3
     20     18     19     24     1  0.0000000  0.6508444  3
     21     18     19     22     1  0.0000000  0.6508444  3
     21     18     19     23     1  0.0000000  0.6508444  3
     21     18     19     24     1  0.0000000  0.6508444  3
     23     19     22     25     1  0.0000000  0.6508444  3
     23     19     22     26     1  0.0000000  0.6508444  3
     23     19     22     27     1  0.0000000  0.6508444  3
     24     19     22     25     1  0.0000000  0.6508444  3
     24     19     22     26     1  0.0000000  0.6508444  3
     24     19     22     27     1  0.0000000  0.6508444  3
     26     22     25     28     1  0.0000000  0.0000000  2
     27     22     25     28     1  0.0000000  0.0000000  2
      9     22     25     28     4  180.0000771  4.6024000  2

[ moleculetype ]
; Name            nrexcl
R10          3

[ atoms ]
;   nr       type  resnr residue  atom   cgnr    charge       mass  typeB    chargeB      massB
; residue    1 R10 rtp R10 q -1.0
    1          c      1    R10     C0      1 0.96000100  12.010000   ; qtot 0.960001
    2         ce      1    R10     C1      2 -0.97578700  12.010000   ; qtot -0.015786
    3         no      1    R10     N2      3 1.03345400  14.010000   ; qtot 1.017668
    4          o      1    R10     O3      4 -0.65431400  16.000000   ; qtot 0.363354
    5          o      1    R10     O4      5 -0.62372600  16.000000   ; qtot -0.260372
    6         os      1    R10     O5      6 -0.48442600  16.000000   ; qtot -0.744798
    7         c3      1    R10     C6      7 0.12046500  12.010000   ; qtot -0.624333
    8          o      1    R10     O7      8 -0.64720900  16.000000   ; qtot -1.271542
    9         h4      1    R10     H8      9 0.23284800   1.008000   ; qtot -1.038694
   10         h1      1    R10     H9     10 0.01289800   1.008000   ; qtot -1.025796
   11         h1      1    R10    H10     11 0.01289800   1.008000   ; qtot -1.012898
   12         h1      1    R10    H11     12 0.01289800   1.008000   ; qtot -1.000000

[ bonds ]
;    ai     aj funct         c0         c1         c2         c3
      1      2     1   0.14140 302009.488000
      1      6     1   0.14100 175460.224000
      1      8     1   0.12170 657180.880000
      2      3     1   0.13820 258512.624000
      3      4     1   0.12375 490042.632000
      3      5     1   0.12375 490042.632000
      6      7     1   0.13920 244989.936000
      2      9     1   0.10850 341874.640000
      7     10     1   0.11047 289253.866667
      7     11     1   0.11047 289253.866667
      7     12     1   0.11047 289253.866667

[ pairs ]
;    ai     aj funct         c0         c1         c2         c3
      1      4     1
      1      5     1
      2      7     1
      6      3     1
      8      3     1
      8      7     1
      1     10     1
      1     11     1
      1     12     1
      4      9     1
      5      9     1
      6      9     1
      8      9     1

[ angles ]
;    ai     aj     ak funct         c0         c1         c2         c3
      1      2      3     1   124.9000000 529.694400
      1      6      7     1   116.5000000 1411.681600
      2      1      6     1   107.8000000 798.307200
      2      1      8     1   132.4000000 574.714240
      2      3      4     1   119.2500000 731.614240
      2      3      5     1   119.2500000 731.614240
      4      3      5     1   121.5000000 689.188480
      6      1      8     1   119.8000000 644.670720
      1      2      9     1   120.6000000 241.333120
      3      2      9     1   114.5000000 251.625760
      6      7     10     1   110.2333333 441.914080
      6      7     11     1   110.2333333 441.914080
      6      7     12     1   110.2333333 441.914080
     10      7     11     1   108.6666667 354.077973
     10      7     12     1   108.6666667 354.077973
     11      7     12     1   108.6666667 354.077973

[ dihedrals ]
;    ai     aj     ak     al funct         c0         c1         c2         c3         c4         c5
      1      2      3      4     1  180.0000771  14.2004857  2
      1      2      3      5     1  180.0000771  14.2004857  2
      2      1      6      7     1  180.0000771  11.2968000  2
      6      1      2      3     1  180.0000771  9.1002000  2
      8      1      2      3     1  180.0000771  9.1002000  2
      8      1      6      7     1  180.0000771  5.8576000  1
      8      1      6      7     1  180.0000771  11.2968000  2
      6      1      8      2     4  180.0000771  43.9320000  2
      2      4      3      5     4  180.0000771  4.6024000  2
      1      6      7     10     1  0.0000000  1.6038667  3
      1      6      7     11     1  0.0000000  1.6038667  3
      1      6      7     12     1  0.0000000  1.6038667  3
      4      3      2      9     1  180.0000771  14.2004857  2
      5      3      2      9     1  180.0000771  14.2004857  2
      6      1      2      9     1  180.0000771  9.1002000  2
      8      1      2      9     1  180.0000771  9.1002000  2
      1      9      2      3     4  180.0000771  4.6024000  2

[ moleculetype ]
; molname       nrexcl
OPC             2

[ atoms ]
; id  at type     res nr  res name  at name  cg nr  charge    mass
  1   OW          1       OPC       OW       1       0        16.00000
  2   HW          1       OPC       HW1      1       0.67914   1.00800
  3   HW          1       OPC       HW2      1       0.67914   1.00800
  4   MW          1       OPC       MW       1      -1.35828   0.00000

#ifndef FLEXIBLE

[ settles ]
; i     funct   doh     dhh
1       1       0.08724 0.13712

#else

[ bonds ]
; i     j       funct   length  force.c.
1       2       1       0.08724 502416.0 0.08724        502416.0
1       3       1       0.08724 502416.0 0.08724        502416.0

[ angles ]
; i     j       k       funct   angle   force.c.
2       1       3       1       103.6   628.02  103.6  628.02

#endif


[ virtual_sites3 ]
; Vsite from                    funct   a               b
4       1       2       3       1       0.147722363     0.147722363


[ exclusions ]
1       2       3       4
2       1       3       4
3       1       2       4
4       1       2       3


; The position of the virtual site is computed as follows:
;
;               O
;             
;               V
;         
;       H               H
;
; Ewald OPC:
; const = distance (OV) / [ cos (angle(VOH))    * distance (OH) ]
;         0.01594 nm     / [ cos (51.8 deg)     * 0.0872433 nm    ]
;       then a = b = 0.5 * const = 0.147722363
;
; Vsite pos x4 = x1 + a*(x2-x1) + b*(x3-x1)
[ moleculetype ]
;name            nrexcl
 DCM              3

[ atoms ]
;   nr  type  resi  res  atom  cgnr     charge      mass       ; qtot   bond_type
     1   cl     1   DCM   CL1    1    -0.050975     35.45000 ; qtot -0.051
     2   c3     1   DCM    C1    2    -0.362947     12.01000 ; qtot -0.414
     3   h2     1   DCM    H1    3     0.233201      1.00800 ; qtot -0.181
     4   h2     1   DCM    H2    4     0.231696      1.00800 ; qtot 0.051
     5   cl     1   DCM   CL2    5    -0.050975     35.45000 ; qtot -0.000

[ bonds ]
;   ai     aj funct   r             k
     1      2   1    1.8045e-01    2.2284e+05 ;    CL1 - C1
     2      3   1    1.0961e-01    2.7757e+05 ;     C1 - H1
     2      4   1    1.0961e-01    2.7757e+05 ;     C1 - H2
     2      5   1    1.8045e-01    2.2284e+05 ;     C1 - CL2

[ angles ]
;   ai     aj     ak    funct   theta         cth
     1      2      3      1    1.0699e+02    3.3489e+02 ;    CL1 - C1     - H1
     1      2      4      1    1.0699e+02    3.3489e+02 ;    CL1 - C1     - H2
     1      2      5      1    1.0933e+02    4.5263e+02 ;    CL1 - C1     - CL2
     3      2      4      1    1.1020e+02    3.2602e+02 ;     H1 - C1     - H2
     3      2      5      1    1.0699e+02    3.3489e+02 ;     H1 - C1     - CL2
     4      2      5      1    1.0699e+02    3.3489e+02 ;     H2 - C1     - CL2

[ system ]
[ molecules ]

HDBU 1

R10 1

OPC 17

DCM               583
