# Supplementary material for: Origins of High-Activity Cage-Catalyzed Michael Addition
Source: J Am Chem Soc. 2024 Jul 8;146(28):19317–26. doi: 10.1021/jacs.4c05160 (PMC11258793; doi:10.1021/jacs.4c05160)
Supplement: Supplementary file 2 — ja4c05160_si_002.zip [file ja4c05160_si_002.zip › md/reaction_1/with-cage/conf.gro]

Green Red Orange Magenta Azure Cyan Skyblue
 3023
    1HDBU     C    1   2.669   2.244   0.720  0.0330 -0.9089  0.1151
    1HDBU    C1    2   2.586   2.354   0.636 -0.0946  0.5837  0.2696
    1HDBU    C2    3   2.434   2.327   0.620  0.3803  1.1298  0.6203
    1HDBU     H    4   2.633   2.353   0.536  0.0020 -0.3532  0.3190
    1HDBU    H1    5   2.588   2.450   0.690 -0.3571  1.6745 -1.5812
    1HDBU     N    6   2.365   2.351   0.744  0.0525 -0.5760 -0.5212
    1HDBU    H2    7   2.426   2.225   0.580 -0.5636  1.4841 -0.1433
    1HDBU    H3    8   2.397   2.390   0.538  1.2066  1.8112  0.7512
    1HDBU    C3    9   2.360   2.250   0.843  0.3066  0.2666 -0.5827
    1HDBU    C4   10   2.469   2.144   0.855  0.1473 -0.1819 -0.0182
    1HDBU    C5   11   2.609   2.207   0.858 -0.2159  0.0223  0.3390
    1HDBU    H4   12   2.458   2.078   0.768  1.5306 -0.2328 -0.1707
    1HDBU    H5   13   2.458   2.078   0.942  0.9162  0.9229  0.9505
    1HDBU    H6   14   2.676   2.130   0.898  1.2954  2.0367  1.9069
    1HDBU    H7   15   2.608   2.298   0.919 -1.4663  0.5729 -0.4769
    1HDBU    H8   16   2.772   2.268   0.751  0.0553 -1.7309  0.7345
    1HDBU    H9   17   2.669   2.160   0.649 -2.4755  0.2575 -1.3682
    1HDBU    C6   18   2.320   2.485   0.766  0.2293  0.0528  0.3567
    1HDBU    C7   19   2.203   2.492   0.864  1.0617 -0.4520  0.5040
    1HDBU   H10   20   2.291   2.545   0.679 -0.9447  0.2311  0.8574
    1HDBU   H11   21   2.403   2.550   0.799  2.4334 -1.9802 -0.8275
    1HDBU    C8   22   2.245   2.415   0.989  0.3930 -0.1762 -0.2725
    1HDBU   H12   23   2.114   2.445   0.820  0.8689 -0.3929  0.8305
    1HDBU   H13   24   2.173   2.595   0.886  2.8784 -0.2381  2.3318
    1HDBU    N1   25   2.305   2.285   0.962  0.0621 -0.3954 -0.6927
    1HDBU   H14   26   2.151   2.408   1.045 -0.7052 -1.0729 -2.1333
    1HDBU   H15   27   2.312   2.477   1.049 -0.4183 -1.3155  1.9314
    1HDBU   H16   28   2.307   2.219   1.039  1.4863 -0.5915 -0.8710
    2R10     C0   29   2.118   1.932   0.842  0.0268 -0.5596  0.5738
    2R10     C1   30   2.169   1.958   0.964  0.1889  0.7041 -0.1487
    2R10     N2   31   2.096   1.974   1.074 -0.1539 -0.5176 -0.6986
    2R10     O3   32   2.157   2.012   1.172  0.1933  0.0556  0.1061
    2R10     O4   33   1.974   1.983   1.066 -0.1784 -0.3906 -1.1466
    2R10     O5   34   2.222   1.933   0.760 -0.6818  1.0565 -0.2362
    2R10     C6   35   2.197   1.895   0.631 -0.4568  0.0612  0.4258
    2R10     O7   36   2.003   1.911   0.807  0.2169  0.6114  0.1301
    2R10     H8   37   2.275   1.960   0.985  0.3251  0.7780 -0.8108
    2R10     H9   38   2.294   1.900   0.578 -1.1797  2.0674 -0.8009
    2R10    H10   39   2.125   1.972   0.599 -0.1410  2.0889  4.0429
    2R10    H11   40   2.152   1.794   0.625 -0.5406  0.0082  1.6928
    3OPC     OW   41   1.579   2.088   1.318 -0.0184 -0.4077 -0.4948
    3OPC    HW1   42   1.496   2.088   1.345  0.0875 -1.5204 -0.0989
    3OPC    HW2   43   1.624   2.106   1.391  0.0701  0.9962 -0.8686
    3OPC     MW   44   1.573   2.091   1.333  0.0104 -0.3648 -0.4915
    4OPC     OW   45   2.216   2.571   1.512  0.3471  0.1911 -0.3161
    4OPC    HW1   46   2.172   2.587   1.439  0.6924  1.0337 -0.3495
    4OPC    HW2   47   2.187   2.492   1.537  1.8675 -1.1832 -2.5577
    4OPC     MW   48   2.205   2.561   1.505  0.6226  0.1125 -0.6522
    5OPC     OW   49   1.881   2.268   0.958 -0.0379 -0.3977 -0.6393
    5OPC    HW1   50   1.819   2.221   0.919 -1.3642 -0.1945  1.1048
    5OPC    HW2   51   1.937   2.207   0.987 -0.1701 -0.6846 -0.9784
    5OPC     MW   52   1.880   2.252   0.957 -0.2533 -0.4102 -0.4317
    6OPC     OW   53   2.805   0.657   3.684  0.2101 -0.5461 -0.0049
    6OPC    HW1   54   2.758   0.619   3.747 -0.4081  0.3699  0.1094
    6OPC    HW2   55   2.781   0.613   3.612 -1.1845  0.1657 -0.0187
    6OPC     MW   56   2.794   0.645   3.683 -0.0874 -0.3056  0.0099
    7OPC     OW   57   1.763   1.755   0.810 -0.4569 -0.0928  0.2183
    7OPC    HW1   58   1.836   1.802   0.812 -0.2806 -0.0900 -2.4488
    7OPC    HW2   59   1.787   1.679   0.846  0.3101  0.5151  1.0400
    7OPC     MW   60   1.777   1.750   0.816 -0.3176 -0.0026 -0.0543
    8OPC     OW   61   1.572   1.950   0.826  0.1877  0.1477 -0.3714
    8OPC    HW1   62   1.600   1.966   0.908 -0.0125  2.0953 -0.6423
    8OPC    HW2   63   1.607   1.872   0.808  1.8577  0.5498  0.8738
    8OPC     MW   64   1.582   1.941   0.836  0.4048  0.4948 -0.2275
    9OPC     OW   65   1.866   2.152   2.191 -0.0957 -0.7636  0.1016
    9OPC    HW1   66   1.946   2.126   2.168  0.7794 -0.6165  2.6755
    9OPC    HW2   67   1.817   2.081   2.180  0.5332 -1.0757 -0.7867
    9OPC     MW   68   1.870   2.138   2.186  0.1265 -0.7881  0.3506
   10OPC     OW   69   2.391   2.338   1.430 -0.0787 -0.6186  0.4554
   10OPC    HW1   70   2.399   2.417   1.464  1.0260 -0.8725  0.8417
   10OPC    HW2   71   2.355   2.291   1.494  1.0046 -0.8475  0.9168
   10OPC     MW   72   2.387   2.342   1.444  0.2445 -0.6899  0.5806
   11OPC     OW   73   1.930   2.528   1.038 -0.1846 -0.1681  0.0986
   11OPC    HW1   74   1.913   2.446   1.014  0.4916  0.1076 -1.4406
   11OPC    HW2   75   1.851   2.564   1.045 -0.4506 -0.4968 -0.9725
   11OPC     MW   76   1.916   2.521   1.036 -0.1239 -0.1761 -0.2870
   12OPC     OW   77   2.048   2.532   1.289  0.0841  0.4880 -0.7398
   12OPC    HW1   78   2.001   2.538   1.215 -0.7390 -0.6190 -0.3347
   12OPC    HW2   79   2.059   2.446   1.299 -0.3818  0.5712  0.7577
   12OPC     MW   80   2.043   2.520   1.280 -0.1062  0.3368 -0.4588
   13OPC     OW   81   2.126   2.283   1.574  0.0243 -0.1023 -0.0799
   13OPC    HW1   82   2.099   2.253   1.496 -1.4512 -0.2791  0.4751
   13OPC    HW2   83   2.110   2.217   1.628  0.5541  0.2214  0.4882
   13OPC     MW   84   2.120   2.269   1.570 -0.1153 -0.0806  0.0860
   14OPC     OW   85   2.057   2.257   1.295  0.2537 -0.6302  0.7865
   14OPC    HW1   86   2.069   2.177   1.261 -1.4070 -0.8258  0.5711
   14OPC    HW2   87   1.972   2.272   1.282  0.6556  1.4708  0.2218
   14OPC     MW   88   2.047   2.247   1.288  0.0677 -0.3487  0.6712
   15OPC     OW   89   1.703   1.980   1.072  0.2021 -0.2638  0.5976
   15OPC    HW1   90   1.671   2.000   1.150 -0.0576 -1.0812  0.7097
   15OPC    HW2   91   1.788   1.967   1.088  0.0935 -0.7334  0.8056
   15OPC     MW   92   1.711   1.981   1.086  0.1478 -0.4539  0.6449
   16OPC     OW   93   1.811   2.085   0.750  0.2395 -0.4335 -0.3964
   16OPC    HW1   94   1.742   2.036   0.767 -0.4411  0.9765  1.2672
   16OPC    HW2   95   1.879   2.031   0.761 -0.5128 -1.2732  0.1820
   16OPC     MW   96   1.811   2.070   0.754  0.0278 -0.3492 -0.0652
   17OPC     OW   97   2.471   2.623   1.574 -0.2903  0.4225  0.3203
   17OPC    HW1   98   2.486   2.704   1.545 -1.7137  0.3882 -0.6170
   17OPC    HW2   99   2.385   2.613   1.565 -0.2581 -0.9100  1.1976
   17OPC     MW  100   2.461   2.633   1.568 -0.4958  0.2208  0.3114
   18OPC     OW  101   2.401   2.173   1.216 -0.3813  0.4542 -0.2628
   18OPC    HW1  102   2.405   2.228   1.283  3.0477 -1.1796  1.1298
   18OPC    HW2  103   2.338   2.117   1.238 -0.2028  0.7110  0.9519
   18OPC     MW  104   2.392   2.173   1.229  0.1516  0.2507  0.1223
   19OPC     OW  105   1.775   2.262   1.239  0.4911  0.0008 -1.4552
   19OPC    HW1  106   1.695   2.234   1.259  0.2674  1.1167 -0.6790
   19OPC    HW2  107   1.784   2.239   1.155 -2.0276  2.7859 -2.6986
   19OPC     MW  108   1.764   2.255   1.229  0.0860  0.5770 -1.5242
   20DCM    CL1  109   0.028   0.230   1.406 -0.1155  0.0766 -0.4553
   20DCM     C1  110   0.157   0.130   1.331  0.1561 -0.5249 -0.2626
   20DCM     H1  111   0.124   0.026   1.330  1.3837 -0.9305 -0.5920
   20DCM     H2  112   0.239   0.147   1.402 -0.1064  0.0197 -0.0823
   20DCM    CL2  113   0.205   0.204   1.170  0.0235 -0.0132 -0.0376
   21DCM    CL1  114   0.605   1.960   0.061 -0.1695 -0.0610 -0.0110
   21DCM     C1  115   0.560   1.790   0.009  0.5789  0.1019 -0.6440
   21DCM     H1  116   0.487   1.788  -0.073 -1.1538  0.1468  0.8297
   21DCM     H2  117   0.520   1.738   0.097  1.0795 -0.7095 -0.8838
   21DCM    CL2  118   0.709   1.706  -0.026 -0.2625 -0.1764 -0.0693
   22DCM    CL1  119   3.541   1.668   0.689 -0.3400 -0.1364 -0.0906
   22DCM     C1  120   3.490   1.828   0.734 -0.3250  0.6728 -0.4897
   22DCM     H1  121   3.470   1.885   0.642  1.6263  0.6483 -0.9739
   22DCM     H2  122   3.565   1.880   0.794 -0.3816  0.9950 -0.6921
   22DCM    CL2  123   3.349   1.809   0.836  0.1133  0.1951 -0.2646
   23DCM    CL1  124   0.304   0.444   0.943  0.0702  0.3219  0.3315
   23DCM     C1  125   0.233   0.607   0.932 -0.0796  0.2787  0.3230
   23DCM     H1  126   0.257   0.658   1.026  0.6477  0.8128 -0.1475
   23DCM     H2  127   0.123   0.601   0.930  0.0042 -1.3763 -0.3517
   23DCM    CL2  128   0.298   0.692   0.782  0.1826 -0.5197 -0.3674
   24DCM    CL1  129   3.537   3.053   2.998  0.0775  0.1286  0.1446
   24DCM     C1  130   3.542   3.116   3.166 -0.4122  0.4018  0.4796
   24DCM     H1  131   3.646   3.112   3.202 -0.6198 -2.1469  0.9625
   24DCM     H2  132   3.495   3.046   3.236 -0.9464 -2.0989 -2.1890
   24DCM    CL2  133   3.495   3.291   3.185  0.2343 -0.0426 -0.2532
   25DCM    CL1  134   2.258   2.045   1.883 -0.0711  0.0857  0.5520
   25DCM     C1  135   2.429   1.984   1.845 -0.6808 -0.0241  0.0116
   25DCM     H1  136   2.504   2.064   1.835  2.4327 -2.6261  0.6119
   25DCM     H2  137   2.424   1.924   1.754 -0.4435 -1.1313  0.7012
   25DCM    CL2  138   2.504   1.884   1.980 -0.2234 -0.3663 -0.2119
   26DCM    CL1  139   2.130   4.071   3.680 -0.0220  0.1446  0.1793
   26DCM     C1  140   2.139   3.987   3.841 -0.7058  0.1660 -0.5467
   26DCM     H1  141   2.137   4.054   3.928  1.5115 -0.9750  0.4668
   26DCM     H2  142   2.225   3.919   3.841 -0.7561  0.1042 -0.4213
   26DCM    CL2  143   1.992   3.882   3.845 -0.1861 -0.1281  0.0921
   27DCM    CL1  144   1.779   1.273   0.562  0.6275 -0.2631 -0.0003
   27DCM     C1  145   1.609   1.280   0.500 -0.4301  0.1088 -0.4335
   27DCM     H1  146   1.604   1.335   0.405  2.1327 -1.5484 -1.6566
   27DCM     H2  147   1.560   1.336   0.581 -1.9546 -2.2706  0.3885
   27DCM    CL2  148   1.537   1.111   0.478  0.0149 -0.2321 -0.2447
   28DCM    CL1  149   0.004   3.887   3.405  0.2802 -0.2811  0.3577
   28DCM     C1  150  -0.096   3.975   3.531 -0.1055 -0.6265 -0.2678
   28DCM     H1  151  -0.116   4.076   3.492  0.0193 -0.7517 -0.6650
   28DCM     H2  152  -0.042   3.978   3.626  0.2751  1.6957 -0.4992
   28DCM    CL2  153  -0.262   3.897   3.562  0.0651 -0.2207 -0.3027
   29DCM    CL1  154   2.022   2.474   1.940  0.2660 -0.5086 -0.3891
   29DCM     C1  155   1.881   2.441   2.055 -0.3602 -0.0712 -0.1260
   29DCM     H1  156   1.912   2.449   2.160  0.3161  1.2780 -0.4107
   29DCM     H2  157   1.850   2.339   2.029 -0.6642  0.4075 -1.7432
   29DCM    CL2  158   1.737   2.544   2.034  0.3588  0.4066  0.1159
   30DCM    CL1  159   3.916   2.335   3.005 -0.0677 -0.2895  0.3858
   30DCM     C1  160   3.915   2.514   2.971  1.2397  0.8642 -0.1653
   30DCM     H1  161   3.813   2.552   2.956  0.8769  0.8005  1.7920
   30DCM     H2  162   3.983   2.528   2.886  2.8064 -0.7778  0.7548
   30DCM    CL2  163   3.992   2.597   3.109 -0.3146  0.1563  0.0582
   31DCM    CL1  164   4.136   2.279   0.411 -0.1564 -0.2542  0.6354
   31DCM     C1  165   4.056   2.187   0.280 -0.4274 -0.3416  0.0617
   31DCM     H1  166   4.099   2.212   0.183  2.7869 -1.5724  1.0312
   31DCM     H2  167   3.949   2.210   0.274 -0.4839 -0.3940  0.7726
   31DCM    CL2  168   4.076   2.006   0.318  0.3167  0.3029  0.5410
   32DCM    CL1  169   1.705   0.162   3.979  0.1805 -0.2903  0.0916
   32DCM     C1  170   1.657   0.292   4.095  0.7300 -0.1164  0.2945
   32DCM     H1  171   1.552   0.287   4.125  0.5529 -0.4932 -0.3812
   32DCM     H2  172   1.681   0.391   4.055 -1.3207  0.8847  1.3627
   32DCM    CL2  173   1.754   0.278   4.237  0.0933 -0.1695 -0.0466
   33DCM    CL1  174   3.451   2.709   1.634  0.0533 -0.1367 -0.1273
   33DCM     C1  175   3.547   2.564   1.693  0.1349  0.2819 -0.4015
   33DCM     H1  176   3.575   2.575   1.799 -1.0040 -2.6271  0.2723
   33DCM     H2  177   3.630   2.563   1.621  0.7904 -0.1184  0.3460
   33DCM    CL2  178   3.464   2.404   1.668 -0.0032  0.0648 -0.0909
   34DCM    CL1  179   1.145   0.862   1.011  0.2617  0.0492 -0.1605
   34DCM     C1  180   1.204   0.705   0.972  0.0510  0.1234 -0.0573
   34DCM     H1  181   1.125   0.631   0.959  0.3659 -0.0458 -1.1092
   34DCM     H2  182   1.273   0.680   1.054  0.8921  2.3528 -0.0061
   34DCM    CL2  183   1.284   0.723   0.811  0.1188 -0.2103 -0.2365
   35DCM    CL1  184   3.865   3.075   2.165 -0.2366  0.0043  0.0404
   35DCM     C1  185   3.835   3.140   2.334 -0.4796 -0.4230 -0.8158
   35DCM     H1  186   3.813   3.056   2.401 -1.3194 -1.0223 -1.8322
   35DCM     H2  187   3.752   3.211   2.340 -0.0025  0.0689  0.4002
   35DCM    CL2  188   3.979   3.228   2.405 -0.1484  0.0690 -0.2201
   36DCM    CL1  189   1.560   3.392   3.760 -0.0894  0.2680  0.6277
   36DCM     C1  190   1.576   3.277   3.896  0.1408 -0.0125 -0.0002
   36DCM     H1  191   1.668   3.307   3.949  0.4312 -0.4729 -0.2317
   36DCM     H2  192   1.580   3.172   3.863  1.7325 -0.6960  2.1143
   36DCM    CL2  193   1.442   3.300   4.019 -0.1585 -0.0270 -0.0007
   37DCM    CL1  194   3.075   1.201   0.357 -0.0087 -0.0783 -0.0474
   37DCM     C1  195   3.183   1.061   0.329  0.1326  0.1995 -0.4920
   37DCM     H1  196   3.279   1.107   0.302  0.4951 -0.2819 -0.0340
   37DCM     H2  197   3.141   0.981   0.267  1.4841 -1.2224  0.3708
   37DCM    CL2  198   3.210   0.983   0.492 -0.1885  0.6909  0.0391
   38DCM    CL1  199   1.716   1.476   1.028 -0.2672  0.0718  0.2445
   38DCM     C1  200   1.763   1.622   1.115 -0.5031 -0.2090  0.4723
   38DCM     H1  201   1.730   1.606   1.219 -1.8895  1.8405  0.4050
   38DCM     H2  202   1.729   1.715   1.067 -0.1905 -1.2756 -1.9362
   38DCM    CL2  203   1.942   1.627   1.114 -0.2288 -0.2791 -0.1112
   39DCM    CL1  204   2.206   1.527   0.899 -0.0156 -0.3544 -0.0123
   39DCM     C1  205   2.305   1.400   0.983  0.3851  0.3277  0.2707
   39DCM     H1  206   2.357   1.339   0.908 -1.7814  0.4625 -1.4189
   39DCM     H2  207   2.234   1.339   1.039 -1.4693  3.0133  1.0256
   39DCM    CL2  208   2.423   1.474   1.104  0.2524  0.2990 -0.2896
   40DCM    CL1  209   1.732   1.750   3.156 -0.2457  0.2557  0.1992
   40DCM     C1  210   1.602   1.871   3.153  0.3752 -0.2374  0.7025
   40DCM     H1  211   1.639   1.963   3.105 -0.8831 -0.0376  0.0986
   40DCM     H2  212   1.577   1.888   3.259  1.6575 -1.6232  1.2609
   40DCM    CL2  213   1.451   1.798   3.071  0.2128 -0.3056 -0.0246
   41DCM    CL1  214   4.058   3.988   2.195  0.0450 -0.0096 -0.5485
   41DCM     C1  215   3.998   4.050   2.350  0.1805  0.3215  0.0051
   41DCM     H1  216   4.073   4.124   2.381  0.2062  0.2086  0.2158
   41DCM     H2  217   4.009   3.964   2.418  1.5812  2.0910  2.1670
   41DCM    CL2  218   3.834   4.117   2.344 -0.4222 -0.1408  0.1636
   42DCM    CL1  219   2.899   2.380   2.799  0.2249 -0.4230  0.2848
   42DCM     C1  220   3.070   2.421   2.752 -0.0179  0.4804  0.3078
   42DCM     H1  221   3.133   2.439   2.840 -1.0769 -0.2997  1.2528
   42DCM     H2  222   3.074   2.520   2.705 -0.4794  0.1293 -0.4732
   42DCM    CL2  223   3.145   2.290   2.649 -0.2321  0.1887  0.0196
   43DCM    CL1  224   3.088   0.855   1.951 -0.3650  0.1038 -0.0744
   43DCM     C1  225   3.153   0.990   2.048 -0.0925  0.1819  0.0814
   43DCM     H1  226   3.237   0.964   2.114 -0.2847 -2.4116 -0.6034
   43DCM     H2  227   3.070   1.018   2.113  0.6051  1.8048  0.3158
   43DCM    CL2  228   3.175   1.130   1.948 -0.2393  0.1394 -0.4967
   44DCM    CL1  229   0.219   1.235   3.697 -0.2500  0.2893 -0.0739
   44DCM     C1  230   0.143   1.386   3.638  0.5345  0.3254  0.2591
   44DCM     H1  231   0.185   1.478   3.680  0.5682 -0.1060  1.2012
   44DCM     H2  232   0.035   1.387   3.658  0.9398 -1.1440  3.2215
   44DCM    CL2  233   0.164   1.392   3.459 -0.2623  0.0198 -0.2238
   45DCM    CL1  234   3.250   1.011   1.120  0.0665 -0.1280  0.3723
   45DCM     C1  235   3.348   1.076   0.980 -0.3950 -0.8072 -0.3750
   45DCM     H1  236   3.450   1.061   1.018 -0.7677 -3.0012 -0.1279
   45DCM     H2  237   3.328   1.178   0.945 -0.9178 -0.9175 -0.4040
   45DCM    CL2  238   3.354   0.963   0.839 -0.4434  0.1722  0.1094
   46DCM    CL1  239   3.658   1.143   1.444 -0.4472  0.1066 -0.0358
   46DCM     C1  240   3.824   1.205   1.455  0.5964  0.0508  0.2326
   46DCM     H1  241   3.843   1.202   1.563 -0.0160  0.2515  0.3539
   46DCM     H2  242   3.825   1.305   1.410  1.4980 -0.5501 -1.1407
   46DCM    CL2  243   3.938   1.105   1.367 -0.2249  0.2567 -0.5589
   47DCM    CL1  244   0.287   2.537   3.759 -0.0339  0.3240  0.0197
   47DCM     C1  245   0.385   2.450   3.885  0.6946 -0.1277 -0.3942
   47DCM     H1  246   0.486   2.447   3.842 -0.5949 -0.7667 -3.6449
   47DCM     H2  247   0.337   2.354   3.908  0.1550  0.0582 -0.7150
   47DCM    CL2  248   0.376   2.538   4.043  0.2122 -0.0530  0.4328
   48DCM    CL1  249   0.734   0.254   2.446 -0.3667 -0.0958 -0.0681
   48DCM     C1  250   0.620   0.302   2.574 -0.0977  0.0668  0.7153
   48DCM     H1  251   0.637   0.407   2.598 -0.6927  0.2739  0.2404
   48DCM     H2  252   0.641   0.229   2.653 -1.4291 -0.7438  0.3593
   48DCM    CL2  253   0.445   0.283   2.533  0.2242  0.0992  0.0471
   49DCM    CL1  254   1.990   0.545   0.689  0.2691 -0.6818  0.1754
   49DCM     C1  255   2.101   0.419   0.740  0.0679 -0.4144 -0.4270
   49DCM     H1  256   2.067   0.382   0.838  1.6159  1.3473  0.8761
   49DCM     H2  257   2.197   0.471   0.753  0.0261 -0.3466 -0.3877
   49DCM    CL2  258   2.129   0.280   0.627 -0.1388 -0.1547  0.1827
   50DCM    CL1  259   2.959   0.347   3.846 -0.0039  0.4804 -0.0959
   50DCM     C1  260   2.882   0.292   3.999  0.5492  0.3302 -0.4855
   50DCM     H1  261   2.948   0.248   4.074 -0.7678  0.6087  0.8716
   50DCM     H2  262   2.798   0.223   3.987  0.1561  0.7327 -0.0956
   50DCM    CL2  263   2.822   0.442   4.086 -0.1596  0.0054  0.0193
   51DCM    CL1  264   2.402   1.411   2.411 -0.0803 -0.0757 -0.1649
   51DCM     C1  265   2.401   1.544   2.534 -0.7398 -0.1136  0.4077
   51DCM     H1  266   2.495   1.527   2.587 -0.1082 -0.4629 -0.7849
   51DCM     H2  267   2.316   1.534   2.602 -0.1156 -0.7268  1.1159
   51DCM    CL2  268   2.405   1.702   2.449  0.6699  0.0042 -0.0963
   52DCM    CL1  269   0.142   1.463   2.987  0.0112  0.2448 -0.1988
   52DCM     C1  270   0.167   1.547   2.832  0.2687 -0.5788  0.0840
   52DCM     H1  271   0.080   1.610   2.815 -1.1146 -2.4130  0.1173
   52DCM     H2  272   0.173   1.471   2.753  1.1279  1.1758 -1.6200
   52DCM    CL2  273   0.330   1.623   2.824  0.1274 -0.3073  0.1480
   53DCM    CL1  274   3.220   2.400   3.543  0.2969 -0.0666  0.3350
   53DCM     C1  275   3.153   2.550   3.461 -0.5370  0.1470  0.2487
   53DCM     H1  276   3.219   2.569   3.376  2.1637  1.2917  2.4600
   53DCM     H2  277   3.151   2.632   3.534 -0.4088  1.0273 -0.7176
   53DCM    CL2  278   2.980   2.523   3.413  0.0373  0.0785  0.0441
   54DCM    CL1  279   0.068   3.362   0.173 -0.3640  0.3424 -0.0858
   54DCM     C1  280  -0.021   3.523   0.181 -0.1377  0.3086  0.9299
   54DCM     H1  281   0.026   3.598   0.116  2.1975 -2.4273 -0.7379
   54DCM     H2  282  -0.010   3.566   0.282 -0.9175 -0.1834  1.2368
   54DCM    CL2  283  -0.197   3.524   0.144 -0.1791 -0.3143  0.2456
   55DCM    CL1  284   2.275   0.577   3.323 -0.0817  0.1059  0.1102
   55DCM     C1  285   2.396   0.530   3.447 -0.6815  0.0255 -0.1909
   55DCM     H1  286   2.381   0.605   3.525  1.2098  0.6536 -0.3578
   55DCM     H2  287   2.501   0.527   3.415 -0.3128 -2.0806  1.0361
   55DCM    CL2  288   2.374   0.363   3.505  0.0745  0.5062  0.2396
   56DCM    CL1  289   3.241   1.857   2.840 -0.0137  0.4699 -0.0064
   56DCM     C1  290   3.200   1.789   2.680 -0.5018  0.4543  0.5212
   56DCM     H1  291   3.193   1.680   2.681  2.1823  0.1881 -0.8718
   56DCM     H2  292   3.275   1.812   2.603 -0.3730 -3.6061 -0.7948
   56DCM    CL2  293   3.041   1.849   2.626 -0.1478  0.1059  0.3370
   57DCM    CL1  294   2.766   3.791   2.680 -0.3349 -0.3664  0.4369
   57DCM     C1  295   2.798   3.843   2.517  0.3752  0.0476  0.5978
   57DCM     H1  296   2.720   3.814   2.445 -0.5981  1.7604  0.9255
   57DCM     H2  297   2.897   3.810   2.482  0.6118  2.5150 -1.3530
   57DCM    CL2  298   2.811   4.017   2.498 -0.1113 -0.1837 -0.3035
   58DCM    CL1  299   1.865   0.629   0.312  0.6143 -0.0345  0.0578
   58DCM     C1  300   1.946   0.745   0.197 -0.1731 -0.6362 -0.1377
   58DCM     H1  301   1.882   0.777   0.114  0.1751 -0.0096 -0.1681
   58DCM     H2  302   2.033   0.690   0.161  1.9817  2.1098  0.5618
   58DCM    CL2  303   2.034   0.871   0.296  0.3873  0.5058  0.1370
   59DCM    CL1  304   2.871   3.966   2.154 -0.1138  0.0344  0.7164
   59DCM     C1  305   2.855   3.782   2.113 -0.0094 -0.3725 -0.1661
   59DCM     H1  306   2.787   3.747   2.191 -1.4235  2.6538  0.1417
   59DCM     H2  307   2.954   3.737   2.121  0.3793  0.6347  1.0170
   59DCM    CL2  308   2.778   3.762   1.950  0.3240 -0.0436 -0.2335
   60DCM    CL1  309   1.552   2.429   0.987  0.3406  0.2028  0.0765
   60DCM     C1  310   1.467   2.272   0.949  0.0191  0.3290 -0.4126
   60DCM     H1  311   1.484   2.208   1.036 -0.3241 -0.3377 -0.8253
   60DCM     H2  312   1.508   2.219   0.863 -2.8094 -2.3913 -0.2550
   60DCM    CL2  313   1.291   2.296   0.926 -0.2671 -0.4667 -0.1047
   61DCM    CL1  314   0.778   2.492   4.111 -0.0838 -0.0966 -0.0226
   61DCM     C1  315   0.831   2.657   4.134  0.1801 -0.5480 -0.2789
   61DCM     H1  316   0.878   2.667   4.233  0.1129  0.1979 -0.3232
   61DCM     H2  317   0.746   2.723   4.115  0.3525 -0.0003  0.7808
   61DCM    CL2  318   0.970   2.696   4.028  0.0472  0.1529 -0.4310
   62DCM    CL1  319   2.906   2.053   0.259 -0.3751 -0.0236  0.2091
   62DCM     C1  320   2.912   1.901   0.168  0.4855 -0.5750  0.2143
   62DCM     H1  321   2.863   1.823   0.228 -1.3831 -0.9206 -1.6430
   62DCM     H2  322   3.018   1.876   0.151 -0.2629 -2.1494 -2.9428
   62DCM    CL2  323   2.836   1.927   0.005 -0.2396  0.1672 -0.0392
   63DCM    CL1  324   1.065   3.651   2.730 -0.1785 -0.4562 -0.2550
   63DCM     C1  325   0.955   3.560   2.838 -0.0638  0.1564 -0.0881
   63DCM     H1  326   1.008   3.497   2.910 -0.7565 -0.5842 -0.1996
   63DCM     H2  327   0.885   3.498   2.781 -0.2526 -0.9900  1.3426
   63DCM    CL2  328   0.867   3.689   2.936 -0.6199  0.1301 -0.2481
   64DCM    CL1  329   0.333   4.091   1.948  0.5700 -0.2347  0.2836
   64DCM     C1  330   0.333   4.026   2.112  0.2633  0.7495 -0.0592
   64DCM     H1  331   0.329   3.916   2.104 -1.0205  0.4131  3.4600
   64DCM     H2  332   0.243   4.054   2.169 -2.1541 -1.2987 -2.5550
   64DCM    CL2  333   0.488   4.063   2.204  0.2246 -0.2046  0.3015
   65DCM    CL1  334   2.551   2.761   0.583  0.2700  0.2036 -0.1929
   65DCM     C1  335   2.641   2.919   0.592  0.3910  0.6321  1.0019
   65DCM     H1  336   2.579   2.996   0.544  0.4630 -0.9241 -1.7971
   65DCM     H2  337   2.737   2.906   0.542  1.4584  2.8337  2.3539
   65DCM    CL2  338   2.660   2.965   0.761  0.0221  0.1027  0.0672
   66DCM    CL1  339   1.648   3.839   3.609 -0.3458 -0.1058 -0.2775
   66DCM     C1  340   1.785   3.956   3.589  0.3824  0.0552  0.1747
   66DCM     H1  341   1.875   3.908   3.548  0.7940  0.6953  0.3208
   66DCM     H2  342   1.817   4.002   3.683  0.1970  0.9750 -0.2110
   66DCM    CL2  343   1.735   4.073   3.471 -0.0187  0.1063 -0.2291
   67DCM    CL1  344   2.708   3.357   1.563  0.1595  0.6531 -0.1610
   67DCM     C1  345   2.611   3.510   1.607  0.0883  0.0522 -0.1249
   67DCM     H1  346   2.641   3.533   1.710 -0.8859 -1.0700  0.4398
   67DCM     H2  347   2.504   3.486   1.595  0.3962 -0.7073 -1.5385
   67DCM    CL2  348   2.655   3.648   1.503  0.4243 -0.4768  0.0485
   68DCM    CL1  349   1.022   0.672   0.419  0.1121 -0.3954 -0.1439
   68DCM     C1  350   0.872   0.776   0.388 -0.2437 -0.0117  0.2190
   68DCM     H1  351   0.866   0.867   0.449 -3.0888  0.3777 -0.5037
   68DCM     H2  352   0.789   0.711   0.418  0.1870 -0.2355  0.9240
   68DCM    CL2  353   0.867   0.837   0.222  0.1467 -0.0821  0.2958
   69DCM    CL1  354   3.425   1.286   0.672 -0.0473 -0.1156 -0.1027
   69DCM     C1  355   3.305   1.414   0.616  0.0841 -0.4890 -0.5418
   69DCM     H1  356   3.313   1.502   0.681 -0.1261 -0.1682 -0.9402
   69DCM     H2  357   3.204   1.370   0.614  0.1759 -0.6911 -0.8554
   69DCM    CL2  358   3.335   1.455   0.445  0.3287 -0.1489 -0.1640
   70DCM    CL1  359   0.617   2.199   0.614  0.2408  0.2992  0.1354
   70DCM     C1  360   0.632   2.340   0.716 -0.8300 -0.0739  0.0151
   70DCM     H1  361   0.737   2.360   0.741 -0.4583 -0.3787 -1.2024
   70DCM     H2  362   0.572   2.327   0.806  0.6283  0.5702  1.1170
   70DCM    CL2  363   0.564   2.479   0.630 -0.2809 -0.0111 -0.3615
   71DCM    CL1  364   0.640   1.067   0.342  0.2822  0.2041 -0.0053
   71DCM     C1  365   0.589   1.079   0.172 -0.1466 -0.0885  0.3101
   71DCM     H1  366   0.514   1.001   0.156 -0.1272  0.2489 -1.5838
   71DCM     H2  367   0.669   1.068   0.098 -0.6754  0.6033 -0.3753
   71DCM    CL2  368   0.520   1.239   0.137  0.4818  0.2263  0.2984
   72DCM    CL1  369   3.136   0.591   1.026  0.1944  0.0134  0.2435
   72DCM     C1  370   3.126   0.744   0.934  0.0032  0.2177  0.1077
   72DCM     H1  371   3.166   0.733   0.833  1.9527 -1.0784  0.9592
   72DCM     H2  372   3.193   0.809   0.991 -0.4600  0.6839  0.1251
   72DCM    CL2  373   2.955   0.797   0.946  0.1687 -0.1624  0.0750
   73DCM    CL1  374   3.437   0.683   1.171 -0.1621 -0.2031 -0.0316
   73DCM     C1  375   3.555   0.738   1.292 -0.5289  0.2736  0.4574
   73DCM     H1  376   3.615   0.655   1.330  1.7208  1.4155 -0.4205
   73DCM     H2  377   3.492   0.790   1.364 -2.2873 -2.6068  1.1576
   73DCM    CL2  378   3.650   0.878   1.205  0.4755  0.1653 -0.1450
   74DCM    CL1  379   1.676   1.876   2.355  0.2989 -0.1369 -0.0451
   74DCM     C1  380   1.597   2.011   2.444  0.4504  0.3208  0.3567
   74DCM     H1  381   1.550   1.979   2.538 -1.6392  0.8571 -0.4548
   74DCM     H2  382   1.521   2.062   2.385 -2.2819 -1.0318  2.4678
   74DCM    CL2  383   1.714   2.140   2.490 -0.2299  0.1211 -0.1968
   75DCM    CL1  384   3.261   1.748   2.279  0.1349 -0.2047 -0.1593
   75DCM     C1  385   3.390   1.659   2.368 -0.3705  1.1809 -0.3943
   75DCM     H1  386   3.374   1.553   2.387 -0.4819  0.7420 -2.6759
   75DCM     H2  387   3.429   1.707   2.459  0.7772  0.5092 -0.5133
   75DCM    CL2  388   3.515   1.680   2.242 -0.0171 -0.0790  0.4420
   76DCM    CL1  389   1.785   2.999   0.311 -0.0505 -0.3875 -0.6467
   76DCM     C1  390   1.611   3.008   0.348  0.5820 -0.2791  0.5711
   76DCM     H1  391   1.589   3.106   0.392 -0.6298  0.6143 -1.8370
   76DCM     H2  392   1.579   2.929   0.417  0.0910  0.6992  1.4789
   76DCM    CL2  393   1.526   3.009   0.187 -0.3695 -0.0519  0.2073
   77DCM    CL1  394   2.743   2.757   2.696  0.0977 -0.1835  0.2972
   77DCM     C1  395   2.592   2.766   2.597 -0.0031  0.2576  0.2698
   77DCM     H1  396   2.522   2.696   2.643  0.3359  0.6473  1.4289
   77DCM     H2  397   2.614   2.736   2.494  0.1253 -3.2490  1.1967
   77DCM    CL2  398   2.521   2.937   2.598 -0.2526  0.2025  0.2990
   78DCM    CL1  399   1.768   2.128   1.624 -0.0911  0.2340 -0.0229
   78DCM     C1  400   1.760   2.263   1.748 -0.4518 -0.3176  0.0394
   78DCM     H1  401   1.859   2.284   1.789 -0.0358 -0.2513 -0.9681
   78DCM     H2  402   1.679   2.247   1.820  0.9840  0.1632  1.8284
   78DCM    CL2  403   1.728   2.423   1.667 -0.0721 -0.0726 -0.2165
   79DCM    CL1  404   3.555   0.447   0.944 -0.2321 -0.0318  0.0654
   79DCM     C1  405   3.619   0.609   0.885  0.2128 -0.3497  0.3097
   79DCM     H1  406   3.570   0.693   0.937 -0.8888 -0.1130 -1.0522
   79DCM     H2  407   3.608   0.625   0.777  0.0919 -0.0896  0.3595
   79DCM    CL2  408   3.799   0.604   0.917  0.2851 -0.3733  0.4071
   80DCM    CL1  409   0.416   1.386   2.514 -0.1510  0.1720 -0.2725
   80DCM     C1  410   0.556   1.309   2.422  0.0962 -0.2038 -0.1813
   80DCM     H1  411   0.551   1.199   2.419  1.1389 -0.2503 -2.9600
   80DCM     H2  412   0.648   1.353   2.463 -0.2178  0.5140 -0.2449
   80DCM    CL2  413   0.526   1.372   2.260  0.1695 -0.6192 -0.2113
   81DCM    CL1  414   2.074   2.940   0.021  0.3598  0.2459 -0.2425
   81DCM     C1  415   1.989   3.020  -0.114  0.0984 -0.1419 -0.6441
   81DCM     H1  416   1.948   2.932  -0.165  1.2998 -0.1425 -1.6703
   81DCM     H2  417   2.047   3.085  -0.180 -1.2070  0.4929 -1.1939
   81DCM    CL2  418   1.854   3.112  -0.044 -0.5331  0.1747  0.1533
   82DCM    CL1  419   0.929   3.219   3.312  0.2381 -0.0514 -0.3333
   82DCM     C1  420   0.975   3.191   3.489  0.1396 -0.1547  0.2942
   82DCM     H1  421   0.975   3.290   3.537  0.3914  0.2594 -0.5386
   82DCM     H2  422   1.067   3.132   3.481  0.0160 -0.2184 -0.9564
   82DCM    CL2  423   0.865   3.077   3.573 -0.0882 -0.1067 -0.0173
   83DCM    CL1  424   1.289   2.126   2.397 -0.1277  0.1249  0.1976
   83DCM     C1  425   1.138   2.112   2.489  0.3846 -0.0485  0.0835
   83DCM     H1  426   1.124   2.003   2.495 -1.5350  0.1339 -0.5220
   83DCM     H2  427   1.068   2.157   2.418 -1.2019 -0.9815  1.0004
   83DCM    CL2  428   1.152   2.200   2.649 -0.3570  0.3741 -0.0902
   84DCM    CL1  429   1.004   4.075   4.051 -0.0304 -0.4905 -0.2351
   84DCM     C1  430   0.827   4.051   4.016  0.1701  0.0455 -0.4205
   84DCM     H1  431   0.770   4.003   4.096 -0.3564 -0.0411 -0.8409
   84DCM     H2  432   0.816   3.998   3.920 -1.1738  0.5890 -0.5865
   84DCM    CL2  433   0.755   4.211   3.993 -0.2194 -0.1114 -0.3558
   85DCM    CL1  434   1.603   2.108   3.609 -0.1257 -0.2000  0.0372
   85DCM     C1  435   1.579   2.280   3.563 -0.1651  0.1637 -0.1171
   85DCM     H1  436   1.508   2.291   3.480  0.1828 -0.8958 -0.5754
   85DCM     H2  437   1.678   2.322   3.547 -0.0939 -0.4382 -1.3795
   85DCM    CL2  438   1.524   2.371   3.711  0.1365  0.0548 -0.2139
   86DCM    CL1  439   0.785   1.693   2.294  0.1521  0.5012 -0.1251
   86DCM     C1  440   0.695   1.759   2.439 -0.0381  0.6412  0.1005
   86DCM     H1  441   0.717   1.865   2.452  0.7435  0.5944 -0.7580
   86DCM     H2  442   0.730   1.703   2.527  0.6592 -0.7798 -1.0423
   86DCM    CL2  443   0.515   1.745   2.411 -0.0861 -0.0323  0.1086
   87DCM    CL1  444   2.616   0.024   3.881  0.2396 -0.2856  0.2236
   87DCM     C1  445   2.499  -0.111   3.895 -0.2326 -0.0388 -0.1150
   87DCM     H1  446   2.540  -0.213   3.903  0.1309 -0.0610 -1.7707
   87DCM     H2  447   2.441  -0.105   3.802  0.8911 -1.5740 -0.9712
   87DCM    CL2  448   2.394  -0.098   4.045 -0.4038  0.2209  0.5792
   88DCM    CL1  449   1.500   3.581   1.186 -0.0249  0.1104 -0.0947
   88DCM     C1  450   1.502   3.412   1.247 -0.4192  0.5696 -0.1039
   88DCM     H1  451   1.601   3.367   1.233 -1.5821 -1.4290 -2.7784
   88DCM     H2  452   1.437   3.354   1.181  1.7805 -1.4075 -0.6699
   88DCM    CL2  453   1.443   3.386   1.414 -0.3638 -0.0709 -0.0929
   89DCM    CL1  454   3.852   2.116   3.613  0.1682 -0.2689  0.1282
   89DCM     C1  455   3.875   2.018   3.768 -0.3140 -0.0096  0.3187
   89DCM     H1  456   3.820   1.925   3.748  0.5642 -0.5873  0.5191
   89DCM     H2  457   3.845   2.083   3.850  1.4656  0.9544  0.2384
   89DCM    CL2  458   4.051   1.963   3.781 -0.3406 -0.1429 -0.0958
   90DCM    CL1  459   1.878   0.615   4.026  0.2044  0.1559  0.1274
   90DCM     C1  460   1.807   0.763   3.960  0.9741  0.1575  0.4146
   90DCM     H1  461   1.705   0.764   3.999  0.6746  1.5295 -0.3489
   90DCM     H2  462   1.807   0.752   3.851  1.7101 -0.2353  0.4441
   90DCM    CL2  463   1.902   0.908   3.999 -0.2798  0.1636 -0.1699
   91DCM    CL1  464   2.523   1.786   4.136 -0.5451 -0.2679 -0.2179
   91DCM     C1  465   2.373   1.698   4.078 -0.1842 -0.3715 -0.0326
   91DCM     H1  466   2.406   1.597   4.050  1.2635  0.8524 -3.1780
   91DCM     H2  467   2.337   1.739   3.984 -0.3802 -0.6095 -0.0601
   91DCM    CL2  468   2.239   1.693   4.201  0.0089  0.0750 -0.0126
   92DCM    CL1  469   2.897   2.488   0.544 -0.0382 -0.2655  0.1976
   92DCM     C1  470   2.934   2.633   0.651 -0.5687  0.7945  0.0352
   92DCM     H1  471   2.891   2.729   0.621 -2.1036  0.3248  0.5949
   92DCM     H2  472   3.043   2.633   0.657 -0.4930 -1.0322 -0.7183
   92DCM    CL2  473   2.875   2.583   0.815  0.0974  0.3723  0.0532
   93DCM    CL1  474   2.039   0.323   3.261 -0.0365 -0.0686  0.5567
   93DCM     C1  475   2.014   0.181   3.378 -0.5609 -0.0717 -0.0109
   93DCM     H1  476   1.921   0.129   3.357 -0.4429  0.0688 -0.9160
   93DCM     H2  477   2.021   0.220   3.480 -2.7871 -0.4128  0.3174
   93DCM    CL2  478   2.149   0.066   3.349 -0.3934 -0.3811  0.1485
   94DCM    CL1  479   0.875   2.566   3.703 -0.0386  0.3011 -0.2127
   94DCM     C1  480   0.749   2.661   3.624 -0.4800 -0.0447 -0.6245
   94DCM     H1  481   0.797   2.704   3.535  2.9609  1.4959  1.7621
   94DCM     H2  482   0.721   2.740   3.694 -2.5185  0.2816 -1.7224
   94DCM    CL2  483   0.623   2.534   3.578  0.3626 -0.0819 -0.2042
   95DCM    CL1  484   2.110   3.540   3.831  0.0371 -0.1734 -0.1318
   95DCM     C1  485   2.288   3.537   3.782 -0.1139 -0.3444 -0.0294
   95DCM     H1  486   2.297   3.511   3.676 -1.4263 -2.8063  0.3907
   95DCM     H2  487   2.325   3.460   3.851  1.0543 -1.2354 -1.5762
   95DCM    CL2  488   2.370   3.695   3.816  0.2415  0.2314  0.0680
   96DCM    CL1  489   1.697   3.275   0.922  0.6050 -0.2883  0.1701
   96DCM     C1  490   1.533   3.271   0.836 -0.1083  0.1529  0.0728
   96DCM     H1  491   1.526   3.166   0.808  0.9539 -0.1519  0.8750
   96DCM     H2  492   1.551   3.335   0.749  0.4002 -1.7652 -1.2848
   96DCM    CL2  493   1.391   3.314   0.923  0.0409  0.1027 -0.0016
   97DCM    CL1  494   0.359   1.163   2.916  0.0588  0.3634 -0.0029
   97DCM     C1  495   0.322   1.128   2.748  0.2396  1.0551 -0.4002
   97DCM     H1  496   0.275   1.220   2.711 -1.2838 -0.2875 -1.9769
   97DCM     H2  497   0.243   1.052   2.739  0.9996  0.2387 -0.2034
   97DCM    CL2  498   0.453   1.066   2.641 -0.2833 -0.2571 -0.1079
   98DCM    CL1  499   1.802   2.931   0.738 -0.0032 -0.3596  0.3322
   98DCM     C1  500   1.817   2.913   0.915  0.2417 -0.0085 -0.4451
   98DCM     H1  501   1.782   3.002   0.970 -1.6891 -0.8981 -0.1708
   98DCM     H2  502   1.918   2.874   0.935 -0.1906 -1.8708 -1.7069
   98DCM    CL2  503   1.708   2.776   0.961  0.2339 -0.0740 -0.3260
   99DCM    CL1  504   1.974   1.814   2.792 -0.5541 -0.0037  0.4240
   99DCM     C1  505   2.080   1.913   2.681 -0.0195 -0.6158  0.5238
   99DCM     H1  506   2.180   1.868   2.674  0.6220  0.8423 -0.2585
   99DCM     H2  507   2.078   2.014   2.725  1.0972 -0.3435 -0.0017
   99DCM    CL2  508   2.008   1.943   2.520  0.1945 -0.5993  0.2848
  100DCM    CL1  509   0.548   0.234   1.210 -0.0724  0.5880  0.3491
  100DCM     C1  510   0.650   0.354   1.289 -0.5532  0.6207  0.4399
  100DCM     H1  511   0.625   0.354   1.395  0.1388  0.0221  0.6133
  100DCM     H2  512   0.629   0.453   1.248 -0.8684  0.0428 -0.8608
  100DCM    CL2  513   0.822   0.309   1.273  0.1153  0.2391 -0.0485
  101DCM    CL1  514   1.967   2.669   0.536  0.1835  0.0089  0.3444
  101DCM     C1  515   1.802   2.623   0.564 -0.5167 -0.2374  0.4200
  101DCM     H1  516   1.777   2.573   0.469  2.0924  0.4127 -0.6910
  101DCM     H2  517   1.739   2.708   0.592  0.3988  0.4324  0.5031
  101DCM    CL2  518   1.813   2.508   0.700  0.0302 -0.1356 -0.1330
  102DCM    CL1  519   1.393   1.214   2.362  0.2102  0.0037 -0.3319
  102DCM     C1  520   1.233   1.170   2.430 -0.4541 -0.0753 -0.0120
  102DCM     H1  521   1.193   1.105   2.351 -0.6765  1.0127 -0.8119
  102DCM     H2  522   1.162   1.252   2.444  0.7922  0.6758  2.4741
  102DCM    CL2  523   1.246   1.072   2.580  0.0023 -0.6170 -0.4373
  103DCM    CL1  524   3.128   3.463   0.166 -0.1070 -0.0700  0.1600
  103DCM     C1  525   3.080   3.420   0.342 -0.0373 -0.3602 -0.3710
  103DCM     H1  526   3.164   3.410   0.413  1.4360 -0.4982 -2.0590
  103DCM     H2  527   3.022   3.327   0.338 -0.4309 -0.0724 -1.5210
  103DCM    CL2  528   2.962   3.540   0.388  0.2299  0.0723 -0.2091
  104DCM    CL1  529   2.878   2.601   4.116 -0.0407  0.4162 -0.0856
  104DCM     C1  530   2.898   2.576   4.299  0.6349  0.1308  0.5709
  104DCM     H1  531   2.945   2.671   4.328 -0.1528  1.1156 -1.1824
  104DCM     H2  532   2.969   2.493   4.308  1.3183  0.7877  1.4658
  104DCM    CL2  533   2.740   2.535   4.383  0.4531 -0.0730 -0.0563
  105DCM    CL1  534   1.993   1.265   1.228 -0.0505 -0.3272  0.4827
  105DCM     C1  535   1.985   1.254   1.407  0.3708  0.3432  0.2306
  105DCM     H1  536   2.065   1.191   1.448  2.7782  2.4750 -0.9434
  105DCM     H2  537   1.883   1.220   1.425  0.0738  0.8461 -0.4661
  105DCM    CL2  538   2.016   1.422   1.473  0.0030 -0.3037 -0.5457
  106DCM    CL1  539   2.967   0.331   1.205 -0.3534  0.0636 -0.2040
  106DCM     C1  540   2.989   0.254   1.044 -0.0627 -0.0206 -0.2578
  106DCM     H1  541   3.080   0.193   1.052 -1.6382 -2.4707 -0.0284
  106DCM     H2  542   3.005   0.338   0.974 -1.9872  1.1350  0.6132
  106DCM    CL2  543   2.853   0.144   0.997  0.2527  0.1715 -0.1432
  107DCM    CL1  544   0.023   0.288   4.046 -0.6830 -0.3559  0.1104
  107DCM     C1  545   0.183   0.231   4.106 -0.0150 -0.0162 -0.5119
  107DCM     H1  546   0.174   0.124   4.127 -0.0752 -0.1929 -1.3773
  107DCM     H2  547   0.191   0.281   4.204  2.0307 -2.3083  0.5949
  107DCM    CL2  548   0.311   0.297   3.996 -0.0040  0.6496  0.5433
  108DCM    CL1  549   3.830   2.180   2.383 -0.1146  0.1675 -0.3346
  108DCM     C1  550   3.796   2.170   2.208 -0.6084  0.4805  0.2548
  108DCM     H1  551   3.791   2.272   2.169  0.2920  0.7409  0.7784
  108DCM     H2  552   3.698   2.122   2.211 -1.5745  2.2862 -0.5584
  108DCM    CL2  553   3.913   2.064   2.117  0.3237  0.0230  0.1732
  109DCM    CL1  554   4.073   3.983   1.163  0.2950  0.7876  0.1157
  109DCM     C1  555   3.911   4.006   1.097 -0.6421  0.4083  0.0566
  109DCM     H1  556   3.882   4.111   1.096 -0.1881  0.6311 -3.2753
  109DCM     H2  557   3.844   3.928   1.135 -2.8079  1.3067 -1.6874
  109DCM    CL2  558   3.932   3.964   0.920 -0.4560 -0.0373  0.1421
  110DCM    CL1  559   2.827   2.262   4.061 -0.0458  0.4265  0.3892
  110DCM     C1  560   2.667   2.222   4.117  0.2333  0.2199  0.3540
  110DCM     H1  561   2.675   2.169   4.213 -1.4416  2.3188  1.7633
  110DCM     H2  562   2.613   2.164   4.041 -0.6431  1.1854  0.2208
  110DCM    CL2  563   2.572   2.374   4.134 -0.1176 -0.1164  0.0112
  111DCM    CL1  564   1.534   2.656   3.214  0.4329 -0.2457  0.3984
  111DCM     C1  565   1.619   2.615   3.366  0.6909  0.3333  0.3896
  111DCM     H1  566   1.564   2.539   3.421 -1.0239  0.4756 -1.0480
  111DCM     H2  567   1.638   2.708   3.421  3.2973  1.1496 -1.6520
  111DCM    CL2  568   1.780   2.536   3.341 -0.2552  0.1500  0.2618
  112DCM    CL1  569   4.012   1.841   3.406  0.1997  0.2177 -0.5465
  112DCM     C1  570   4.073   1.695   3.334 -0.0714  0.6898  0.9070
  112DCM     H1  571   4.022   1.674   3.239  0.5607 -3.0412  1.2437
  112DCM     H2  572   4.090   1.613   3.405  2.8962  1.3195  1.0777
  112DCM    CL2  573   4.242   1.736   3.274 -0.1180 -0.4027 -0.2338
  113DCM    CL1  574   3.481   1.523   2.674 -0.1479  0.0479  0.0719
  113DCM     C1  575   3.454   1.348   2.729  0.0744 -0.4882  0.8583
  113DCM     H1  576   3.537   1.277   2.724  0.4738  0.0357 -0.1742
  113DCM     H2  577   3.374   1.302   2.670  0.0413  0.5881  0.0490
  113DCM    CL2  578   3.415   1.346   2.906 -0.0603 -0.0396  0.4745
  114DCM    CL1  579   3.560   3.168   2.093  0.1469  0.6269  0.4236
  114DCM     C1  580   3.413   3.277   2.126 -0.1403 -0.5540 -0.0989
  114DCM     H1  581   3.325   3.216   2.101 -1.4382  1.2320 -0.0407
  114DCM     H2  582   3.421   3.367   2.064  0.0217  0.1886  0.9654
  114DCM    CL2  583   3.425   3.325   2.306  0.0487  0.5363  0.1161
  115DCM    CL1  584   2.964   1.086   3.900  0.1860  0.0868  0.3671
  115DCM     C1  585   2.861   1.007   3.780  0.6602 -0.1508  0.1533
  115DCM     H1  586   2.770   0.984   3.835 -0.4217 -2.3689 -2.3592
  115DCM     H2  587   2.911   0.919   3.738  2.4611  0.6436  0.5422
  115DCM    CL2  588   2.829   1.130   3.646  0.4084  0.2402 -0.4178
  116DCM    CL1  589   1.620   0.537   3.680  0.0928 -0.0127 -0.1688
  116DCM     C1  590   1.694   0.378   3.717 -0.5343 -0.6267  0.4097
  116DCM     H1  591   1.651   0.321   3.800 -0.5738 -1.3644 -0.1068
  116DCM     H2  592   1.801   0.388   3.738 -0.6357 -1.4046  1.3730
  116DCM    CL2  593   1.673   0.279   3.569  0.1900  0.0153  0.1129
  117DCM    CL1  594   1.259   3.907   0.327  0.3943  0.5615 -0.5306
  117DCM     C1  595   1.312   3.792   0.449 -0.5500  0.3419  0.2735
  117DCM     H1  596   1.224   3.731   0.476  0.3832 -1.2997 -0.2406
  117DCM     H2  597   1.362   3.840   0.533 -0.8493  1.3452 -0.1126
  117DCM    CL2  598   1.431   3.678   0.372 -0.0011 -0.1349 -0.0163
  118DCM    CL1  599   1.172   0.863   3.751 -0.0152 -0.0908  0.3661
  118DCM     C1  600   1.088   0.998   3.664 -0.1154 -0.3789 -0.0630
  118DCM     H1  601   1.007   1.041   3.725  0.9929  1.1665  0.3708
  118DCM     H2  602   1.050   0.952   3.572  0.7586 -2.1700  0.4326
  118DCM    CL2  603   1.207   1.122   3.620 -0.0449 -0.5608  0.2023
  119DCM    CL1  604   1.091   3.310   2.210 -0.1992 -0.2032  0.3414
  119DCM     C1  605   0.944   3.246   2.120  0.1016 -0.1858  0.0247
  119DCM     H1  606   0.928   3.315   2.036 -0.1132  0.8955  0.9306
  119DCM     H2  607   0.864   3.252   2.194  0.6847  0.8153  0.6000
  119DCM    CL2  608   0.977   3.077   2.058  0.0301  0.0958  0.5414
  120DCM    CL1  609   3.319   3.805   3.918 -0.0676 -0.1653 -0.1852
  120DCM     C1  610   3.343   3.896   3.764  0.3386 -0.0426 -0.2957
  120DCM     H1  611   3.444   3.937   3.758  0.0603  0.4995 -1.5108
  120DCM     H2  612   3.257   3.963   3.753 -0.6190 -1.1962 -0.0904
  120DCM    CL2  613   3.339   3.780   3.632 -0.2762 -0.0651  0.1517
  121DCM    CL1  614   3.096   0.422   2.182  0.0519 -0.0305 -0.6802
  121DCM     C1  615   3.029   0.263   2.256  0.0839 -0.6889  0.5894
  121DCM     H1  616   3.069   0.190   2.186 -1.3201  0.2654 -1.3076
  121DCM     H2  617   2.920   0.255   2.260 -0.0356  0.8274  1.2189
  121DCM    CL2  618   3.078   0.226   2.425  0.0789 -0.1363  0.2181
  122DCM    CL1  619   1.216   3.248   1.905 -0.2571  0.2175 -0.1716
  122DCM     C1  620   1.207   3.309   1.738  0.0373 -1.0194  0.0678
  122DCM     H1  621   1.298   3.286   1.681 -0.0914 -0.9142 -0.1850
  122DCM     H2  622   1.185   3.416   1.736 -3.0705 -1.5727 -0.9739
  122DCM    CL2  623   1.063   3.241   1.655 -0.3454 -0.3639  0.2178
  123DCM    CL1  624   4.041   1.441   3.846  0.2074  0.2332  0.1794
  123DCM     C1  625   3.954   1.598   3.830 -0.0922 -0.2688  0.4082
  123DCM     H1  626   4.035   1.672   3.831 -1.1087  0.8782  0.1113
  123DCM     H2  627   3.880   1.612   3.910 -0.7455  1.4777 -0.4510
  123DCM    CL2  628   3.865   1.607   3.674  0.2362 -0.0815 -0.3181
  124DCM    CL1  629   1.757   0.713   1.697  0.1521 -0.1416 -0.4773
  124DCM     C1  630   1.919   0.632   1.717 -0.1913 -0.0570 -0.2408
  124DCM     H1  631   1.934   0.633   1.825 -1.9922  2.5218  0.0813
  124DCM     H2  632   1.987   0.696   1.659 -0.1624  2.0109  1.9316
  124DCM    CL2  633   1.924   0.462   1.657  0.2229  0.2964  0.8130
  125DCM    CL1  634   2.060   3.801   1.059  0.0759 -0.1879  0.2366
  125DCM     C1  635   2.145   3.648   1.097 -0.8081 -0.0301 -0.0725
  125DCM     H1  636   2.170   3.599   1.002 -1.0097  0.3093 -0.3046
  125DCM     H2  637   2.086   3.580   1.159  2.0905 -0.8102  2.0737
  125DCM    CL2  638   2.291   3.683   1.192  0.0800 -0.2362  0.0141
  126DCM    CL1  639   2.446   1.409   1.625  0.2130 -0.3051 -0.2482
  126DCM     C1  640   2.402   1.379   1.453 -0.0863 -0.2339 -1.0782
  126DCM     H1  641   2.476   1.416   1.381  1.9092  0.6509  1.2771
  126DCM     H2  642   2.308   1.431   1.431 -0.5653 -0.6844 -0.1708
  126DCM    CL2  643   2.368   1.205   1.415 -0.1960 -0.0856  0.1356
  127DCM    CL1  644   0.690   0.623   2.932 -0.0157 -0.2306  0.0437
  127DCM     C1  645   0.523   0.641   2.884  0.0886 -0.0337 -0.4956
  127DCM     H1  646   0.509   0.729   2.821 -0.7046  0.2564  0.0597
  127DCM     H2  647   0.483   0.656   2.985 -0.6937  1.0790 -0.9496
  127DCM    CL2  648   0.468   0.498   2.793 -0.2579  0.1604 -0.0030
  128DCM    CL1  649   0.824   0.332   0.640  0.2464  0.1053 -0.0052
  128DCM     C1  650   0.726   0.386   0.497  0.2730 -0.0208 -0.0451
  128DCM     H1  651   0.722   0.313   0.415  2.7919  0.4041 -0.6206
  128DCM     H2  652   0.777   0.473   0.456  0.1966 -0.5613 -1.3583
  128DCM    CL2  653   0.552   0.413   0.549  0.3954  0.1219 -0.0658
  129DCM    CL1  654   0.549   3.341   3.380 -0.5881  0.1742 -0.0956
  129DCM     C1  655   0.412   3.255   3.468 -0.2587 -0.4757 -0.5852
  129DCM     H1  656   0.410   3.149   3.439  0.8705 -0.2870 -1.3863
  129DCM     H2  657   0.321   3.310   3.442 -1.2605 -0.3326  2.7369
  129DCM    CL2  658   0.426   3.254   3.651 -0.3906  0.0832 -0.5033
  130DCM    CL1  659   2.728   3.818   0.225 -0.1606  0.2312 -0.0652
  130DCM     C1  660   2.803   3.805   0.063  0.0354 -0.1755 -0.1633
  130DCM     H1  661   2.726   3.746   0.013  0.3030 -1.2683  0.6755
  130DCM     H2  662   2.906   3.767   0.066  0.3409  0.7192  2.4298
  130DCM    CL2  663   2.803   3.968  -0.016  0.0275 -0.3674  0.0208
  131DCM    CL1  664   3.044   1.550   3.075 -0.2408 -0.1506  0.3751
  131DCM     C1  665   2.962   1.704   3.083  0.6055  0.2166  0.7961
  131DCM     H1  666   2.857   1.680   3.064  0.9253 -1.6665  1.2135
  131DCM     H2  667   2.997   1.769   3.002 -1.1440  1.0354  0.6432
  131DCM    CL2  668   2.958   1.798   3.235  0.1051 -0.2798  0.2156
  132DCM    CL1  669   1.199   4.048   0.991 -0.8567 -0.4371  0.0285
  132DCM     C1  670   1.339   4.054   1.105 -0.2384 -0.7594 -0.1948
  132DCM     H1  671   1.313   4.121   1.188  0.8870  0.1505 -0.5400
  132DCM     H2  672   1.429   4.091   1.055  1.0956 -2.6589  0.6845
  132DCM    CL2  673   1.379   3.885   1.164  0.0263  0.8413  0.4626
  133DCM    CL1  674   1.518   3.377   2.979 -0.3035  0.1841 -0.0227
  133DCM     C1  675   1.472   3.519   3.081 -0.1619 -0.2597 -0.2065
  133DCM     H1  676   1.538   3.604   3.064 -0.9217  0.4393  0.2666
  133DCM     H2  677   1.478   3.481   3.184  0.9663  0.6945  0.1003
  133DCM    CL2  678   1.293   3.536   3.040 -0.2523  0.1152 -0.0463
  134DCM    CL1  679   2.402   0.993   3.067 -0.1043 -0.0248  0.2419
  134DCM     C1  680   2.405   0.906   3.225  0.2355  0.2505  0.3588
  134DCM     H1  681   2.443   0.805   3.204 -0.6502  0.1570 -0.9111
  134DCM     H2  682   2.300   0.904   3.257  0.0311  0.4390 -0.2794
  134DCM    CL2  683   2.510   0.989   3.342  0.4925 -0.2114  0.5739
  135DCM    CL1  684   2.578   2.304   3.646  0.1028  0.0553  0.2369
  135DCM     C1  685   2.746   2.320   3.715  1.4521 -0.5110 -0.4344
  135DCM     H1  686   2.726   2.361   3.814  0.0385 -0.6884 -0.6208
  135DCM     H2  687   2.812   2.381   3.651  0.1865 -0.3668 -1.6543
  135DCM    CL2  688   2.787   2.149   3.717 -0.3438  0.0217  0.2645
  136DCM    CL1  689   1.319   0.149   4.004  0.5215  0.1111  0.3032
  136DCM     C1  690   1.179   0.269   3.996 -0.9450 -0.3452  0.5798
  136DCM     H1  691   1.148   0.297   4.097  0.1976  0.1575  0.8061
  136DCM     H2  692   1.100   0.223   3.935  1.4609 -1.1216 -2.1912
  136DCM    CL2  693   1.226   0.426   3.927  0.1437 -0.2861  0.1385
  137DCM    CL1  694   2.050   0.545   1.108 -0.0697 -0.0032  0.2733
  137DCM     C1  695   1.876   0.497   1.108  0.1009  0.1939  0.2131
  137DCM     H1  696   1.855   0.402   1.057 -0.0684  1.3703 -2.0188
  137DCM     H2  697   1.815   0.573   1.059 -2.2929 -0.0161  2.6040
  137DCM    CL2  698   1.801   0.481   1.271  0.2978 -0.3119  0.0842
  138DCM    CL1  699   2.036   0.069   0.386  0.2759 -0.3248 -0.1007
  138DCM     C1  700   1.889  -0.024   0.336 -0.2125 -0.3826 -0.3825
  138DCM     H1  701   1.814   0.042   0.292 -1.0074  1.7462  3.6739
  138DCM     H2  702   1.849  -0.057   0.432  0.9929  0.6846  0.5280
  138DCM    CL2  703   1.938  -0.162   0.221 -0.6303  0.5293  0.1457
  139DCM    CL1  704   0.164   3.904   2.448 -0.2205  0.1784  0.2193
  139DCM     C1  705   0.165   3.823   2.614 -0.1234  0.7873  0.6060
  139DCM     H1  706   0.119   3.724   2.618 -2.5451  1.8984  2.2378
  139DCM     H2  707   0.109   3.897   2.672 -0.1553  3.1726 -2.2614
  139DCM    CL2  708   0.333   3.817   2.681  0.2311  0.2690 -0.6370
  140DCM    CL1  709   0.783   3.962   0.232 -0.0967 -0.0657 -0.0055
  140DCM     C1  710   0.931   4.054   0.254  0.2730 -0.1527  0.2384
  140DCM     H1  711   1.006   4.024   0.180  0.2901 -0.8362  0.5271
  140DCM     H2  712   0.965   4.038   0.357 -1.2422 -1.7882  0.5387
  140DCM    CL2  713   0.906   4.224   0.233  0.5888 -0.0890  0.0520
  141DCM    CL1  714   0.797   1.971   3.576 -0.0318 -0.0086  0.2272
  141DCM     C1  715   0.792   1.837   3.695  0.0612 -0.5380 -0.2783
  141DCM     H1  716   0.896   1.804   3.706  0.7144  0.6773 -2.1868
  141DCM     H2  717   0.725   1.768   3.644  0.5703  0.0427 -1.7789
  141DCM    CL2  718   0.733   1.887   3.862 -0.0044  0.3188  0.0854
  142DCM    CL1  719   2.562   0.875   0.149  0.1904  0.0039  0.1930
  142DCM     C1  720   2.710   0.773   0.162  0.5847 -0.0039 -0.1854
  142DCM     H1  721   2.690   0.669   0.137  2.0375 -0.4475  0.4077
  142DCM     H2  722   2.744   0.781   0.266 -1.1366  1.4299  0.3263
  142DCM    CL2  723   2.844   0.837   0.068 -0.0720 -0.0645  0.0403
  143DCM    CL1  724   1.100   1.951   1.722 -0.2601  0.2879  0.8001
  143DCM     C1  725   1.235   1.909   1.599 -0.4286 -0.3716  0.2037
  143DCM     H1  726   1.199   1.936   1.499 -0.0078  1.9510  0.6322
  143DCM     H2  727   1.272   1.807   1.612  0.5628 -0.2710 -1.5279
  143DCM    CL2  728   1.380   1.997   1.654  0.1376  0.0743 -0.1595
  144DCM    CL1  729   1.114   0.695   0.001  0.2497 -0.6553 -0.0681
  144DCM     C1  730   1.221   0.812   0.081 -0.0072  0.7810 -0.4243
  144DCM     H1  731   1.298   0.750   0.129 -0.4532 -0.7606 -1.6089
  144DCM     H2  732   1.165   0.870   0.155  0.1254 -1.0975  1.2365
  144DCM    CL2  733   1.287   0.922  -0.043  0.0296 -0.1193  0.4125
  145DCM    CL1  734   3.426   0.053   2.824 -0.2567  0.0387  0.2726
  145DCM     C1  735   3.372   0.013   2.991  0.3662  0.5573  0.5407
  145DCM     H1  736   3.432  -0.069   3.032 -0.7417 -1.2617 -1.3028
  145DCM     H2  737   3.268  -0.017   2.975  0.7383 -0.6888  0.3830
  145DCM    CL2  738   3.362   0.155   3.098  0.8674 -0.0648 -0.2373
  146DCM    CL1  739   2.266   3.741   2.348 -0.0104 -0.5477 -0.1273
  146DCM     C1  740   2.236   3.645   2.493 -0.1674  0.4084  0.1505
  146DCM     H1  741   2.242   3.538   2.468  1.5733  1.0371 -2.3943
  146DCM     H2  742   2.140   3.666   2.543 -1.0901  0.1548 -1.4331
  146DCM    CL2  743   2.350   3.688   2.624  0.0482  0.4979 -0.2405
  147DCM    CL1  744   0.705   0.124   1.912  0.4402 -0.0142 -0.1763
  147DCM     C1  745   0.569   0.223   1.969 -0.0586 -0.0473 -0.2024
  147DCM     H1  746   0.518   0.178   2.055 -2.7587  1.2623 -0.9855
  147DCM     H2  747   0.496   0.242   1.889 -0.0299  1.3577  0.0760
  147DCM    CL2  748   0.626   0.385   2.024  0.5371 -0.1044 -0.1412
  148DCM    CL1  749   0.214   2.088   3.224 -0.1444  0.1000  0.0048
  148DCM     C1  750   0.116   2.237   3.186 -0.5083 -0.5195 -0.3180
  148DCM     H1  751   0.164   2.316   3.246  0.7220 -1.0694 -0.5655
  148DCM     H2  752   0.007   2.229   3.200 -0.4941 -2.1224 -0.9891
  148DCM    CL2  753   0.141   2.293   3.015 -0.1427 -0.1030  0.1034
  149DCM    CL1  754   3.769   0.109   0.869 -0.1330 -0.0556 -0.2293
  149DCM     C1  755   3.894   0.234   0.867 -0.3101  0.4555  0.2380
  149DCM     H1  756   3.844   0.330   0.889  1.5322  1.7885 -1.0852
  149DCM     H2  757   3.951   0.242   0.773  2.1037  0.5441  1.6288
  149DCM    CL2  758   4.008   0.225   1.002  0.1462  0.1027 -0.2501
  150DCM    CL1  759   1.174   2.522   2.779  0.1130 -0.5150  0.2781
  150DCM     C1  760   1.244   2.435   2.920 -0.0325  0.7449 -0.7715
  150DCM     H1  761   1.188   2.342   2.928 -0.7924  1.2015 -0.6812
  150DCM     H2  762   1.237   2.501   3.008  0.1327  1.4935 -1.3088
  150DCM    CL2  763   1.418   2.396   2.877 -0.1081  0.2907  0.2299
  151DCM    CL1  764   2.121   2.229   0.570  0.0537 -0.5297 -0.1234
  151DCM     C1  765   1.979   2.191   0.472  0.1195  0.9968  0.2002
  151DCM     H1  766   1.894   2.155   0.530  2.1719 -0.5981  2.3925
  151DCM     H2  767   2.005   2.123   0.390  0.0587 -2.3134  2.7000
  151DCM    CL2  768   1.924   2.345   0.388 -0.1159 -0.3038 -0.0085
  152DCM    CL1  769   3.016   0.584   0.635  0.1612 -0.2539 -0.2254
  152DCM     C1  770   3.015   0.413   0.585 -0.1760 -0.3035 -0.1199
  152DCM     H1  771   3.107   0.366   0.621 -1.5957 -1.8142  1.7184
  152DCM     H2  772   3.026   0.402   0.476 -0.0357 -0.5001 -0.0855
  152DCM    CL2  773   2.890   0.311   0.668 -0.4510  0.0363 -0.4318
  153DCM    CL1  774   2.786   1.821   1.265 -0.3156 -0.3236  0.2712
  153DCM     C1  775   2.719   1.756   1.110 -0.7457  0.6537 -0.3838
  153DCM     H1  776   2.627   1.808   1.082 -1.4146 -0.6667 -0.6963
  153DCM     H2  777   2.702   1.648   1.118 -0.2222  0.5674 -0.3830
  153DCM    CL2  778   2.835   1.792   0.977 -0.4171 -0.2532 -0.1850
  154DCM    CL1  779   1.384   1.840   1.104 -0.5279  0.0082  0.2488
  154DCM     C1  780   1.267   1.944   1.021  0.3239  0.6343  0.6515
  154DCM     H1  781   1.203   1.888   0.952  3.2187  0.2492 -1.9495
  154DCM     H2  782   1.340   1.990   0.954  0.3944 -0.3931 -0.0065
  154DCM    CL2  783   1.178   2.059   1.134  0.4362  0.4526  0.2434
  155DCM    CL1  784   1.372   0.734   1.474  0.1703  0.2472  0.1554
  155DCM     C1  785   1.213   0.649   1.439 -0.3468  0.3425  0.1696
  155DCM     H1  786   1.157   0.719   1.375  0.1759  0.1909 -0.4700
  155DCM     H2  787   1.160   0.624   1.531 -0.5533 -0.3241 -0.1268
  155DCM    CL2  788   1.233   0.489   1.347  0.0302  0.2176 -0.2473
  156DCM    CL1  789   2.180   0.981   1.813 -0.3677 -0.1270  0.3482
  156DCM     C1  790   2.254   0.901   1.955  0.5145  0.1146 -0.2986
  156DCM     H1  791   2.229   0.956   2.047  1.0289  0.8480 -0.5905
  156DCM     H2  792   2.359   0.896   1.924 -0.1235 -0.5466 -2.5288
  156DCM    CL2  793   2.185   0.730   1.972 -0.5498  0.4558  0.1405
  157DCM    CL1  794   3.324   2.616   3.116 -0.2996  0.2696 -0.1609
  157DCM     C1  795   3.361   2.778   3.191 -0.2072  0.2278 -0.5635
  157DCM     H1  796   3.280   2.810   3.257  0.8950 -0.2173  1.0936
  157DCM     H2  797   3.387   2.848   3.112  1.0776  1.9819  1.2994
  157DCM    CL2  798   3.511   2.757   3.290  0.5687 -0.2983 -0.1850
  158DCM    CL1  799   1.892   4.114   0.698  0.0878 -0.2329  0.1899
  158DCM     C1  800   1.924   4.131   0.873  0.0043  0.4941  0.1931
  158DCM     H1  801   1.881   4.042   0.920  1.6197 -0.7485 -0.5978
  158DCM     H2  802   1.887   4.228   0.910 -0.4614 -0.0880  1.2973
  158DCM    CL2  803   2.099   4.122   0.885 -0.3513 -0.2106  0.4641
  159DCM    CL1  804   0.862   0.042   3.619  0.0515 -0.3007 -0.3717
  159DCM     C1  805   0.704  -0.021   3.548  0.2716 -0.5404 -0.0280
  159DCM     H1  806   0.727  -0.050   3.444  0.5999 -0.2075 -0.0517
  159DCM     H2  807   0.620   0.048   3.560  0.8523  0.2782 -0.5639
  159DCM    CL2  808   0.634  -0.182   3.605  0.0654  0.0510  0.2054
  160DCM    CL1  809   0.041   0.890   0.693  0.4094  0.0318  0.2803
  160DCM     C1  810   0.107   1.054   0.648  0.1953 -0.3167  0.4596
  160DCM     H1  811   0.062   1.131   0.711  0.1669  0.0331  0.0194
  160DCM     H2  812   0.087   1.077   0.543 -1.3168  1.3302  1.0624
  160DCM    CL2  813   0.285   1.032   0.675  0.8130  0.3372  0.0081
  161DCM    CL1  814   1.174   3.210   1.290 -0.2055  0.1573  0.4654
  161DCM     C1  815   1.059   3.085   1.343  0.0121 -0.1227  1.3090
  161DCM     H1  816   0.966   3.137   1.372 -1.4574 -2.0308  0.2337
  161DCM     H2  817   1.104   3.035   1.430 -1.2298 -1.0731  1.4340
  161DCM    CL2  818   1.025   2.981   1.197  0.7756 -0.1482  0.3168
  162DCM    CL1  819   3.091   2.907   0.078  0.0937 -0.1902 -0.0198
  162DCM     C1  820   3.223   2.989   0.160 -0.1789  0.3426  0.3854
  162DCM     H1  821   3.187   3.088   0.189 -0.6704  0.4126 -0.4397
  162DCM     H2  822   3.314   2.992   0.100  0.7953  0.3589  1.8261
  162DCM    CL2  823   3.252   2.910   0.318  0.1485 -0.1230 -0.2726
  163DCM    CL1  824   1.167   3.009   2.956 -0.3148 -0.0214 -0.0626
  163DCM     C1  825   1.242   3.119   3.079  0.3348  0.6544  0.0887
  163DCM     H1  826   1.203   3.221   3.068 -0.0817  0.2136 -3.3872
  163DCM     H2  827   1.350   3.117   3.061  0.4743 -1.9066  0.7027
  163DCM    CL2  828   1.237   3.046   3.244  0.0626  0.4503  0.0961
  164DCM    CL1  829   2.123   0.816   2.344  0.0255  0.2481  0.0870
  164DCM     C1  830   2.115   0.936   2.474  0.0334 -0.4058 -0.3687
  164DCM     H1  831   2.037   0.909   2.546  1.2518  0.1740  1.2252
  164DCM     H2  832   2.108   1.036   2.430 -0.8110 -0.5563 -0.5869
  164DCM    CL2  833   2.266   0.921   2.576  0.0642 -0.2470  0.1226
  165DCM    CL1  834   2.548   1.642   3.824  0.1405 -0.1694  0.4353
  165DCM     C1  835   2.631   1.804   3.840 -0.8939  0.2387 -0.1266
  165DCM     H1  836   2.695   1.815   3.752 -0.4783  1.4501  0.3096
  165DCM     H2  837   2.695   1.814   3.928  0.9510 -2.3375 -1.0623
  165DCM    CL2  838   2.531   1.953   3.841 -0.2636 -0.4057  0.2464
  166DCM    CL1  839   0.773   2.108   2.583  0.2894  0.1181  0.1654
  166DCM     C1  840   0.634   2.221   2.539  0.7505 -0.0919  0.6738
  166DCM     H1  841   0.640   2.260   2.437  1.2673  2.2232  1.5230
  166DCM     H2  842   0.621   2.301   2.612 -0.1403 -2.1932  2.9897
  166DCM    CL2  843   0.482   2.126   2.555  0.2558 -0.3802  0.0276
  167DCM    CL1  844   0.509   0.413   3.396 -0.1224  0.1898  0.0243
  167DCM     C1  845   0.405   0.472   3.528  0.2960 -0.0614 -0.4782
  167DCM     H1  846   0.369   0.392   3.593  0.3005  1.5566  1.5950
  167DCM     H2  847   0.322   0.536   3.495  0.1422  0.5209  0.9846
  167DCM    CL2  848   0.497   0.565   3.649 -0.3956  0.1544  0.3640
  168DCM    CL1  849   1.392   1.081   1.200 -0.0963  0.0329  0.0083
  168DCM     C1  850   1.390   1.082   1.020  0.3326 -0.1994 -0.1721
  168DCM     H1  851   1.304   1.140   0.985 -0.6457 -1.4304  0.1537
  168DCM     H2  852   1.397   0.979   0.985 -0.7717 -0.5722  0.6541
  168DCM    CL2  853   1.539   1.170   0.959 -0.0904 -0.0303  0.0169
  169DCM    CL1  854   3.769   0.869   3.806 -0.2995  0.0466  0.2220
  169DCM     C1  855   3.609   0.851   3.723 -0.1287  0.7702  0.3713
  169DCM     H1  856   3.610   0.915   3.633 -0.7058  1.0507  0.5583
  169DCM     H2  857   3.524   0.884   3.784  0.4179 -0.3935  1.7975
  169DCM    CL2  858   3.582   0.679   3.660  0.3804  0.3570  0.4857
  170DCM    CL1  859   0.912   0.653   1.255 -0.1091 -0.2660  0.5534
  170DCM     C1  860   0.819   0.683   1.110  0.7163 -0.3970  0.5547
  170DCM     H1  861   0.864   0.766   1.055  1.2681 -0.1925  1.3044
  170DCM     H2  862   0.713   0.699   1.135  1.0451  3.1199  0.1719
  170DCM    CL2  863   0.834   0.537   1.001 -0.4070  0.0539 -0.5194
  171DCM    CL1  864   0.503   0.988   2.053  0.6190  0.1804 -0.1807
  171DCM     C1  865   0.506   0.866   1.917  0.1094 -0.9395 -0.3545
  171DCM     H1  866   0.608   0.837   1.891 -0.5474 -1.9017 -2.0796
  171DCM     H2  867   0.472   0.912   1.823  3.2420 -0.4940 -1.3774
  171DCM    CL2  868   0.430   0.710   1.946  0.0547 -0.4874 -0.1683
  172DCM    CL1  869   2.048   3.683   3.446 -0.0493 -0.4732  0.0963
  172DCM     C1  870   2.016   3.503   3.437  0.2399  0.6165  0.3351
  172DCM     H1  871   1.929   3.494   3.370  0.0220 -0.5958  0.7649
  172DCM     H2  872   1.993   3.459   3.534  3.2848  0.1046  0.9040
  172DCM    CL2  873   2.155   3.427   3.364 -0.2916 -0.3078  0.2585
  173DCM    CL1  874   2.958   0.720   2.764 -0.1158  0.0554 -0.1500
  173DCM     C1  875   2.961   0.581   2.638  0.2990 -0.7390 -0.0228
  173DCM     H1  876   2.856   0.567   2.610  0.0456  1.5294 -0.3890
  173DCM     H2  877   3.017   0.494   2.675  0.8566 -0.7229 -0.8095
  173DCM    CL2  878   3.044   0.644   2.496  0.6286 -0.3210  0.1256
  174DCM    CL1  879   3.939   0.388   2.195 -0.2132  0.2639  0.2626
  174DCM     C1  880   3.823   0.277   2.123 -0.3056 -0.4582 -0.3026
  174DCM     H1  881   3.732   0.290   2.183  1.3007 -2.7101  2.9598
  174DCM     H2  882   3.858   0.173   2.130  0.0770 -0.2513  1.1427
  174DCM    CL2  883   3.801   0.312   1.954  0.7308 -0.0231  0.2683
  175DCM    CL1  884   1.706   0.852   2.438  0.1850 -0.0458  0.3947
  175DCM     C1  885   1.667   0.922   2.597  0.1587 -0.3232 -0.1163
  175DCM     H1  886   1.704   0.852   2.673 -0.6845 -1.4670 -0.7125
  175DCM     H2  887   1.558   0.932   2.608  0.2757  0.5817  0.2749
  175DCM    CL2  888   1.754   1.084   2.617  0.0420  0.4039 -0.5084
  176DCM    CL1  889   0.266   0.275   3.212  0.3401 -0.2236 -0.1552
  176DCM     C1  890   0.366   0.349   3.084 -0.3122  0.5463 -0.0142
  176DCM     H1  891   0.451   0.399   3.130 -2.2896  2.0280  2.2766
  176DCM     H2  892   0.313   0.417   3.017 -1.1063  1.0596  1.0962
  176DCM    CL2  893   0.422   0.211   2.992 -0.2517 -0.3351  0.1022
  177DCM    CL1  894   2.561   0.701   1.563 -0.5507 -0.4292  0.4428
  177DCM     C1  895   2.529   0.544   1.474 -0.4904 -0.1498  0.1994
  177DCM     H1  896   2.435   0.550   1.419 -0.5334  0.2951  0.3193
  177DCM     H2  897   2.523   0.460   1.544 -2.3560 -1.3498 -1.3182
  177DCM    CL2  898   2.654   0.488   1.354  0.0033  0.2744  0.1651
  178DCM    CL1  899   3.431   3.870   1.524 -0.0566 -0.1164  0.0353
  178DCM     C1  900   3.612   3.849   1.481  0.3449 -0.0737 -0.1406
  178DCM     H1  901   3.625   3.777   1.399 -0.5615 -0.2422 -0.1485
  178DCM     H2  902   3.661   3.817   1.573  0.6503  0.8557  0.0283
  178DCM    CL2  903   3.680   4.012   1.431  0.3538  0.4103 -0.0085
  179DCM    CL1  904   2.651   0.631   3.181  0.1505  0.0350 -0.0155
  179DCM     C1  905   2.812   0.612   3.264  0.2834  0.4194  0.3929
  179DCM     H1  906   2.826   0.699   3.328 -0.5129  0.9162 -0.0819
  179DCM     H2  907   2.889   0.611   3.186  0.2313 -1.6747  0.3059
  179DCM    CL2  908   2.831   0.454   3.347 -0.1111  0.3296  0.0599
  180DCM    CL1  909   2.247   0.586   0.241  0.2769  0.2041  0.0762
  180DCM     C1  910   2.227   0.569   0.419  0.3328  0.4252 -0.3067
  180DCM     H1  911   2.148   0.493   0.432  0.9220 -0.0858  0.3486
  180DCM     H2  912   2.199   0.667   0.458  0.4490  0.6606 -0.8079
  180DCM    CL2  913   2.377   0.517   0.486 -0.2732  0.0447 -0.3920
  181DCM    CL1  914   3.182   0.584   3.550  0.6431 -0.0688  0.1448
  181DCM     C1  915   3.118   0.729   3.630  0.8439  0.3785  0.0702
  181DCM     H1  916   3.114   0.696   3.735  3.8533 -1.2569 -0.2355
  181DCM     H2  917   3.017   0.748   3.592 -0.0251 -1.4614  1.2845
  181DCM    CL2  918   3.231   0.872   3.610  0.0553  0.5095 -0.1437
  182DCM    CL1  919   2.583   0.990   2.722  0.0662 -0.1019 -0.0880
  182DCM     C1  920   2.608   0.948   2.549 -0.4108  0.1669 -0.8530
  182DCM     H1  921   2.573   1.034   2.491  0.3937 -0.4281 -2.2638
  182DCM     H2  922   2.556   0.856   2.522 -1.0202  0.0988  0.4714
  182DCM    CL2  923   2.782   0.926   2.520 -0.2347 -0.9114 -0.0001
  183DCM    CL1  924   0.916   1.135   4.063 -0.0120 -0.3149  0.2489
  183DCM     C1  925   1.039   1.121   4.194 -0.0282 -0.8162 -0.4450
  183DCM     H1  926   1.134   1.144   4.144  1.3457 -0.9735  1.9492
  183DCM     H2  927   1.028   1.025   4.246 -0.1280 -1.9662 -2.5066
  183DCM    CL2  928   1.013   1.273   4.292  0.1158 -0.1891 -0.1038
  184DCM    CL1  929   1.477   1.168   3.939  0.4329 -0.2404 -0.4750
  184DCM     C1  930   1.607   1.181   3.820 -0.7017  1.0206  0.4088
  184DCM     H1  931   1.699   1.202   3.876  0.0341  0.4294 -0.5433
  184DCM     H2  932   1.584   1.253   3.740 -0.9805 -1.2026 -1.6177
  184DCM    CL2  933   1.640   1.016   3.749 -0.5383 -0.1980 -0.3040
  185DCM    CL1  934   3.714   1.105   3.400 -0.2183 -0.3239 -0.5071
  185DCM     C1  935   3.764   1.252   3.302 -0.0430 -0.0175  0.7337
  185DCM     H1  936   3.680   1.319   3.284 -1.2292 -2.2687 -3.2780
  185DCM     H2  937   3.802   1.207   3.210  0.5537 -0.8738  1.3745
  185DCM    CL2  938   3.896   1.346   3.382  0.1596 -0.2305 -0.0479
  186DCM    CL1  939   0.647   2.904   1.217  0.3743 -0.1919 -0.1167
  186DCM     C1  940   0.499   2.927   1.316  0.7294  0.6693  0.1310
  186DCM     H1  941   0.470   3.032   1.331 -0.4024  0.5841 -1.2166
  186DCM     H2  942   0.518   2.874   1.410  1.2588  0.3512 -0.1501
  186DCM    CL2  943   0.369   2.845   1.220  0.2072  0.7418 -0.2604
  187DCM    CL1  944   1.086   0.861   2.974 -0.1484 -0.0645  0.4192
  187DCM     C1  945   1.235   0.764   2.956  0.1510 -0.3071  0.7152
  187DCM     H1  946   1.213   0.662   2.924  1.7078 -0.2594 -0.6437
  187DCM     H2  947   1.276   0.763   3.058  2.0875 -0.8749 -0.0217
  187DCM    CL2  948   1.356   0.849   2.851 -0.0941 -0.2097  0.5410
  188DCM    CL1  949   3.039   3.420   2.204 -0.0136  0.3403  0.4529
  188DCM     C1  950   2.925   3.385   2.338  0.0395  0.1503  0.4455
  188DCM     H1  951   2.972   3.320   2.413 -1.6247 -1.0315  0.5296
  188DCM     H2  952   2.852   3.319   2.289  0.8116 -0.1759 -0.3111
  188DCM    CL2  953   2.844   3.532   2.404  0.0347  0.2167  0.1363
  189DCM    CL1  954   3.816   2.522   0.430  0.0158  0.2422 -0.3436
  189DCM     C1  955   3.678   2.446   0.339  0.2468 -0.0719  0.2373
  189DCM     H1  956   3.584   2.452   0.395  0.5289 -0.8577  0.8138
  189DCM     H2  957   3.708   2.340   0.343  0.7870  0.0437 -0.6187
  189DCM    CL2  958   3.666   2.510   0.172 -0.0654 -0.2863  0.3571
  190DCM    CL1  959   3.465   0.829   3.228 -0.2991 -0.4947  0.2100
  190DCM     C1  960   3.292   0.859   3.244 -0.3193  0.5572 -0.6703
  190DCM     H1  961   3.298   0.969   3.249  2.8373  0.4367  1.5855
  190DCM     H2  962   3.238   0.812   3.327 -0.0900 -1.2634 -1.5002
  190DCM    CL2  963   3.201   0.835   3.087  0.0254 -0.2899 -0.0988
  191DCM    CL1  964   1.166   2.359   3.868 -0.4197  0.0035  0.2330
  191DCM     C1  965   1.100   2.234   3.754  0.1432 -0.4732  0.4075
  191DCM     H1  966   0.991   2.244   3.755  0.1799  0.0743 -0.5268
  191DCM     H2  967   1.134   2.135   3.787 -1.0010 -0.9127  0.3307
  191DCM    CL2  968   1.142   2.260   3.581 -0.0441 -0.3762 -0.0718
  192DCM    CL1  969   3.347   1.398   3.265  0.0673 -0.0735 -0.5518
  192DCM     C1  970   3.305   1.288   3.404 -0.5251  0.2078 -0.4705
  192DCM     H1  971   3.279   1.345   3.494 -2.9708  0.1281 -1.0530
  192DCM     H2  972   3.398   1.232   3.412 -0.8879 -0.4104 -0.5446
  192DCM    CL2  973   3.176   1.173   3.351 -0.0485 -0.0511 -0.0782
  193DCM    CL1  974   4.099   0.028   1.722  0.5179  0.0496 -0.0819
  193DCM     C1  975   3.954  -0.028   1.636 -0.0035  0.7031  0.5507
  193DCM     H1  976   3.884   0.056   1.647  0.7413  1.5930 -1.1380
  193DCM     H2  977   3.917  -0.123   1.677  3.0256 -0.0663  1.7402
  193DCM    CL2  978   3.993  -0.065   1.464  0.4340 -0.2738  0.2508
  194DCM    CL1  979   1.348   0.403   1.678 -0.0286 -0.1121  0.6663
  194DCM     C1  980   1.512   0.418   1.593 -0.3177 -0.1755 -0.6995
  194DCM     H1  981   1.588   0.418   1.671  0.5699  2.3295 -1.4696
  194DCM     H2  982   1.523   0.513   1.538 -2.0838 -0.2309 -1.2250
  194DCM    CL2  983   1.548   0.284   1.481 -0.1852  0.2739  0.0367
  195DCM    CL1  984   3.836   0.593   1.580  0.0615  0.0752 -0.2879
  195DCM     C1  985   3.939   0.659   1.444  0.5078  0.1012 -0.4699
  195DCM     H1  986   4.006   0.728   1.496 -1.4143  1.1203  0.8032
  195DCM     H2  987   3.869   0.705   1.374  0.8637  1.4556  0.0448
  195DCM    CL2  988   4.029   0.533   1.348 -0.1768 -0.3425  0.0156
  196DCM    CL1  989   2.229   1.795   3.327 -0.5944 -0.0654  0.2865
  196DCM     C1  990   2.168   1.779   3.152  0.2400  0.0495 -0.3309
  196DCM     H1  991   2.248   1.793   3.078 -0.7240  0.6592 -1.2996
  196DCM     H2  992   2.071   1.828   3.138 -0.3024 -0.5282  1.2885
  196DCM    CL2  993   2.114   1.603   3.136  0.0004  0.0345 -0.0622
  197DCM    CL1  994   2.719   2.434   3.065 -0.1049  0.1869  0.1639
  197DCM     C1  995   2.703   2.436   3.246 -0.3596 -0.7775  0.5804
  197DCM     H1  996   2.747   2.530   3.281 -0.8615 -0.6378  0.8400
  197DCM     H2  997   2.747   2.345   3.291 -0.5965 -1.1882 -0.0122
  197DCM    CL2  998   2.531   2.430   3.302  0.0609  0.0748  0.0618
  198DCM    CL1  999   0.020   0.443   2.727  0.2007  0.3007 -0.0171
  198DCM     C1 1000  -0.017   0.608   2.660 -0.4325  0.6481 -0.2589
  198DCM     H1 1001  -0.103   0.640   2.720  0.9338  1.7614  1.2131
  198DCM     H2 1002  -0.036   0.594   2.553 -2.2319  2.4093 -0.2270
  198DCM    CL2 1003   0.118   0.729   2.691 -0.0531 -0.0799 -0.2588
  199DCM    CL1 1004   2.045   3.329   0.694  0.6989 -0.0204 -0.2220
  199DCM     C1 1005   2.216   3.364   0.670 -0.2874  0.7420 -0.5419
  199DCM     H1 1006   2.238   3.454   0.729 -0.3969  1.0923 -1.0286
  199DCM     H2 1007   2.235   3.387   0.564  0.9860  2.2525 -0.0241
  199DCM    CL2 1008   2.307   3.222   0.717 -0.6961 -0.2786 -0.1025
  200DCM    CL1 1009   1.173   1.953   3.139  0.1613 -0.4720  0.2810
  200DCM     C1 1010   1.102   1.869   2.997 -0.7393 -0.0433  0.1845
  200DCM     H1 1011   1.061   1.772   3.028  0.0757 -0.5125 -0.1712
  200DCM     H2 1012   1.188   1.866   2.929  0.8922  1.2962  2.0932
  200DCM    CL2 1013   0.979   1.970   2.917  0.3571 -0.1734 -0.2844
  201DCM    CL1 1014   0.922   3.590   3.549 -0.2211 -0.2784 -0.1390
  201DCM     C1 1015   0.887   3.658   3.389 -0.1488 -0.4125 -0.7965
  201DCM     H1 1016   0.953   3.743   3.372 -0.0029 -0.3771 -0.0801
  201DCM     H2 1017   0.783   3.691   3.394  0.2773  1.0818 -1.4498
  201DCM    CL2 1018   0.890   3.534   3.259  0.4667  0.0347  0.0231
  202DCM    CL1 1019   1.045   3.960   0.584  0.1306 -0.2996  0.1325
  202DCM     C1 1020   0.933   4.047   0.696  0.0801 -0.2672  0.6456
  202DCM     H1 1021   0.948   4.151   0.665 -1.6818 -0.3309 -0.5736
  202DCM     H2 1022   0.967   4.029   0.799 -0.4983  1.6887  1.2317
  202DCM    CL2 1023   0.762   3.990   0.668 -0.3361  0.0097 -0.0071
  203DCM    CL1 1024   0.246   0.386   0.381 -0.0145  0.0108 -0.0496
  203DCM     C1 1025   0.149   0.333   0.523  0.0665  0.1451 -0.8856
  203DCM     H1 1026   0.186   0.375   0.618  0.1143  0.2341 -0.9436
  203DCM     H2 1027   0.161   0.224   0.523 -0.6552 -0.0119  1.8752
  203DCM    CL2 1028  -0.023   0.378   0.498  0.3201  0.1178 -0.0623
  204DCM    CL1 1029   1.648   3.878   0.729  0.2404  0.4741  0.0718
  204DCM     C1 1030   1.569   3.742   0.809  0.0307 -0.0238 -0.4519
  204DCM     H1 1031   1.467   3.760   0.846  1.1114  3.2599  1.4059
  204DCM     H2 1032   1.634   3.706   0.889 -0.3062  0.3214 -0.0165
  204DCM    CL2 1033   1.593   3.596   0.710  0.3309  0.2274 -0.1920
  205DCM    CL1 1034   1.539   3.053   2.838 -0.2627 -0.1174  0.0830
  205DCM     C1 1035   1.604   2.939   2.959 -0.5094 -0.1259  0.2570
  205DCM     H1 1036   1.667   2.861   2.915 -0.6177 -0.1100  0.0719
  205DCM     H2 1037   1.526   2.893   3.021  1.9560  0.7048  4.3782
  205DCM    CL2 1038   1.717   3.043   3.063 -0.1761 -0.2705 -0.1742
  206DCM    CL1 1039   0.301   3.669   3.496 -0.3472 -0.1615 -0.2257
  206DCM     C1 1040   0.239   3.596   3.340 -0.0187  0.5305  0.7833
  206DCM     H1 1041   0.143   3.543   3.346 -0.4916  1.3371  0.3988
  206DCM     H2 1042   0.321   3.526   3.319 -0.9152 -0.5527  0.7959
  206DCM    CL2 1043   0.246   3.708   3.190  0.2404  0.2769  0.0125
  207DCM    CL1 1044   2.624   1.740   2.720 -0.1158 -0.5276  0.1375
  207DCM     C1 1045   2.707   1.846   2.599  0.0945  0.2406 -0.1750
  207DCM     H1 1046   2.744   1.782   2.517 -0.7193  0.6315 -0.8677
  207DCM     H2 1047   2.794   1.890   2.649 -1.0241  1.0675  1.1188
  207DCM    CL2 1048   2.608   1.983   2.535 -0.5672  0.5342  0.3617
  208DCM    CL1 1049   3.515   1.214   0.179  0.2423 -0.0906 -0.0885
  208DCM     C1 1050   3.681   1.180   0.231 -0.3374 -0.7819  0.3994
  208DCM     H1 1051   3.741   1.271   0.215 -0.6205 -0.5181  0.8111
  208DCM     H2 1052   3.722   1.095   0.175 -0.5114 -1.3674  1.1497
  208DCM    CL2 1053   3.686   1.141   0.404  0.0345 -0.0666 -0.0789
  209DCM    CL1 1054   1.197   2.371   0.201 -0.0942 -0.1847 -0.1009
  209DCM     C1 1055   1.020   2.342   0.184  0.4844 -0.5413 -0.5951
  209DCM     H1 1056   0.976   2.334   0.084 -1.4711  1.2046  0.0600
  209DCM     H2 1057   0.979   2.426   0.240 -1.2267 -0.9721 -1.1359
  209DCM    CL2 1058   0.982   2.184   0.258  0.3572  0.2375 -0.7709
  210DCM    CL1 1059   0.930   1.792   0.974  0.3480 -0.3376  0.4556
  210DCM     C1 1060   0.970   1.621   1.019  0.2851 -0.3103  0.4566
  210DCM     H1 1061   0.889   1.585   1.083  1.7988 -3.3197  0.8964
  210DCM     H2 1062   1.068   1.622   1.069  0.0536  2.2220  0.9672
  210DCM    CL2 1063   0.974   1.501   0.881 -0.5232  0.1000 -0.1825
  211DCM    CL1 1064   1.056   1.791   0.086  0.4712  0.3274 -0.0644
  211DCM     C1 1065   0.959   1.909  -0.000  0.4455  0.3405  1.0046
  211DCM     H1 1066   0.893   1.949   0.078 -0.2895 -1.3324  1.2893
  211DCM     H2 1067   0.913   1.850  -0.080  0.0675  0.6266  1.0091
  211DCM    CL2 1068   1.064   2.034  -0.069 -0.0586 -0.1239 -0.0442
  212DCM    CL1 1069   1.366   2.975   2.031 -0.1991  0.2305 -0.3613
  212DCM     C1 1070   1.349   2.871   2.178 -0.3490 -0.1748 -0.1990
  212DCM     H1 1071   1.249   2.875   2.223 -0.7166 -0.6586 -0.9400
  212DCM     H2 1072   1.423   2.901   2.253 -0.1015 -0.5095 -0.3048
  212DCM    CL2 1073   1.391   2.702   2.144 -0.1324  0.4984 -0.1721
  213DCM    CL1 1074   2.284   2.324   2.146 -0.0769  0.3493 -0.0387
  213DCM     C1 1075   2.333   2.162   2.214 -0.5929  0.5831 -0.0014
  213DCM     H1 1076   2.432   2.170   2.261 -0.1939 -1.8272 -0.2866
  213DCM     H2 1077   2.337   2.088   2.133  0.4860  0.3255  0.2723
  213DCM    CL2 1078   2.224   2.120   2.348  0.2517  0.1384  0.3456
  214DCM    CL1 1079   1.489   3.643   1.651  0.4145 -0.1030 -0.2303
  214DCM     C1 1080   1.448   3.796   1.565  0.6641 -0.0453  0.0108
  214DCM     H1 1081   1.351   3.787   1.514  0.2932  2.8230  0.0740
  214DCM     H2 1082   1.512   3.810   1.478 -1.1474 -3.1673 -1.9992
  214DCM    CL2 1083   1.435   3.941   1.676 -0.5028  0.7904 -0.2982
  215DCM    CL1 1084   0.447   3.218   0.563 -0.0619  0.3541  0.1912
  215DCM     C1 1085   0.290   3.302   0.563 -0.1466  0.3098 -0.5059
  215DCM     H1 1086   0.293   3.410   0.542 -0.3838  0.4383  0.0991
  215DCM     H2 1087   0.242   3.298   0.661  0.0419 -1.0613 -0.4554
  215DCM    CL2 1088   0.171   3.226   0.462 -0.2976 -0.0730  0.2539
  216DCM    CL1 1089   1.889   2.108   3.371 -0.0671  0.2725  0.4528
  216DCM     C1 1090   1.939   1.939   3.401  0.0761  0.9533  0.0554
  216DCM     H1 1091   2.031   1.946   3.461 -0.4428 -0.9186  1.1338
  216DCM     H2 1092   1.948   1.879   3.310 -2.1303 -1.8026  1.5310
  216DCM    CL2 1093   1.816   1.849   3.494  0.1212  0.0649  0.6972
  217DCM    CL1 1094   1.663   2.608   1.316  0.3086  0.0361 -0.3128
  217DCM     C1 1095   1.710   2.769   1.363 -0.3207  0.2110  0.2337
  217DCM     H1 1096   1.682   2.846   1.290  1.5211  0.6844 -0.0233
  217DCM     H2 1097   1.820   2.765   1.365 -0.3132 -2.1357 -1.0952
  217DCM    CL2 1098   1.647   2.795   1.530  0.1555  0.8079 -0.3313
  218DCM    CL1 1099   4.129   0.836   4.129  0.0897 -0.1358  0.0292
  218DCM     C1 1100   4.087   0.898   3.966 -0.3820 -0.0944  0.5698
  218DCM     H1 1101   3.996   0.957   3.979  0.5236  1.2590  0.9381
  218DCM     H2 1102   4.055   0.819   3.897  0.6445 -0.5571  0.5986
  218DCM    CL2 1103   4.220   1.003   3.907 -0.6460  0.2315  0.0850
  219DCM    CL1 1104   0.601   3.617   0.623 -0.1931 -0.2432  0.3648
  219DCM     C1 1105   0.766   3.549   0.598 -0.5529 -0.3601 -0.1834
  219DCM     H1 1106   0.793   3.501   0.692 -0.4653  1.0752  0.5493
  219DCM     H2 1107   0.835   3.634   0.585  0.2926 -0.9315  0.4880
  219DCM    CL2 1108   0.788   3.424   0.468 -0.0802  0.2638 -0.0656
  220DCM    CL1 1109   2.622   3.137   2.270  0.1728  0.1269 -0.0386
  220DCM     C1 1110   2.516   3.278   2.232 -0.6281 -0.0747  0.3078
  220DCM     H1 1111   2.447   3.241   2.156  0.9276 -0.5282 -0.9337
  220DCM     H2 1112   2.586   3.352   2.190  0.0164 -1.4270 -1.0723
  220DCM    CL2 1113   2.433   3.335   2.383 -0.0489 -0.2045  0.3936
  221DCM    CL1 1114   2.220   3.605   2.992 -0.2332  0.3069  0.0271
  221DCM     C1 1115   2.341   3.743   3.014  0.2671 -0.3556 -0.3344
  221DCM     H1 1116   2.288   3.839   3.005  1.8429  0.5900  0.1566
  221DCM     H2 1117   2.416   3.717   2.940  0.7992 -0.4879  0.2428
  221DCM    CL2 1118   2.408   3.752   3.183  0.2138 -0.3099  0.4022
  222DCM    CL1 1119   2.495   0.096   2.357 -0.2770  0.0909 -0.0851
  222DCM     C1 1120   2.406  -0.061   2.369 -0.0117 -0.2587  0.0041
  222DCM     H1 1121   2.307  -0.059   2.321  0.0215  0.9458 -0.0485
  222DCM     H2 1122   2.394  -0.087   2.475 -2.0416  2.0866  0.4682
  222DCM    CL2 1123   2.500  -0.186   2.282 -0.1565  0.2501  0.0737
  223DCM    CL1 1124   3.823   3.378   1.227 -0.0475  0.0177 -0.2501
  223DCM     C1 1125   3.963   3.485   1.189  0.0692  0.2779 -0.1221
  223DCM     H1 1126   3.977   3.485   1.080 -0.0414 -2.0584 -0.1846
  223DCM     H2 1127   4.060   3.462   1.235  0.5622  1.7150 -0.3934
  223DCM    CL2 1128   3.938   3.655   1.243 -0.0122 -0.5081 -0.0100
  224DCM    CL1 1129   1.591   2.254   0.369  0.2529 -0.5192 -0.2394
  224DCM     C1 1130   1.564   2.072   0.370 -0.5125 -0.3628  0.1891
  224DCM     H1 1131   1.580   2.037   0.473 -0.0145  0.8070  0.5270
  224DCM     H2 1132   1.640   2.031   0.302 -3.2390  1.2461 -4.2671
  224DCM    CL2 1133   1.401   2.030   0.301  0.0209  0.1929 -0.0911
  225DCM    CL1 1134   0.813   3.321   2.465 -0.0063 -0.9665 -0.4842
  225DCM     C1 1135   0.779   3.144   2.474  0.2720 -0.4109  0.3946
  225DCM     H1 1136   0.716   3.130   2.562  0.0750  1.2575  0.5543
  225DCM     H2 1137   0.878   3.098   2.482  0.3429 -0.3396 -0.0322
  225DCM    CL2 1138   0.704   3.084   2.328 -0.1903  0.2376  0.2297
  226DCM    CL1 1139   4.006   1.092   3.654  0.2760 -0.0345 -0.0254
  226DCM     C1 1140   4.117   1.064   3.514 -0.2518 -0.2644 -0.2651
  226DCM     H1 1141   4.194   1.142   3.513 -0.4090 -0.0268  1.6350
  226DCM     H2 1142   4.065   1.046   3.419  0.5614 -0.1357 -0.7450
  226DCM    CL2 1143   4.202   0.909   3.547 -0.2174  0.0993  0.3546
  227DCM    CL1 1144   0.641   2.332   2.907 -0.3972  0.1120 -0.0812
  227DCM     C1 1145   0.605   2.332   3.090 -0.0577 -0.0430  0.2167
  227DCM     H1 1146   0.696   2.314   3.148  1.3017  1.1231 -1.4403
  227DCM     H2 1147   0.528   2.258   3.112  0.7927 -0.6104  1.3930
  227DCM    CL2 1148   0.551   2.495   3.129  0.4875 -0.0147 -0.0675
  228DCM    CL1 1149   0.134   2.342   1.835 -0.1015 -0.1020 -0.0906
  228DCM     C1 1150   0.055   2.314   1.997 -0.4268 -0.4204 -0.0406
  228DCM     H1 1151   0.033   2.207   2.009 -2.1641 -0.2653 -1.5333
  228DCM     H2 1152  -0.033   2.377   2.006  0.1943  0.2127  2.1649
  228DCM    CL2 1153   0.170   2.370   2.132 -0.0329 -0.1725 -0.1801
  229DCM    CL1 1154   3.129   3.592   3.433 -0.0099  0.1926  0.0415
  229DCM     C1 1155   3.160   3.505   3.593  0.0812  0.2477  0.0343
  229DCM     H1 1156   3.142   3.581   3.669 -3.6440 -1.1819  0.7904
  229DCM     H2 1157   3.251   3.443   3.598 -1.3440 -1.9033  0.7297
  229DCM    CL2 1158   3.012   3.397   3.616  0.1583 -0.3413  0.1388
  230DCM    CL1 1159   3.736   2.590   3.969  0.4432  0.2496 -0.3766
  230DCM     C1 1160   3.797   2.423   3.921  0.5812  0.0802 -0.4628
  230DCM     H1 1161   3.815   2.373   4.017  1.3196  0.6963 -0.2695
  230DCM     H2 1162   3.885   2.441   3.858  0.8561 -0.1926 -0.1607
  230DCM    CL2 1163   3.659   2.339   3.843 -0.0805  0.1932 -0.0724
  231DCM    CL1 1164   0.925   2.667   1.906 -0.0330 -0.1556 -0.1549
  231DCM     C1 1165   0.901   2.589   1.746 -0.1832 -0.0242  0.3023
  231DCM     H1 1166   0.959   2.496   1.740  0.0645  0.1558 -0.1638
  231DCM     H2 1167   0.927   2.670   1.678  0.8607  0.1109  0.8577
  231DCM    CL2 1168   0.730   2.556   1.727 -0.1424 -0.1211 -0.2047
  232DCM    CL1 1169   0.713   3.233   1.167  0.1758  0.3371 -0.0942
  232DCM     C1 1170   0.659   3.230   0.994 -0.2307  0.6737 -0.0772
  232DCM     H1 1171   0.564   3.283   0.983 -0.1004  0.8535 -0.3690
  232DCM     H2 1172   0.643   3.128   0.957 -1.6384  0.4887  0.9851
  232DCM    CL2 1173   0.785   3.307   0.884 -0.1195 -0.4841 -0.2237
  233DCM    CL1 1174   3.497   2.796   0.641  0.2312  0.2711  0.0924
  233DCM     C1 1175   3.583   2.782   0.802 -0.2899 -0.2329 -0.4976
  233DCM     H1 1176   3.685   2.818   0.784 -0.0060  1.1746  3.1186
  233DCM     H2 1177   3.572   2.676   0.826  0.7706 -0.1922  0.2356
  233DCM    CL2 1178   3.506   2.883   0.928 -0.2750  0.0880  0.1817
  234DCM    CL1 1179   3.501   2.509   2.839  0.1928  0.1538  0.3471
  234DCM     C1 1180   3.577   2.474   2.677 -0.0453 -0.0631 -0.0866
  234DCM     H1 1181   3.604   2.368   2.683  0.5791  0.1668  2.3545
  234DCM     H2 1182   3.670   2.532   2.672 -0.1457  0.1459  0.3659
  234DCM    CL2 1183   3.458   2.523   2.555 -0.1528 -0.3171  0.0263
  235DCM    CL1 1184   0.952   3.502   1.798  0.3273  0.1771  0.1122
  235DCM     C1 1185   1.022   3.640   1.882 -0.0551 -0.1063  0.3455
  235DCM     H1 1186   1.082   3.625   1.973 -2.7641  3.3735  2.9913
  235DCM     H2 1187   0.933   3.699   1.906 -0.2193 -0.0014 -0.4715
  235DCM    CL2 1188   1.112   3.728   1.754  0.4249 -0.3312 -0.0300
  236DCM    CL1 1189   1.284   0.263   0.435 -0.0505 -0.0840 -0.4080
  236DCM     C1 1190   1.358   0.120   0.352 -0.5401 -0.8728  0.4916
  236DCM     H1 1191   1.364   0.133   0.243  0.5450 -0.6405  0.5676
  236DCM     H2 1192   1.299   0.030   0.372 -0.1712 -0.9981  1.0566
  236DCM    CL2 1193   1.521   0.106   0.417 -0.2033 -0.5080 -0.5542
  237DCM    CL1 1194   1.208   3.862   3.533 -0.1051  0.2350  0.4190
  237DCM     C1 1195   1.353   3.940   3.460 -0.1738  0.5444  0.3665
  237DCM     H1 1196   1.409   3.957   3.552 -0.7894  1.6549  0.5659
  237DCM     H2 1197   1.329   4.036   3.412 -0.1331  0.5235  0.3046
  237DCM    CL2 1198   1.441   3.834   3.341  0.1975 -0.0652  0.1785
  238DCM    CL1 1199   2.079   3.232   0.341  0.0641 -0.3752  0.2126
  238DCM     C1 1200   2.173   3.073   0.356  0.0256 -0.2542  0.4301
  238DCM     H1 1201   2.137   3.006   0.276  0.0303  0.4699 -0.1914
  238DCM     H2 1202   2.158   3.031   0.456 -0.3210 -1.9655 -0.2954
  238DCM    CL2 1203   2.348   3.097   0.337  0.0638 -0.2390  0.2165
  239DCM    CL1 1204   1.679   2.651   2.690 -0.0898 -0.0521  0.2280
  239DCM     C1 1205   1.818   2.588   2.787 -0.2462  0.5821  0.8307
  239DCM     H1 1206   1.883   2.674   2.809 -0.0099  0.7744 -0.5298
  239DCM     H2 1207   1.879   2.508   2.743 -1.0998 -0.1709  0.9902
  239DCM    CL2 1208   1.742   2.521   2.935 -0.0955  0.0641  0.3335
  240DCM    CL1 1209   2.352   2.199   0.248  0.3009  0.1691 -0.3819
  240DCM     C1 1210   2.424   2.029   0.245  0.8734  0.2405 -0.7642
  240DCM     H1 1211   2.466   2.008   0.146 -0.9667 -2.2604 -1.1187
  240DCM     H2 1212   2.356   1.949   0.277  0.9246 -0.2880 -1.9293
  240DCM    CL2 1213   2.558   2.043   0.357 -0.1542 -0.1026  0.1306
  241DCM    CL1 1214   3.823   1.992   0.775 -0.1690 -0.1895 -0.2755
  241DCM     C1 1215   3.846   2.048   0.603  0.3945 -0.4702  0.1086
  241DCM     H1 1216   3.790   1.991   0.529  0.8762 -0.7947 -0.0081
  241DCM     H2 1217   3.954   2.056   0.586  0.3834  0.7452  0.4537
  241DCM    CL2 1218   3.795   2.224   0.604  0.5983  0.0464  0.2136
  242DCM    CL1 1219   3.020   1.719   3.781 -0.2494  0.0205 -0.4832
  242DCM     C1 1220   3.048   1.732   3.600 -0.2819 -0.2163 -0.8202
  242DCM     H1 1221   3.050   1.839   3.573  1.0300 -0.1296 -0.4680
  242DCM     H2 1222   2.969   1.684   3.542 -0.1029  0.5589 -1.7503
  242DCM    CL2 1223   3.212   1.670   3.546  0.2515 -0.4104  0.3601
  243DCM    CL1 1224   0.374   3.622   0.344  0.1428 -0.4259 -0.1688
  243DCM     C1 1225   0.438   3.520   0.215 -0.0656 -0.6350  0.2202
  243DCM     H1 1226   0.375   3.440   0.174 -1.0614  0.6258 -0.7904
  243DCM     H2 1227   0.527   3.473   0.258  0.1530 -0.7860 -0.3834
  243DCM    CL2 1228   0.486   3.627   0.082 -0.3171 -0.1288  0.3794
  244DCM    CL1 1229   1.725   2.908   2.265 -0.1031  0.1656  0.6048
  244DCM     C1 1230   1.829   2.808   2.368 -0.6201  1.3384 -0.3740
  244DCM     H1 1231   1.765   2.741   2.425  0.9212 -1.3506 -1.6161
  244DCM     H2 1232   1.889   2.872   2.434  0.8145  1.5731 -1.8344
  244DCM    CL2 1233   1.945   2.712   2.265  0.1178  0.2895 -0.0233
  245DCM    CL1 1234   0.528   1.782   1.625 -0.2698  0.1042 -0.0358
  245DCM     C1 1235   0.572   1.954   1.672  0.4403 -0.3026  1.4273
  245DCM     H1 1236   0.580   1.968   1.781  0.4595  0.6878  1.3067
  245DCM     H2 1237   0.492   2.019   1.635  0.3724 -0.5516  1.1332
  245DCM    CL2 1238   0.728   2.003   1.603  0.0644  0.1344 -0.1599
  246DCM    CL1 1239   2.340   0.356   1.228  0.4850  0.0427  0.4757
  246DCM     C1 1240   2.235   0.200   1.215  0.5302  0.3082  0.3323
  246DCM     H1 1241   2.284   0.121   1.274  1.6544 -0.0632 -1.0413
  246DCM     H2 1242   2.225   0.170   1.110  0.4874 -0.0659  0.4408
  246DCM    CL2 1243   2.073   0.225   1.278  0.0046  0.0735 -0.0409
  247DCM    CL1 1244   3.615   3.082   0.387  0.1447  0.3545 -0.1037
  247DCM     C1 1245   3.648   3.175   0.240  0.3078  0.3917 -0.1906
  247DCM     H1 1246   3.676   3.104   0.162  0.0813  0.1518 -0.0560
  247DCM     H2 1247   3.738   3.235   0.259 -1.1621  2.0513  1.9861
  247DCM    CL2 1248   3.492   3.261   0.211  0.1076  0.0321 -0.2092
  248DCM    CL1 1249   0.895   3.760   1.465  0.0029 -0.4117  0.1253
  248DCM     C1 1250   0.961   3.641   1.352 -0.4096 -0.7285  0.2937
  248DCM     H1 1251   1.067   3.622   1.374 -0.4497  1.7954  3.2548
  248DCM     H2 1252   0.941   3.681   1.251 -1.1465 -0.6295  0.4706
  248DCM    CL2 1253   0.883   3.482   1.360 -0.1120 -0.7210  0.0982
  249DCM    CL1 1254   0.369   2.501   1.214  0.2074 -0.2588  0.0627
  249DCM     C1 1255   0.535   2.501   1.137  0.7436 -0.2545 -0.0082
  249DCM     H1 1256   0.566   2.398   1.118  0.1935 -0.6071  0.9331
  249DCM     H2 1257   0.609   2.565   1.185  0.8236 -0.6744  0.4325
  249DCM    CL2 1258   0.508   2.583   0.975 -0.1895 -0.0868 -0.2284
  250DCM    CL1 1259   3.721   0.234   3.917  0.2483 -0.0416 -0.0937
  250DCM     C1 1260   3.743   0.056   3.846  0.7502 -1.1881 -0.2072
  250DCM     H1 1261   3.702   0.055   3.745  0.9548 -0.9729 -0.2938
  250DCM     H2 1262   3.691  -0.004   3.922  0.2069 -0.5699 -0.0855
  250DCM    CL2 1263   3.923   0.023   3.848  0.0170  0.2191 -0.3759
  251DCM    CL1 1264   0.248   3.373   1.350 -0.1821  0.5718  0.1494
  251DCM     C1 1265   0.399   3.415   1.257 -0.8043 -0.2126  0.4824
  251DCM     H1 1266   0.475   3.337   1.247 -1.2728 -0.4345 -1.7751
  251DCM     H2 1267   0.436   3.504   1.308 -1.2398  0.1757  0.1273
  251DCM    CL2 1268   0.375   3.470   1.092 -0.2339  0.0151 -0.2861
  252DCM    CL1 1269   1.334   3.030   2.531 -0.3674  0.3588  0.3756
  252DCM     C1 1270   1.231   3.182   2.562 -0.2616  0.1393  0.7632
  252DCM     H1 1271   1.130   3.153   2.596 -0.4613  0.5450  0.5296
  252DCM     H2 1272   1.218   3.234   2.466 -1.3150 -2.1440 -0.4031
  252DCM    CL2 1273   1.295   3.292   2.684 -0.1400  0.0203  0.2949
  253DCM    CL1 1274   3.621   3.693   0.756 -0.3361  0.0942 -0.5404
  253DCM     C1 1275   3.654   3.868   0.747 -0.4235 -0.7079 -0.5336
  253DCM     H1 1276   3.743   3.881   0.684 -1.5438  0.3836 -1.9672
  253DCM     H2 1277   3.664   3.908   0.848 -1.1268  1.0921 -1.1391
  253DCM    CL2 1278   3.522   3.958   0.664  0.0101  0.5960 -0.1976
  254DCM    CL1 1279   1.411   3.972   2.373 -0.0024  0.0385  0.1639
  254DCM     C1 1280   1.344   4.030   2.533 -0.5615  0.4712 -0.0083
  254DCM     H1 1281   1.316   3.940   2.588 -1.1445 -0.2457 -1.4057
  254DCM     H2 1282   1.258   4.094   2.512 -1.6499 -0.9720 -0.1701
  254DCM    CL2 1283   1.460   4.127   2.626 -0.0040  0.0363  0.1891
  255DCM    CL1 1284   3.869   0.655   2.487 -0.0039  0.0108  0.1209
  255DCM     C1 1285   3.774   0.510   2.523  0.3889  0.2074 -0.7263
  255DCM     H1 1286   3.727   0.483   2.428 -1.2169 -1.3051  0.4180
  255DCM     H2 1287   3.697   0.536   2.597 -1.7778 -0.2904 -2.6878
  255DCM    CL2 1288   3.871   0.370   2.589 -0.2725  0.1459  0.0650
  256DCM    CL1 1289   1.433   4.005   2.968 -0.2891 -0.2103 -0.3761
  256DCM     C1 1290   1.301   3.883   2.950 -0.0918 -0.2303  0.0616
  256DCM     H1 1291   1.297   3.826   3.043 -1.5569 -0.2804 -0.0154
  256DCM     H2 1292   1.323   3.807   2.874 -0.9339  0.9609 -1.4313
  256DCM    CL2 1293   1.139   3.948   2.918 -0.1820  0.2123 -0.0703
  257DCM    CL1 1294   2.704   0.427   0.414 -0.5960  0.1360 -0.3195
  257DCM     C1 1295   2.680   0.248   0.409  0.1159  0.0521 -0.5181
  257DCM     H1 1296   2.594   0.221   0.471  2.0758 -0.7625  2.0529
  257DCM     H2 1297   2.773   0.197   0.436 -0.6677 -1.3230 -0.3618
  257DCM    CL2 1298   2.653   0.192   0.242 -0.0048 -0.0528  0.2741
  258DCM    CL1 1299   1.935   3.924   2.953  0.1238 -0.1698 -0.0468
  258DCM     C1 1300   1.875   3.943   3.122 -0.0412 -0.3517  0.4297
  258DCM     H1 1301   1.789   4.011   3.120 -0.1059 -0.4533 -0.8629
  258DCM     H2 1302   1.957   3.976   3.186  0.4494 -3.4394  1.5681
  258DCM    CL2 1303   1.809   3.799   3.202 -0.0392  0.1442 -0.0521
  259DCM    CL1 1304   2.798   2.642   3.685 -0.2534 -0.0298  0.0370
  259DCM     C1 1305   2.668   2.638   3.566  0.2770  0.1949  0.1489
  259DCM     H1 1306   2.569   2.618   3.609  0.6445  0.0917  0.9721
  259DCM     H2 1307   2.704   2.568   3.490  3.2777  0.8423  0.8305
  259DCM    CL2 1308   2.674   2.794   3.478  0.0840 -0.2733 -0.0991
  260DCM    CL1 1309   3.333   4.027   0.342 -0.0613 -0.1768  0.0984
  260DCM     C1 1310   3.273   3.856   0.319  0.0574 -0.4269  1.1704
  260DCM     H1 1311   3.194   3.840   0.394 -1.2542  2.7837  0.6614
  260DCM     H2 1312   3.353   3.782   0.331 -0.1172 -0.7875  0.1962
  260DCM    CL2 1313   3.208   3.838   0.151 -0.2811 -0.1543  0.4640
  261DCM    CL1 1314   0.777   1.523   1.630  0.0879 -0.2198 -0.0042
  261DCM     C1 1315   0.893   1.667   1.627 -0.2607  0.1141  0.0007
  261DCM     H1 1316   0.969   1.644   1.703 -0.5106  0.7479  0.4473
  261DCM     H2 1317   0.838   1.761   1.643 -0.0045  0.5656 -1.6143
  261DCM    CL2 1318   0.966   1.676   1.463  0.7433 -0.0318 -0.0204
  262DCM    CL1 1319   1.508   2.907   3.569 -0.0610 -0.0722  0.1896
  262DCM     C1 1320   1.539   2.837   3.733  0.5066 -0.6935  0.6263
  262DCM     H1 1321   1.463   2.763   3.762  0.0188 -0.1373  0.7674
  262DCM     H2 1322   1.541   2.924   3.799  0.8414 -0.8019  0.7562
  262DCM    CL2 1323   1.707   2.763   3.722 -0.2319  0.0636  0.2562
  263DCM    CL1 1324   2.504   1.238   3.900  0.1966 -0.2656  0.4040
  263DCM     C1 1325   2.376   1.278   3.777  0.0596 -0.2113 -0.2075
  263DCM     H1 1326   2.403   1.382   3.752  0.5746 -0.8531 -2.6272
  263DCM     H2 1327   2.275   1.268   3.817 -0.2706 -1.8416 -1.3641
  263DCM    CL2 1328   2.374   1.202   3.613  0.1686  0.2553  0.5482
  264DCM    CL1 1329   2.025   1.181   3.612 -0.2137 -0.4405 -0.4131
  264DCM     C1 1330   2.075   1.306   3.493 -0.5333 -0.3992 -0.4430
  264DCM     H1 1331   2.182   1.324   3.504 -0.7316  1.3487 -1.1310
  264DCM     H2 1332   2.017   1.399   3.496 -0.6971 -0.3873 -2.5526
  264DCM    CL2 1333   2.025   1.249   3.329 -0.2206  0.3733 -0.0694
  265DCM    CL1 1334   3.693   1.234   1.064  0.0865 -0.1428  0.3449
  265DCM     C1 1335   3.713   1.142   0.907  0.2000 -0.1824  0.5338
  265DCM     H1 1336   3.715   1.215   0.826 -1.4919  0.6036  1.1385
  265DCM     H2 1337   3.634   1.066   0.898  1.9373 -1.9390 -0.5624
  265DCM    CL2 1338   3.865   1.056   0.921 -0.4707 -0.0577 -0.1139
  266DCM    CL1 1339   1.001   1.719   2.662 -0.0750  0.1679 -0.2830
  266DCM     C1 1340   0.910   1.617   2.783 -0.9629  0.2045 -0.4505
  266DCM     H1 1341   0.973   1.592   2.870 -0.7306  2.2388  0.0327
  266DCM     H2 1342   0.872   1.527   2.734  0.0612 -0.5355  0.0781
  266DCM    CL2 1343   0.762   1.700   2.836  0.0944 -0.3169 -0.1317
  267DCM    CL1 1344   2.879   2.434   1.368 -0.1720 -0.6204  0.2492
  267DCM     C1 1345   2.749   2.540   1.312 -0.6238  0.2331  0.3467
  267DCM     H1 1346   2.783   2.643   1.302 -0.0310  0.2719  2.2393
  267DCM     H2 1347   2.656   2.523   1.368 -0.2010 -0.7263  0.7753
  267DCM    CL2 1348   2.739   2.507   1.133  0.1076  0.0551  0.2410
  268DCM    CL1 1349   3.120   3.112   3.202  0.0648 -0.3108 -0.0686
  268DCM     C1 1350   3.000   3.089   3.327  0.9347 -0.1810 -0.1261
  268DCM     H1 1351   2.903   3.101   3.278  1.8619  0.1975 -1.9336
  268DCM     H2 1352   3.012   3.168   3.402  0.6994 -0.5174  0.2733
  268DCM    CL2 1353   3.036   2.923   3.394 -0.1046  0.2055 -0.0794
  269DCM    CL1 1354   3.347   2.105   2.402  0.0446  0.0360 -0.0934
  269DCM     C1 1355   3.367   2.246   2.291 -0.2083 -0.5110  0.3667
  269DCM     H1 1356   3.475   2.262   2.294 -0.4848  1.7672  0.2374
  269DCM     H2 1357   3.312   2.336   2.323 -2.2666 -1.4490 -0.3348
  269DCM    CL2 1358   3.331   2.209   2.116  0.2725  0.3682  0.1521
  270DCM    CL1 1359   3.877   0.543   3.899 -0.1497 -0.1635 -0.4158
  270DCM     C1 1360   3.965   0.470   3.760 -0.8808  1.1404 -0.2655
  270DCM     H1 1361   3.886   0.413   3.710  0.0412  0.4482 -0.9516
  270DCM     H2 1362   4.041   0.404   3.805 -0.5767  2.6127  1.4879
  270DCM    CL2 1363   4.055   0.589   3.648  0.3169  0.0772 -0.2170
  271DCM    CL1 1364   0.556   1.271   0.637 -0.0548  0.3221 -0.0380
  271DCM     C1 1365   0.682   1.358   0.545 -0.3440 -0.5604  0.1747
  271DCM     H1 1366   0.703   1.296   0.457 -4.7844 -2.3127  0.1166
  271DCM     H2 1367   0.771   1.374   0.608 -0.2252  2.6751 -0.5963
  271DCM    CL2 1368   0.611   1.514   0.491  0.0929 -0.1283 -0.3622
  272DCM    CL1 1369   2.547   0.793   0.796  0.3815 -0.3519  0.0682
  272DCM     C1 1370   2.634   0.715   0.658 -0.4202  0.6646  0.3449
  272DCM     H1 1371   2.581   0.620   0.645 -1.0134  1.0585 -0.1880
  272DCM     H2 1372   2.737   0.707   0.693 -0.3400  0.2857  0.0316
  272DCM    CL2 1373   2.606   0.815   0.517  0.1311  0.1774  0.5927
  273DCM    CL1 1374   1.356   3.005   0.610 -0.1347 -0.0310 -0.1099
  273DCM     C1 1375   1.182   3.008   0.591 -0.4039 -0.4486  0.1268
  273DCM     H1 1376   1.153   2.923   0.528 -1.4907  1.1904 -1.7172
  273DCM     H2 1377   1.148   3.100   0.542  2.0805 -0.0371 -1.0351
  273DCM    CL2 1378   1.084   3.005   0.745 -0.4478 -0.1162  0.0441
  274DCM    CL1 1379   2.259   3.763   0.755  0.2191  0.0694 -0.5189
  274DCM     C1 1380   2.438   3.732   0.743 -0.2510  0.5541 -0.0207
  274DCM     H1 1381   2.468   3.693   0.645 -0.6365  0.1777  0.0056
  274DCM     H2 1382   2.467   3.667   0.827 -1.4208 -1.2764 -0.9512
  274DCM    CL2 1383   2.514   3.885   0.773  0.4091 -0.5158 -0.0971
  275DCM    CL1 1384   0.909   3.229   0.122 -0.0757  0.3275 -0.1004
  275DCM     C1 1385   1.039   3.103   0.102 -0.5820  0.2308  0.5133
  275DCM     H1 1386   1.122   3.141   0.042 -0.1246  0.0929  1.0445
  275DCM     H2 1387   1.000   3.015   0.050  1.0586  0.6751 -1.6335
  275DCM    CL2 1388   1.090   3.052   0.264  0.2490 -0.0840  0.2599
  276DCM    CL1 1389   4.046   2.311   0.958  0.0430 -0.2039  0.3183
  276DCM     C1 1390   4.022   2.417   0.812 -0.7453  0.4638  0.4582
  276DCM     H1 1391   4.051   2.358   0.724  4.9884  1.0932  1.5078
  276DCM     H2 1392   4.086   2.506   0.821 -1.6258  1.2733 -0.9625
  276DCM    CL2 1393   3.853   2.489   0.791 -0.0128 -0.0606 -0.1369
  277DCM    CL1 1394   3.687   1.273   1.928  0.1196 -0.1643 -0.0016
  277DCM     C1 1395   3.508   1.247   1.942  0.1399 -0.1058  0.3962
  277DCM     H1 1396   3.476   1.144   1.959  0.9250 -0.9878 -2.8976
  277DCM     H2 1397   3.458   1.281   1.851 -1.2357 -0.2354  1.0649
  277DCM    CL2 1398   3.427   1.338   2.073 -0.3165  0.0258  0.3156
  278DCM    CL1 1399   2.728   1.287   3.381 -0.2100 -0.2178 -0.4685
  278DCM     C1 1400   2.728   1.442   3.287  0.0177  0.2077  0.2739
  278DCM     H1 1401   2.650   1.453   3.211  0.2405  0.2267  0.0457
  278DCM     H2 1402   2.829   1.444   3.246  0.5275 -0.4335  1.4433
  278DCM    CL2 1403   2.720   1.580   3.410  0.4008 -0.1888 -0.3328
  279DCM    CL1 1404   2.756   0.437   2.915  0.0269 -0.4605  0.2417
  279DCM     C1 1405   2.702   0.316   2.788  0.1742  0.0973  0.9805
  279DCM     H1 1406   2.645   0.365   2.708  0.2274 -1.0100  0.2444
  279DCM     H2 1407   2.644   0.235   2.833 -0.2218  0.1625  0.6007
  279DCM    CL2 1408   2.850   0.250   2.719 -0.1475 -0.0236  0.0002
  280DCM    CL1 1409   2.899   2.119   2.206 -0.0237  0.8727  0.1683
  280DCM     C1 1410   2.887   2.054   2.039  0.0961  0.0207 -0.1189
  280DCM     H1 1411   2.831   2.118   1.970  3.3074 -1.3870 -4.4118
  280DCM     H2 1412   2.846   1.953   2.028 -0.2463  0.1598 -0.1270
  280DCM    CL2 1413   3.061   2.047   1.988  0.0298 -0.2333  0.4515
  281DCM    CL1 1414   1.270   2.696   3.471  0.0237  0.2334  0.0662
  281DCM     C1 1415   1.212   2.644   3.632  0.3100 -0.3990 -0.0942
  281DCM     H1 1416   1.282   2.577   3.684 -0.0909 -0.1746  0.7463
  281DCM     H2 1417   1.120   2.586   3.618  0.2006 -0.0428 -0.9070
  281DCM    CL2 1418   1.167   2.788   3.725 -0.0545 -0.1582  0.3796
  282DCM    CL1 1419   0.821   2.835   2.639 -0.0989 -0.1219 -0.5156
  282DCM     C1 1420   0.996   2.837   2.575 -0.2373  0.3130  0.1445
  282DCM     H1 1421   1.042   2.743   2.605 -2.0186 -0.7685 -0.3499
  282DCM     H2 1422   1.044   2.915   2.636  0.7434  0.7683 -1.1540
  282DCM    CL2 1423   1.000   2.865   2.399 -0.4511  0.3113 -0.1155
  283DCM    CL1 1424   3.698   0.896   1.706 -0.2172 -0.0357 -0.3493
  283DCM     C1 1425   3.585   0.772   1.773 -0.2468 -0.6431 -0.4437
  283DCM     H1 1426   3.523   0.823   1.848  1.5529 -1.4943  1.7134
  283DCM     H2 1427   3.648   0.692   1.813  1.5625 -0.5110 -2.8237
  283DCM    CL2 1428   3.486   0.698   1.639 -0.1152  0.0627 -0.2124
  284DCM    CL1 1429   1.189   0.272   1.066 -0.0919  0.2453  0.0890
  284DCM     C1 1430   1.099   0.237   0.918  0.9203  0.0169 -0.9263
  284DCM     H1 1431   0.996   0.272   0.930  0.2864 -2.2829  1.0490
  284DCM     H2 1432   1.106   0.128   0.910  1.4216  0.0615 -1.1361
  284DCM    CL2 1433   1.159   0.326   0.779  0.1454 -0.3283 -0.0640
  285DCM    CL1 1434   3.230   2.406   0.675 -0.0425 -0.0050  0.1495
  285DCM     C1 1435   3.404   2.436   0.706  0.4874  0.7904  0.3962
  285DCM     H1 1436   3.435   2.532   0.662 -0.4573  1.4229  1.0596
  285DCM     H2 1437   3.450   2.347   0.661 -0.5499  0.9275 -0.9969
  285DCM    CL2 1438   3.442   2.437   0.881  0.0232 -0.0751 -0.1490
  286DCM    CL1 1439   3.145   1.584   1.674  0.3349  0.2981  0.2039
  286DCM     C1 1440   3.176   1.690   1.817  0.2966  0.0096 -0.1264
  286DCM     H1 1441   3.074   1.711   1.850  0.3465  1.0911 -0.6247
  286DCM     H2 1442   3.242   1.776   1.804 -0.0231  0.3569  0.5267
  286DCM    CL2 1443   3.242   1.590   1.950  0.0542 -0.3544  0.0332
  287DCM    CL1 1444   4.022   1.504   0.218  0.1159  0.2600 -0.3308
  287DCM     C1 1445   3.933   1.570   0.360 -0.2109  0.5353 -0.1762
  287DCM     H1 1446   3.881   1.661   0.327  0.8781  0.2529 -2.8901
  287DCM     H2 1447   4.001   1.579   0.446  0.4252  0.5920 -0.6780
  287DCM    CL2 1448   3.798   1.460   0.411  0.0390  0.2008  0.3765
  288DCM    CL1 1449   2.714   0.423   2.403  0.8324 -0.0749 -0.4481
  288DCM     C1 1450   2.666   0.599   2.420  0.7154 -0.0656 -0.1732
  288DCM     H1 1451   2.589   0.624   2.346  0.1817 -0.0636  0.3732
  288DCM     H2 1452   2.750   0.667   2.401 -1.5202  2.1788 -2.8845
  288DCM    CL2 1453   2.597   0.608   2.588  0.1629  0.6227 -0.7248
  289DCM    CL1 1454   2.808   1.500   1.787 -0.0430 -0.2721 -0.1261
  289DCM     C1 1455   2.737   1.668   1.814  0.6398 -0.2784  0.4688
  289DCM     H1 1456   2.742   1.699   1.919 -0.7685 -0.4183  0.5955
  289DCM     H2 1457   2.631   1.660   1.787  0.6649 -0.8639  0.5364
  289DCM    CL2 1458   2.804   1.793   1.700  0.3874 -0.1013  0.1788
  290DCM    CL1 1459   2.065   2.454   3.070 -0.2988 -0.5794 -0.0006
  290DCM     C1 1460   2.192   2.476   3.203  0.2313 -0.8070  0.6736
  290DCM     H1 1461   2.192   2.570   3.259  0.4844 -0.0607 -0.5377
  290DCM     H2 1462   2.290   2.456   3.157  0.0352 -1.7869  0.6566
  290DCM    CL2 1463   2.182   2.356   3.336  0.1307 -0.0700 -0.1976
  291DCM    CL1 1464   4.015   1.959   2.894  0.3735  0.0006 -0.0104
  291DCM     C1 1465   3.964   1.846   3.027 -0.0382  0.4488 -0.1494
  291DCM     H1 1466   3.862   1.878   3.052 -0.0242  0.6987 -0.3988
  291DCM     H2 1467   4.045   1.848   3.101  1.3273  0.5235 -1.5971
  291DCM    CL2 1468   3.958   1.684   2.955  0.1863  0.3684  0.6523
  292DCM    CL1 1469   2.474   0.524   3.877  0.4460 -0.4101 -0.3519
  292DCM     C1 1470   2.364   0.547   4.015  0.4694  0.4558 -0.6596
  292DCM     H1 1471   2.420   0.566   4.106  0.3970 -2.1665  0.0065
  292DCM     H2 1472   2.303   0.457   4.029  3.5719 -1.5297  1.1611
  292DCM    CL2 1473   2.257   0.684   3.997 -0.4041  0.0467  0.1868
  293DCM    CL1 1474   3.137   2.600   2.076  0.0779 -0.1184 -0.1423
  293DCM     C1 1475   3.024   2.521   2.196  0.3374  0.3064  0.2894
  293DCM     H1 1476   3.031   2.413   2.179 -0.4777  0.4942 -1.4662
  293DCM     H2 1477   2.926   2.569   2.189 -1.2538 -2.9066 -1.8945
  293DCM    CL2 1478   3.093   2.559   2.354  0.1094  0.2502 -0.2385
  294DCM    CL1 1479   3.614   1.643   3.979  0.0841 -0.0960 -0.4233
  294DCM     C1 1480   3.464   1.568   4.017  0.6870 -0.4777  0.1483
  294DCM     H1 1481   3.470   1.541   4.123  0.7874 -1.3005 -0.0598
  294DCM     H2 1482   3.462   1.486   3.944 -1.3376 -0.2828 -0.0746
  294DCM    CL2 1483   3.329   1.680   3.977 -0.2003  0.2317  0.3048
  295DCM    CL1 1484   0.806   0.608   1.650 -0.0450  0.0720 -0.1563
  295DCM     C1 1485   0.842   0.438   1.689  0.5733 -1.1909  0.0573
  295DCM     H1 1486   0.770   0.368   1.645  0.3699 -1.1409  0.3052
  295DCM     H2 1487   0.850   0.424   1.797 -0.8048  1.3134  0.5514
  295DCM    CL2 1488   1.001   0.383   1.608 -0.0537 -0.2654  0.2504
  296DCM    CL1 1489   0.092   3.642   1.758 -0.1935 -0.0970  0.0089
  296DCM     C1 1490  -0.061   3.592   1.676 -0.7476 -0.5851 -0.1019
  296DCM     H1 1491  -0.108   3.517   1.740 -0.1202 -0.7438  0.1852
  296DCM     H2 1492  -0.028   3.550   1.580  2.2124  0.3221  0.4042
  296DCM    CL2 1493  -0.157   3.747   1.664  0.3532  0.0091  0.1138
  297DCM    CL1 1494   4.078   1.152   0.342  0.2671  0.1415 -0.2983
  297DCM     C1 1495   4.189   1.068   0.224  0.3572 -0.2862 -0.2188
  297DCM     H1 1496   4.119   1.034   0.146 -0.0813 -0.0026  0.0498
  297DCM     H2 1497   4.233   0.986   0.281 -2.5581 -0.3329  2.1713
  297DCM    CL2 1498   4.309   1.183   0.169  0.4410  0.2930 -0.2825
  298DCM    CL1 1499   3.631   3.270   0.891  0.3161  0.4893  0.0401
  298DCM     C1 1500   3.515   3.380   0.962  0.0528  0.2291  0.1717
  298DCM     H1 1501   3.498   3.463   0.893 -2.4959  0.4604  0.9702
  298DCM     H2 1502   3.565   3.413   1.054  1.3915 -1.8753  0.2717
  298DCM    CL2 1503   3.357   3.303   1.010 -0.2970  0.1968  0.0414
  299DCM    CL1 1504   0.233   3.914   1.479 -0.3001 -0.7781  0.2652
  299DCM     C1 1505   0.396   3.868   1.540 -0.0005  0.1811 -0.3234
  299DCM     H1 1506   0.450   3.821   1.457 -0.6638  0.2315 -0.7880
  299DCM     H2 1507   0.375   3.799   1.623 -1.2673  1.1514  0.1810
  299DCM    CL2 1508   0.514   3.990   1.605  0.2423 -0.2727 -0.1408
  300DCM    CL1 1509   3.926   2.156   1.622 -0.2531 -0.1141  0.0381
  300DCM     C1 1510   4.070   2.111   1.521  0.0497  0.3687 -0.1757
  300DCM     H1 1511   4.151   2.061   1.575 -0.0206 -0.3817 -0.7540
  300DCM     H2 1512   4.112   2.200   1.473  0.2947 -0.6840 -2.0130
  300DCM    CL2 1513   4.024   1.998   1.393  0.0289  0.1727  0.0486
  301DCM    CL1 1514   1.679   3.403   0.379  0.2901 -0.3773 -0.6107
  301DCM     C1 1515   1.797   3.522   0.320 -0.0882  0.3383 -0.4980
  301DCM     H1 1516   1.749   3.570   0.234  1.1061  1.2646 -0.6869
  301DCM     H2 1517   1.889   3.476   0.281  0.2674  0.6170 -0.0121
  301DCM    CL2 1518   1.855   3.647   0.436 -0.2632  0.6368 -0.2652
  302DCM    CL1 1519   3.310   3.104   1.433 -0.2012 -0.0780 -0.0082
  302DCM     C1 1520   3.398   3.034   1.295  0.0410  0.2028 -0.6906
  302DCM     H1 1521   3.445   3.117   1.242  1.4508 -0.1424 -0.0312
  302DCM     H2 1522   3.332   2.993   1.217 -0.8328  0.8149 -0.2790
  302DCM    CL2 1523   3.522   2.911   1.353  0.1414 -0.3165  0.2300
  303DCM    CL1 1524   3.361   1.090   1.569 -0.1975 -0.1933  0.0061
  303DCM     C1 1525   3.211   1.107   1.468  0.7392  0.6003  0.1895
  303DCM     H1 1526   3.151   1.017   1.486  1.5243  0.0907  0.2860
  303DCM     H2 1527   3.251   1.120   1.367  2.2158  0.2186  0.7021
  303DCM    CL2 1528   3.122   1.255   1.525 -0.1792 -0.3765  0.1501
  304DCM    CL1 1529   0.173   1.149   2.072  0.2557  0.2063  0.0095
  304DCM     C1 1530   0.256   1.293   2.003 -0.6442 -0.6858  0.0587
  304DCM     H1 1531   0.340   1.327   2.065 -0.2461  0.7194 -1.2090
  304DCM     H2 1532   0.190   1.374   1.970  2.9030  1.2217 -3.1756
  304DCM    CL2 1533   0.341   1.238   1.855  0.1599 -0.2199  0.0166
  305DCM    CL1 1534   4.090   4.118   0.643 -0.2259  0.5248 -0.0998
  305DCM     C1 1535   4.240   4.109   0.746 -0.2093 -0.3881  0.4999
  305DCM     H1 1536   4.320   4.062   0.687 -0.9016 -0.2463 -0.6015
  305DCM     H2 1537   4.220   4.037   0.826 -2.3877 -0.9023 -0.4395
  305DCM    CL2 1538   4.293   4.276   0.816 -0.2825 -0.1698 -0.2174
  306DCM    CL1 1539   3.595   1.234   3.701 -0.3212  0.0197 -0.3045
  306DCM     C1 1540   3.699   1.316   3.820 -0.4460 -0.0665 -0.7897
  306DCM     H1 1541   3.689   1.425   3.814 -0.1460 -0.0253 -0.5699
  306DCM     H2 1542   3.799   1.279   3.794  0.8128  1.8428  1.0383
  306DCM    CL2 1543   3.656   1.251   3.978  0.2324 -0.0202 -0.0764
  307DCM    CL1 1544   0.157   0.270   1.852  0.1317  0.5436 -0.2951
  307DCM     C1 1545   0.238   0.227   1.707  0.0586  0.4254  0.0996
  307DCM     H1 1546   0.170   0.253   1.625  0.4951  1.0493 -0.0776
  307DCM     H2 1547   0.260   0.120   1.716  0.5679  0.4534 -0.6860
  307DCM    CL2 1548   0.388   0.326   1.684  0.1557 -0.1235  0.0495
  308DCM    CL1 1549   3.040   2.247   3.250  0.1666 -0.4350  0.0420
  308DCM     C1 1550   3.171   2.165   3.160  0.2099  0.1313  0.1651
  308DCM     H1 1551   3.121   2.120   3.074  2.2161  0.0721 -1.0335
  308DCM     H2 1552   3.227   2.096   3.224  2.0517  0.4524 -1.0177
  308DCM    CL2 1553   3.290   2.293   3.111 -0.4038 -0.2202 -0.4912
  309DCM    CL1 1554   1.812   1.760   1.525  0.2699  0.3839  0.0763
  309DCM     C1 1555   1.990   1.776   1.545  0.1021  0.1597 -0.4111
  309DCM     H1 1556   2.028   1.845   1.469 -1.0302  0.3318 -0.8471
  309DCM     H2 1557   2.049   1.683   1.543  2.8908  1.8053  0.1797
  309DCM    CL2 1558   2.026   1.864   1.694 -0.0983  0.1065 -0.1969
  310DCM    CL1 1559   3.532   0.384   3.344  0.0031  0.2663  0.3643
  310DCM     C1 1560   3.576   0.229   3.411 -0.3106  0.4656 -0.5609
  310DCM     H1 1561   3.591   0.162   3.326 -1.1282  0.2952 -0.5838
  310DCM     H2 1562   3.505   0.192   3.485 -0.6717  0.1908 -1.0379
  310DCM    CL2 1563   3.732   0.250   3.498 -0.4773 -0.4903  0.0870
  311DCM    CL1 1564   1.357   3.010   1.080 -0.1783  0.3999 -0.0431
  311DCM     C1 1565   1.476   2.965   1.204  0.0913  0.2110 -0.1866
  311DCM     H1 1566   1.499   2.860   1.181 -2.1639 -0.2942 -0.4197
  311DCM     H2 1567   1.423   2.981   1.299  1.4486 -0.0021  0.6285
  311DCM    CL2 1568   1.609   3.080   1.199 -0.2475 -0.2708  0.0181
  312DCM    CL1 1569   0.007   1.926   1.878  0.0584  0.0326 -0.3228
  312DCM     C1 1570   0.177   1.909   1.936  0.2909 -0.4741 -0.0386
  312DCM     H1 1571   0.217   1.811   1.907  1.1294 -0.3368  0.6143
  312DCM     H2 1572   0.187   1.930   2.043 -0.8219 -1.1690  0.2226
  312DCM    CL2 1573   0.272   2.022   1.845  0.0223  0.3327  0.0190
  313DCM    CL1 1574   1.330   0.820   3.408  0.2049 -0.0766  0.0648
  313DCM     C1 1575   1.463   0.839   3.520 -0.2422  0.1363 -0.3465
  313DCM     H1 1576   1.447   0.778   3.610 -0.8893 -1.2555 -1.3679
  313DCM     H2 1577   1.468   0.945   3.549  0.2610  0.5617 -1.8815
  313DCM    CL2 1578   1.613   0.784   3.445 -0.1014  0.2385  0.3576
  314DCM    CL1 1579   3.155   3.044   2.319  0.4472  0.0268 -0.1150
  314DCM     C1 1580   3.045   2.929   2.395  0.3110 -0.1169 -0.5809
  314DCM     H1 1581   3.089   2.905   2.493  0.6065  0.9682 -0.4371
  314DCM     H2 1582   3.032   2.840   2.333  0.0271 -1.4144  1.2440
  314DCM    CL2 1583   2.876   2.992   2.425 -0.1939 -0.4704  0.0698
  315DCM    CL1 1584   1.503   1.804   1.996 -0.2244  0.0309 -0.3963
  315DCM     C1 1585   1.682   1.809   1.946  0.2032  0.5586 -0.9644
  315DCM     H1 1586   1.689   1.777   1.841 -0.0251  1.1441 -1.1589
  315DCM     H2 1587   1.744   1.756   2.019 -0.3140  1.5924  0.2466
  315DCM    CL2 1588   1.754   1.975   1.945 -0.2651 -0.2464  0.1624
  316DCM    CL1 1589   0.673   0.987   0.892  0.2392  0.0950  0.2119
  316DCM     C1 1590   0.598   0.916   0.750  0.7656 -0.1243  0.5806
  316DCM     H1 1591   0.610   0.982   0.662  1.2539  0.3156  0.9672
  316DCM     H2 1592   0.495   0.891   0.775  0.3848  0.9773  0.2007
  316DCM    CL2 1593   0.681   0.763   0.703 -0.0174  0.1657 -0.3132
  317DCM    CL1 1594   3.200   0.211   3.403  0.3015  0.0672 -0.0444
  317DCM     C1 1595   3.079   0.239   3.537  0.1492 -0.6914 -0.1735
  317DCM     H1 1596   3.068   0.347   3.549 -2.6903 -1.0166  0.9105
  317DCM     H2 1597   3.128   0.214   3.632  1.1251  1.0458 -0.1727
  317DCM    CL2 1598   2.920   0.156   3.509  0.0542 -0.1582 -0.5677
  318DCM    CL1 1599   0.206   2.246   0.699  0.0784 -0.2054  0.2294
  318DCM     C1 1600   0.278   2.152   0.836 -0.3981  1.3514 -0.1635
  318DCM     H1 1601   0.364   2.094   0.802 -1.3270  0.8987 -1.8432
  318DCM     H2 1602   0.206   2.092   0.893  0.4420  0.2537 -0.2381
  318DCM    CL2 1603   0.360   2.253   0.967  0.2563  0.4143 -0.1283
  319DCM    CL1 1604   0.094   3.460   2.692 -0.4284 -0.0656  0.0960
  319DCM     C1 1605   0.255   3.377   2.658  0.0731  0.1301 -0.9954
  319DCM     H1 1606   0.235   3.270   2.641 -0.2036  0.1378 -0.7404
  319DCM     H2 1607   0.311   3.384   2.752 -1.0476 -2.7240 -0.0030
  319DCM    CL2 1608   0.347   3.453   2.521 -0.0405 -0.2480 -0.4229
  320DCM    CL1 1609   3.704   2.537   2.274  0.0787 -0.3125  0.2222
  320DCM     C1 1610   3.646   2.552   2.107  0.1208 -0.0930  0.4484
  320DCM     H1 1611   3.678   2.648   2.064 -1.3280 -0.3102 -1.2527
  320DCM     H2 1612   3.537   2.550   2.112  0.1192  0.2286  0.5541
  320DCM    CL2 1613   3.706   2.433   1.990  0.1585  0.0298 -0.0897
  321DCM    CL1 1614   3.503   0.864   2.123 -0.6926  0.7123  0.0457
  321DCM     C1 1615   3.678   0.869   2.167 -0.0982 -0.1174 -0.1233
  321DCM     H1 1616   3.692   0.913   2.267 -1.9687  1.2185 -0.4013
  321DCM     H2 1617   3.728   0.929   2.091  2.4517 -1.7395  0.1591
  321DCM    CL2 1618   3.761   0.708   2.164  0.4326 -0.0263 -0.2250
  322DCM    CL1 1619   0.631   3.819   3.896  0.5374  0.2597 -0.0688
  322DCM     C1 1620   0.635   3.639   3.853 -0.0600  0.1146 -0.3046
  322DCM     H1 1621   0.635   3.587   3.949 -0.1775  0.9558  0.1605
  322DCM     H2 1622   0.727   3.627   3.794 -0.0983  2.0162 -0.8005
  322DCM    CL2 1623   0.487   3.619   3.756  0.3004  0.2687  0.4405
  323DCM    CL1 1624   0.205   1.946   2.548  0.0715 -0.8073 -0.1492
  323DCM     C1 1625   0.049   1.927   2.455  0.2853 -0.6754 -0.5629
  323DCM     H1 1626  -0.031   1.991   2.495  1.2109  0.7754 -0.9601
  323DCM     H2 1627   0.021   1.821   2.463 -0.6308 -0.3589  0.9671
  323DCM    CL2 1628   0.082   1.956   2.281 -0.1978 -0.4825 -0.3907
  324DCM    CL1 1629   2.248   0.525   1.607 -0.0216  0.1245  0.3162
  324DCM     C1 1630   2.216   0.349   1.636  0.3169  0.5831 -1.0892
  324DCM     H1 1631   2.141   0.317   1.563 -0.6082  1.9275 -0.7779
  324DCM     H2 1632   2.181   0.336   1.740  2.5856  0.5835 -0.2759
  324DCM    CL2 1633   2.369   0.252   1.618 -0.1730  0.3652 -0.3675
  325DCM    CL1 1634   2.699   2.809   2.161 -0.1121 -0.1568 -0.3237
  325DCM     C1 1635   2.578   2.844   2.030  0.1549 -0.0618 -0.4308
  325DCM     H1 1636   2.635   2.855   1.937  1.7310  1.8456  0.6880
  325DCM     H2 1637   2.513   2.929   2.057 -1.8074 -1.3457 -0.8456
  325DCM    CL2 1638   2.459   2.704   2.033 -0.1918 -0.3601  0.2933
  326DCM    CL1 1639   3.206   0.854   4.127  0.0130  0.1573  0.2206
  326DCM     C1 1640   3.383   0.865   4.102 -0.2800  0.0407  0.4171
  326DCM     H1 1641   3.419   0.952   4.045  1.3588  1.1534  2.9676
  326DCM     H2 1642   3.417   0.770   4.061  1.9648  0.8274  0.3208
  326DCM    CL2 1643   3.458   0.894   4.262 -0.0195  0.0916  0.4446
  327DCM    CL1 1644   1.209   3.404   0.421  0.3372  0.0606 -0.4947
  327DCM     C1 1645   1.248   3.445   0.597 -0.4490 -0.1121 -0.2194
  327DCM     H1 1646   1.339   3.505   0.584 -0.2449 -0.6409 -1.4044
  327DCM     H2 1647   1.273   3.356   0.657 -1.4528 -1.2689 -1.4451
  327DCM    CL2 1648   1.109   3.532   0.681 -0.1847  0.3216  0.4305
  328DCM    CL1 1649   3.259   0.450   0.036 -0.5870 -0.3910 -0.3193
  328DCM     C1 1650   3.285   0.512   0.203 -0.0033  0.3187 -0.4333
  328DCM     H1 1651   3.376   0.572   0.211  1.3161 -1.3313 -2.1129
  328DCM     H2 1652   3.292   0.428   0.274  2.2540  0.8155  0.0289
  328DCM    CL2 1653   3.153   0.626   0.248  0.0057  0.3219 -0.4048
  329DCM    CL1 1654   0.424   0.818   1.219  0.3091  0.3179 -0.1271
  329DCM     C1 1655   0.497   0.803   1.383  0.6630  0.2995 -0.0081
  329DCM     H1 1656   0.499   0.696   1.406  2.5167  0.7887  2.5333
  329DCM     H2 1657   0.436   0.866   1.448  0.5662 -0.6875  0.8852
  329DCM    CL2 1658   0.670   0.863   1.378  0.0973  0.3574 -0.2263
  330DCM    CL1 1659   1.232   3.609   3.868  0.2494  0.0158 -0.0356
  330DCM     C1 1660   1.354   3.743   3.886 -0.4268 -0.6531 -0.5527
  330DCM     H1 1661   1.297   3.837   3.884  0.4486 -0.0703  0.6927
  330DCM     H2 1662   1.440   3.744   3.818 -0.3549  3.7295 -0.6686
  330DCM    CL2 1663   1.410   3.745   4.059  0.0168 -0.2181 -0.2201
  331DCM    CL1 1664   2.095   3.016   1.216  0.0218  0.4988 -0.3034
  331DCM     C1 1665   2.120   2.993   1.391  1.1624 -0.2177 -0.2155
  331DCM     H1 1666   2.069   2.908   1.436  0.8495  1.4759  2.9504
  331DCM     H2 1667   2.082   3.086   1.437 -2.0671 -2.1260  1.3114
  331DCM    CL2 1668   2.294   2.972   1.414 -0.0188  0.0482 -0.4307
  332DCM    CL1 1669   3.617   1.623   1.024 -0.6392 -0.0946  0.1894
  332DCM     C1 1670   3.786   1.581   0.970 -0.4142 -0.3047 -0.8824
  332DCM     H1 1671   3.787   1.638   0.876 -1.3853 -1.1381 -1.4166
  332DCM     H2 1672   3.800   1.473   0.954 -1.5227 -0.7070  0.6959
  332DCM    CL2 1673   3.894   1.676   1.080 -0.2859  0.0709 -0.0911
  333DCM    CL1 1674   2.138   2.801   3.728  0.5510  0.6112  0.0164
  333DCM     C1 1675   2.284   2.707   3.674  0.0623  0.6444 -0.1104
  333DCM     H1 1676   2.292   2.621   3.741  0.6996  1.3646  0.7659
  333DCM     H2 1677   2.368   2.777   3.671 -0.1309  0.8596 -1.1147
  333DCM    CL2 1678   2.259   2.655   3.504 -0.3168 -0.2263 -0.4759
  334DCM    CL1 1679   0.212   1.705   0.278 -0.2978 -0.1807  0.4979
  334DCM     C1 1680   0.274   1.693   0.445  0.6713 -0.0440 -0.0927
  334DCM     H1 1681   0.310   1.792   0.476 -0.2297  0.3330 -0.2168
  334DCM     H2 1682   0.350   1.614   0.445 -1.9965 -2.8119  0.1181
  334DCM    CL2 1683   0.138   1.657   0.560 -0.2702  0.5176 -0.2810
  335DCM    CL1 1684   0.084   0.560   1.695 -0.0848  0.0064 -0.5349
  335DCM     C1 1685   0.217   0.642   1.611 -0.9406  0.1023  0.2141
  335DCM     H1 1686   0.311   0.613   1.660 -0.1368  1.7228 -0.2637
  335DCM     H2 1687   0.211   0.752   1.614 -0.5942  0.2276 -1.8277
  335DCM    CL2 1688   0.217   0.602   1.438  0.4763  0.2311  0.0784
  336DCM    CL1 1689   4.075   3.374   2.972  0.2892  0.4355  0.4479
  336DCM     C1 1690   4.062   3.418   3.150  0.2999 -0.0049 -0.3007
  336DCM     H1 1691   3.956   3.407   3.176  0.0062  0.7178 -1.1050
  336DCM     H2 1692   4.090   3.520   3.181 -1.9420  0.6394 -0.1505
  336DCM    CL2 1693   4.153   3.310   3.256 -0.5945  0.0539  0.1456
  337DCM    CL1 1694   2.905   0.087   1.636 -0.5416 -0.2937 -0.2786
  337DCM     C1 1695   2.841  -0.066   1.689 -0.3798 -0.2633  0.0870
  337DCM     H1 1696   2.769  -0.050   1.771 -1.7335  1.1549 -1.3286
  337DCM     H2 1697   2.923  -0.128   1.728  0.6240  0.4309 -0.8694
  337DCM    CL2 1698   2.749  -0.143   1.554  0.1010  0.3767 -0.0644
  338DCM    CL1 1699   2.555   1.011   1.224  0.2658 -0.4144 -0.1027
  338DCM     C1 1700   2.708   0.929   1.209  0.1396 -0.6528  0.3919
  338DCM     H1 1701   2.734   0.922   1.103 -1.4301  1.0640 -0.1655
  338DCM     H2 1702   2.692   0.827   1.247  0.4119 -0.6398  0.5462
  338DCM    CL2 1703   2.852   1.009   1.290  0.1953  0.3750 -0.1732
  339DCM    CL1 1704   2.223   1.286   2.737 -0.1471  0.1410 -0.5373
  339DCM     C1 1705   2.086   1.384   2.798 -0.6563 -0.0320  0.7305
  339DCM     H1 1706   2.119   1.447   2.881 -1.0858  1.6095 -0.2786
  339DCM     H2 1707   2.007   1.311   2.819 -1.8265  0.6686 -0.9169
  339DCM    CL2 1708   2.043   1.495   2.664 -0.0091  0.0072  0.1122
  340DCM    CL1 1709   3.453   0.236   2.098  0.1633 -0.4029 -0.6589
  340DCM     C1 1710   3.422   0.150   2.249  0.0948  0.4813 -0.0491
  340DCM     H1 1711   3.425   0.043   2.227 -0.3595  0.1236  1.4616
  340DCM     H2 1712   3.326   0.187   2.287  1.1012  0.9241  2.2843
  340DCM    CL2 1713   3.552   0.185   2.371 -0.2351 -0.2224 -0.0803
  341DCM    CL1 1714   2.126   2.864   1.702 -0.0549  0.1518 -0.2482
  341DCM     C1 1715   1.995   2.819   1.816 -0.2740 -0.4170  0.3774
  341DCM     H1 1716   2.042   2.788   1.910 -0.5335  1.0984  1.0242
  341DCM     H2 1717   1.938   2.734   1.776 -0.0220  0.2927 -1.6030
  341DCM    CL2 1718   1.892   2.959   1.861  0.2221  0.0860 -0.0762
  342DCM    CL1 1719   2.964   2.890   1.678  0.2322 -0.1882 -0.3319
  342DCM     C1 1720   3.052   2.750   1.601 -0.1017 -0.0532  0.7892
  342DCM     H1 1721   3.160   2.759   1.618 -0.0024 -0.8663  0.6216
  342DCM     H2 1722   3.034   2.749   1.493  3.4481  2.2847 -0.0016
  342DCM    CL2 1723   2.998   2.594   1.669  0.3469 -0.1535  0.5846
  343DCM    CL1 1724   0.806   2.807   3.045  0.1743  0.6588 -0.0668
  343DCM     C1 1725   0.946   2.828   3.160  0.1302  0.2415  0.4338
  343DCM     H1 1726   0.999   2.918   3.128 -0.9737  0.7469  0.0056
  343DCM     H2 1727   1.009   2.742   3.134  0.4180  0.8392 -0.8863
  343DCM    CL2 1728   0.892   2.839   3.328  0.5721  0.0745 -0.1592
  344DCM    CL1 1729   1.306   3.257   3.478  0.1558 -0.0128  0.2963
  344DCM     C1 1730   1.228   3.417   3.514 -0.4079  0.1644  0.6023
  344DCM     H1 1731   1.245   3.436   3.621 -0.5327  0.6183  0.5437
  344DCM     H2 1732   1.123   3.413   3.482 -1.3273 -0.9602  3.3849
  344DCM    CL2 1733   1.298   3.547   3.414 -0.0249 -0.0418 -0.5485
  345DCM    CL1 1734   3.901   2.865   0.038 -0.4697  0.1201  0.2551
  345DCM     C1 1735   3.999   2.892   0.190  0.1436  0.1372 -0.5192
  345DCM     H1 1736   4.063   2.804   0.187  0.4455  0.3484 -3.0770
  345DCM     H2 1737   3.945   2.905   0.284  0.9193 -1.7813  0.2317
  345DCM    CL2 1738   4.116   3.029   0.166  0.4883  0.1344 -0.4242
  346DCM    CL1 1739   1.661   0.020   1.224 -0.4851 -0.6538 -0.0280
  346DCM     C1 1740   1.723  -0.139   1.269 -0.5177  0.0556  0.0961
  346DCM     H1 1741   1.700  -0.210   1.189 -1.1014  0.8640 -0.4752
  346DCM     H2 1742   1.683  -0.165   1.368 -0.6729 -0.9787 -0.2294
  346DCM    CL2 1743   1.897  -0.137   1.293 -0.4259 -0.3695  0.2954
  347DCM    CL1 1744   0.726   1.274   2.877  0.1275 -0.9069  0.2704
  347DCM     C1 1745   0.763   1.129   2.983  0.0376 -0.3660  0.2338
  347DCM     H1 1746   0.867   1.130   3.018  0.8299 -1.4984 -1.8621
  347DCM     H2 1747   0.761   1.039   2.920 -1.7347 -0.3333  0.1981
  347DCM    CL2 1748   0.648   1.098   3.125  0.1633 -0.0404  0.2841
  348DCM    CL1 1749   2.669   0.595   1.932 -0.1984 -0.3104  0.1575
  348DCM     C1 1750   2.750   0.738   2.007 -0.4234  0.5686 -0.1222
  348DCM     H1 1751   2.745   0.822   1.937  3.0966  0.3450 -0.8179
  348DCM     H2 1752   2.853   0.715   2.037 -1.5631 -0.5577  3.4290
  348DCM    CL2 1753   2.681   0.779   2.163  0.2335 -0.4431 -0.1769
  349DCM    CL1 1754   1.423   1.125   3.145 -0.2427  0.0164 -0.2805
  349DCM     C1 1755   1.582   1.097   3.062 -0.1738 -0.3717 -0.2670
  349DCM     H1 1756   1.578   0.997   3.018 -0.7794  0.1124 -1.3529
  349DCM     H2 1757   1.663   1.104   3.135 -0.3766 -2.8925  0.2885
  349DCM    CL2 1758   1.583   1.236   2.936  0.3007  0.2000 -0.1987
  350DCM    CL1 1759   3.938   3.520   2.049 -0.3122 -0.1516  0.1667
  350DCM     C1 1760   3.940   3.374   1.948 -0.2582 -0.2727  0.6402
  350DCM     H1 1761   3.938   3.284   2.010  1.2730  0.1476  1.3389
  350DCM     H2 1762   4.028   3.373   1.884 -0.8635 -2.2208 -0.2296
  350DCM    CL2 1763   3.810   3.379   1.823  0.2353  0.0336  0.4530
  351DCM    CL1 1764   0.904   2.002   2.174 -0.4345 -0.3951 -0.0218
  351DCM     C1 1765   0.940   1.877   2.050 -0.2838  0.4335 -0.6966
  351DCM     H1 1766   0.949   1.933   1.956  2.5378  3.5617  1.2382
  351DCM     H2 1767   0.852   1.811   2.055  0.3478 -0.4524 -1.0749
  351DCM    CL2 1768   1.101   1.797   2.077 -0.0866 -0.5754  0.0655
  352DCM    CL1 1769   0.818   4.080   1.500  0.1423  0.0060 -0.0645
  352DCM     C1 1770   0.976   4.158   1.481  0.6502  0.3689  0.3895
  352DCM     H1 1771   0.948   4.263   1.468 -1.9290  0.1562  3.0207
  352DCM     H2 1772   1.023   4.112   1.393  1.5478 -0.9096  1.4761
  352DCM    CL2 1773   1.072   4.154   1.637 -0.0055 -0.5707 -0.2947
  353DCM    CL1 1774   1.598   1.427   2.149  0.2797 -0.1248  0.1982
  353DCM     C1 1775   1.503   1.437   1.998 -0.4145 -0.8740  0.5631
  353DCM     H1 1776   1.476   1.340   1.956 -1.5022 -0.1543 -0.4443
  353DCM     H2 1777   1.562   1.494   1.926 -2.6290  0.2258 -0.4676
  353DCM    CL2 1778   1.345   1.513   2.035  0.1067 -0.1427  0.1981
  354DCM    CL1 1779   3.546   4.005   1.098  0.5790 -0.1399  0.0146
  354DCM     C1 1780   3.369   3.976   1.065 -0.5049 -0.0663  0.6281
  354DCM     H1 1781   3.322   3.976   1.165 -0.3277 -0.6460  0.7203
  354DCM     H2 1782   3.377   3.882   1.008 -0.3113  0.0959  0.3892
  354DCM    CL2 1783   3.289   4.103   0.965 -0.1718  0.3194 -0.0036
  355DCM    CL1 1784   0.408   3.070   2.884  0.0421 -0.4974  0.2347
  355DCM     C1 1785   0.357   2.892   2.881 -0.3541 -0.4733  0.2940
  355DCM     H1 1786   0.443   2.834   2.848  1.0394  2.1059 -0.8971
  355DCM     H2 1787   0.280   2.883   2.803 -0.5587  1.9802  0.1110
  355DCM    CL2 1788   0.306   2.828   3.045 -0.0897 -0.1076  0.3843
  356DCM    CL1 1789   0.823   0.393   3.883 -0.3726 -0.0955  0.1374
  356DCM     C1 1790   0.866   0.559   3.951  0.0100  0.2789 -0.0533
  356DCM     H1 1791   0.930   0.549   4.040  1.1722 -0.6816 -0.9727
  356DCM     H2 1792   0.775   0.618   3.968  0.3119  0.5553  0.6558
  356DCM    CL2 1793   0.963   0.636   3.820  0.5590 -0.2795  0.0603
  357DCM    CL1 1794   0.054   1.252   1.597 -0.1369 -0.0197  0.0392
  357DCM     C1 1795   0.019   1.146   1.743  0.4900  0.1741  0.1415
  357DCM     H1 1796  -0.085   1.113   1.732  0.5525  0.2005 -0.5536
  357DCM     H2 1797   0.040   1.205   1.833  1.3596 -2.1099  1.5217
  357DCM    CL2 1798   0.136   1.009   1.725  0.0235  0.2199 -0.1067
  358DCM    CL1 1799   1.070   0.881   1.681  0.1466  0.0134  0.3054
  358DCM     C1 1800   1.031   1.006   1.553  0.2834  0.0584 -0.3440
  358DCM     H1 1801   0.963   0.958   1.482  0.3240 -2.6134  1.2765
  358DCM     H2 1802   1.118   1.048   1.501  0.1696  1.6080  0.6634
  358DCM    CL2 1803   0.952   1.152   1.633 -0.2899  0.0142 -0.0837
  359DCM    CL1 1804   1.338   1.850   2.620 -0.2617 -0.1690 -0.0554
  359DCM     C1 1805   1.368   1.764   2.464 -0.3817  0.5572  0.1818
  359DCM     H1 1806   1.469   1.722   2.464  0.1071  1.1874 -4.1423
  359DCM     H2 1807   1.359   1.828   2.375 -0.8788  1.9563  1.1994
  359DCM    CL2 1808   1.251   1.622   2.467  0.1946 -0.1488 -0.0364
  360DCM    CL1 1809   0.203   2.364   2.483 -0.2199  0.0906 -0.0655
  360DCM     C1 1810   0.187   2.336   2.658 -0.0016 -1.0036 -0.3032
  360DCM     H1 1811   0.285   2.312   2.702 -0.3963  2.2474  2.8293
  360DCM     H2 1812   0.113   2.255   2.666 -0.4228 -0.6595 -0.6486
  360DCM    CL2 1813   0.129   2.479   2.748 -0.4343  0.1003  0.3075
  361DCM    CL1 1814   0.577   0.356   0.187  0.3364 -0.4619  0.2609
  361DCM     C1 1815   0.722   0.329   0.086 -0.7557  0.9376 -0.5974
  361DCM     H1 1816   0.709   0.354  -0.019  1.1471 -0.6058 -1.2656
  361DCM     H2 1817   0.743   0.222   0.092 -0.8351  0.9103 -0.7923
  361DCM    CL2 1818   0.855   0.429   0.150 -0.0450 -0.4491 -0.3854
  362DCM    CL1 1819   2.601   3.182   3.361 -0.3494  0.3716 -0.0752
  362DCM     C1 1820   2.530   3.324   3.280 -0.0670  0.6462 -0.2657
  362DCM     H1 1821   2.421   3.316   3.272 -0.1141 -1.7820  1.6546
  362DCM     H2 1822   2.575   3.327   3.181  0.6257 -1.1864 -0.0468
  362DCM    CL2 1823   2.574   3.467   3.375  0.1950 -0.3320  0.4273
  363DCM    CL1 1824   4.122   2.932   2.504  0.3105  0.3479  0.4129
  363DCM     C1 1825   4.109   3.008   2.665  0.0203  0.4018 -0.3815
  363DCM     H1 1826   4.034   3.088   2.664  0.5594  0.9540  0.7644
  363DCM     H2 1827   4.207   3.049   2.694  0.9260 -1.0809 -1.2442
  363DCM    CL2 1828   4.067   2.871   2.772  0.0925  0.2374 -0.1449
  364DCM    CL1 1829   2.656   2.471   2.462  0.0495  0.1301 -0.1325
  364DCM     C1 1830   2.536   2.363   2.540 -0.2465  0.0389 -0.5855
  364DCM     H1 1831   2.563   2.260   2.513  0.6240  0.0977  0.0201
  364DCM     H2 1832   2.434   2.388   2.511 -1.3454 -2.6904  0.6035
  364DCM    CL2 1833   2.566   2.370   2.717 -0.2014  0.0164 -0.0954
  365DCM    CL1 1834   0.197   1.514   0.916  0.0139 -0.4099  0.3820
  365DCM     C1 1835   0.337   1.404   0.969 -0.5221 -0.8006 -0.0612
  365DCM     H1 1836   0.328   1.310   0.914  0.3169 -0.7111 -0.3775
  365DCM     H2 1837   0.312   1.393   1.075 -3.8824 -1.3488 -0.8114
  365DCM    CL2 1838   0.485   1.491   0.941 -0.3302  0.2288 -0.3192
  366DCM    CL1 1839   2.324   0.437   1.946  0.0221  0.5715 -0.2554
  366DCM     C1 1840   2.432   0.383   2.088  0.0286 -1.2200 -0.0367
  366DCM     H1 1841   2.522   0.441   2.109  0.1222 -1.6277  0.7454
  366DCM     H2 1842   2.464   0.279   2.073 -0.7571 -1.1157 -3.0293
  366DCM    CL2 1843   2.347   0.387   2.244  0.0298  0.1573 -0.2159
  367DCM    CL1 1844   2.129   2.468   0.139 -0.0066 -0.3598  0.0679
  367DCM     C1 1845   2.282   2.552   0.157  0.3751 -0.0217  0.2952
  367DCM     H1 1846   2.266   2.655   0.125  0.0629 -0.5541 -1.3988
  367DCM     H2 1847   2.362   2.506   0.097  1.8982  0.7353  1.6601
  367DCM    CL2 1848   2.351   2.543   0.322 -0.1924 -0.1681 -0.1681
  368DCM    CL1 1849   1.029   3.749   0.044  0.1318 -0.2535  0.3680
  368DCM     C1 1850   1.052   3.609   0.150  0.1165  0.0858  0.4350
  368DCM     H1 1851   1.158   3.599   0.175  0.6706  2.2227 -0.7956
  368DCM     H2 1852   1.006   3.525   0.097  2.7052 -0.4567 -1.1370
  368DCM    CL2 1853   0.970   3.657   0.307 -0.1830  0.2859 -0.2110
  369DCM    CL1 1854   1.908   3.930   2.305  0.5637 -0.1993 -0.0269
  369DCM     C1 1855   1.811   3.870   2.162 -0.2600 -0.4692 -0.0013
  369DCM     H1 1856   1.758   3.947   2.104  0.6935  0.2970  0.1295
  369DCM     H2 1857   1.733   3.804   2.204 -2.0488  1.0514 -0.7781
  369DCM    CL2 1858   1.912   3.761   2.073 -0.4551 -0.1410  0.0805
  370DCM    CL1 1859   1.873   3.542   2.945 -0.0358  0.1864 -0.0319
  370DCM     C1 1860   1.878   3.375   3.020  0.3809 -0.8842 -0.0305
  370DCM     H1 1861   1.787   3.332   2.976 -0.4759  0.4908  0.3375
  370DCM     H2 1862   1.877   3.370   3.129 -1.9949  0.3506  0.0491
  370DCM    CL2 1863   2.007   3.275   2.947 -0.3058 -0.0368  0.3883
  371DCM    CL1 1864   1.921   2.116   0.103  0.1768 -0.0301 -0.1844
  371DCM     C1 1865   1.952   1.969   0.002  0.1285  0.4289  0.1369
  371DCM     H1 1866   2.038   1.914   0.041 -2.2691 -3.4852  0.4270
  371DCM     H2 1867   1.979   2.007  -0.097  0.6906 -1.5118 -0.4869
  371DCM    CL2 1868   1.799   1.866  -0.020  0.0864 -0.2308 -0.0047
  372DCM    CL1 1869   0.054   2.872   2.084  0.1385 -0.2004 -0.2347
  372DCM     C1 1870   0.050   2.695   2.095 -0.5475  0.3827  0.0179
  372DCM     H1 1871   0.012   2.666   2.194 -0.7045 -0.0230 -0.1610
  372DCM     H2 1872   0.143   2.643   2.073 -0.4328  0.5967 -0.0077
  372DCM    CL2 1873  -0.070   2.631   1.974 -0.4141  0.1535 -0.2037
  373DCM    CL1 1874   1.332   1.475   1.599 -0.6269 -0.3045 -0.2648
  373DCM     C1 1875   1.480   1.523   1.516  0.2174  0.5671  0.1738
  373DCM     H1 1876   1.561   1.556   1.582  1.2748  4.3250 -2.6633
  373DCM     H2 1877   1.458   1.596   1.437  2.5573  1.3293  0.1401
  373DCM    CL2 1878   1.539   1.369   1.427  0.2067  0.0514  0.3786
  374DCM    CL1 1879   0.184   4.006   4.038 -0.0089  0.3228 -0.6109
  374DCM     C1 1880   0.372   4.013   4.043  0.5807 -0.3273  0.2578
  374DCM     H1 1881   0.398   3.907   4.038 -1.5943 -0.8586 -2.2407
  374DCM     H2 1882   0.402   4.052   4.141 -1.0558  0.6934  0.3937
  374DCM    CL2 1883   0.453   4.098   3.900  0.0640 -0.3008 -0.1423
  375DCM    CL1 1884   0.005   2.559   1.464 -0.0780 -0.3360  0.2983
  375DCM     C1 1885  -0.175   2.549   1.495 -0.1242  0.7660 -0.0267
  375DCM     H1 1886  -0.231   2.493   1.420  1.3310  1.0284 -1.3573
  375DCM     H2 1887  -0.203   2.654   1.512  3.3907  1.4703  2.6358
  375DCM    CL2 1888  -0.218   2.469   1.645  0.1621  0.3261 -0.3981
  376DCM    CL1 1889   1.760   2.667   4.071 -0.1564 -0.1237  0.1059
  376DCM     C1 1890   1.725   2.578   4.219  0.2262  0.3572  0.1755
  376DCM     H1 1891   1.784   2.486   4.205  1.3143  1.2403 -1.3195
  376DCM     H2 1892   1.618   2.555   4.209  0.5290 -0.4691 -1.5462
  376DCM    CL2 1893   1.782   2.661   4.363  0.4566  0.0694  0.4727
  377DCM    CL1 1894   3.244   3.908   2.122  0.1672  0.3698  0.1647
  377DCM     C1 1895   3.272   3.856   1.950 -0.1966  0.1381  0.5472
  377DCM     H1 1896   3.370   3.898   1.922 -0.3361  1.2403  1.5912
  377DCM     H2 1897   3.190   3.892   1.887  2.3656  3.1910 -1.3215
  377DCM    CL2 1898   3.297   3.681   1.940 -0.3629  0.4803  0.2246
  378DCM    CL1 1899   3.617   3.741   2.099 -0.0307  0.3546 -0.0909
  378DCM     C1 1900   3.726   3.853   2.005 -0.2690  0.1348 -0.3768
  378DCM     H1 1901   3.792   3.786   1.949 -1.3816 -0.7462 -0.6779
  378DCM     H2 1902   3.786   3.909   2.077 -1.6013  0.2203  0.7282
  378DCM    CL2 1903   3.636   3.956   1.898 -0.1580 -0.3652 -0.0944
  379DCM    CL1 1904   0.929   2.401   3.105 -0.2436 -0.3994 -0.1811
  379DCM     C1 1905   0.959   2.365   3.278  0.4392 -0.0021 -0.2615
  379DCM     H1 1906   0.909   2.450   3.325  1.6610  0.4293  0.2768
  379DCM     H2 1907   1.064   2.350   3.304  0.5777  1.0951 -0.1724
  379DCM    CL2 1908   0.871   2.213   3.329  0.0706  0.3565  0.0968
  380DCM    CL1 1909   3.626   1.470   1.331 -0.2871 -0.0857 -0.2136
  380DCM     C1 1910   3.515   1.465   1.461  0.2554 -0.5671  0.0243
  380DCM     H1 1911   3.542   1.549   1.525  1.5237 -1.3278  0.5231
  380DCM     H2 1912   3.540   1.372   1.514 -0.3792 -0.1472  1.0932
  380DCM    CL2 1913   3.348   1.487   1.410  0.5785 -0.4189  0.3878
  381DCM    CL1 1914   0.389   2.810   3.478  0.1432  0.4383 -0.2039
  381DCM     C1 1915   0.367   2.660   3.382  0.0369  0.4824  0.0250
  381DCM     H1 1916   0.369   2.566   3.438  1.8005  0.7144  0.3947
  381DCM     H2 1917   0.454   2.658   3.316 -0.3220 -1.5295 -0.4428
  381DCM    CL2 1918   0.210   2.658   3.288 -0.0317 -0.1612  0.0138
  382DCM    CL1 1919   4.113   0.883   2.222 -0.2125  0.5988  0.1050
  382DCM     C1 1920   4.097   0.808   2.059 -0.0529 -0.1872 -0.7014
  382DCM     H1 1921   4.052   0.709   2.066  1.4093 -1.0202 -2.4004
  382DCM     H2 1922   4.197   0.786   2.021  0.4950  0.2562  0.4430
  382DCM    CL2 1923   4.000   0.907   1.940 -0.1501  0.1650  0.0900
  383DCM    CL1 1924   2.630   4.109   2.778  0.0353 -0.0585 -0.1732
  383DCM     C1 1925   2.461   4.054   2.821 -0.9242 -0.2489  0.0436
  383DCM     H1 1926   2.453   4.058   2.930  0.3847  1.5210  0.1222
  383DCM     H2 1927   2.450   3.955   2.776  0.6485 -0.7542  0.7075
  383DCM    CL2 1928   2.329   4.170   2.748  0.0161  0.2494 -0.2297
  384DCM    CL1 1929   1.156   3.220   3.848  0.1886 -0.0604 -0.2060
  384DCM     C1 1930   0.980   3.255   3.886  0.0502 -0.4438 -0.2220
  384DCM     H1 1931   0.956   3.217   3.985 -0.0393  0.1140 -0.0269
  384DCM     H2 1932   0.908   3.211   3.816 -0.7512  0.0475  0.2735
  384DCM    CL2 1933   0.945   3.427   3.879 -0.1844 -0.3225  0.1877
  385DCM    CL1 1934   1.051   0.597   2.456 -0.0973  0.0599  0.4371
  385DCM     C1 1935   0.878   0.630   2.438  0.2550 -0.7787 -0.5123
  385DCM     H1 1936   0.828   0.545   2.390 -0.5243 -0.7153  0.1731
  385DCM     H2 1937   0.870   0.729   2.392  2.8073  0.0637  0.6250
  385DCM    CL2 1938   0.792   0.622   2.603  0.0136 -0.8013  0.4571
  386DCM    CL1 1939   2.056   0.202   4.035 -0.2024  0.2526 -0.1565
  386DCM     C1 1940   2.090   0.155   4.201  0.3363 -0.4561 -0.7819
  386DCM     H1 1941   2.139   0.058   4.216 -0.3632 -0.5816  0.9733
  386DCM     H2 1942   1.988   0.162   4.243  0.9601 -0.1072  0.7471
  386DCM    CL2 1943   2.188   0.267   4.299  0.0534  0.3121  0.1538
  387DCM    CL1 1944   4.001   1.800   4.138  0.0571  0.0526  0.1036
  387DCM     C1 1945   4.173   1.786   4.078 -0.2880 -0.3935  0.5023
  387DCM     H1 1946   4.176   1.778   3.969  1.1170  0.2296  0.4745
  387DCM     H2 1947   4.226   1.700   4.121  0.3276  0.2333  1.0134
  387DCM    CL2 1948   4.258   1.938   4.124 -0.5176 -0.0880 -0.3830
  388DCM    CL1 1949   3.472   4.084   0.001  0.0111 -0.0283  0.4032
  388DCM     C1 1950   3.556   4.181   0.136 -0.0965  0.0212  0.2964
  388DCM     H1 1951   3.652   4.216   0.095  0.1557 -1.0178 -0.0315
  388DCM     H2 1952   3.576   4.131   0.232 -1.3099 -0.1191  0.4820
  388DCM    CL2 1953   3.464   4.338   0.159  0.2514  0.2941 -0.1788
  389DCM    CL1 1954   2.132   2.898   2.574  0.2224 -0.3091 -0.1372
  389DCM     C1 1955   2.069   3.059   2.632  0.2589  0.3699 -0.1444
  389DCM     H1 1956   2.103   3.142   2.569 -2.0949  0.9963 -0.6907
  389DCM     H2 1957   2.094   3.077   2.737  1.2205  2.7618 -0.7213
  389DCM    CL2 1958   1.887   3.053   2.604  0.0723  0.1751  0.3882
  390DCM    CL1 1959   0.209   0.441   2.171 -0.4785 -0.3409 -0.3824
  390DCM     C1 1960   0.152   0.342   2.314  0.0762 -0.5405  0.7562
  390DCM     H1 1961   0.047   0.365   2.335  0.2921  1.0508  0.1685
  390DCM     H2 1962   0.219   0.354   2.400  1.1165 -0.1357 -0.0811
  390DCM    CL2 1963   0.152   0.164   2.271  0.2913 -0.1079 -0.0518
  391DCM    CL1 1964   2.360   3.831   1.956  0.0042 -0.1231 -0.0057
  391DCM     C1 1965   2.298   3.657   1.952 -0.5607 -0.0158 -0.3869
  391DCM     H1 1966   2.199   3.654   1.998  0.3316 -0.3005  1.6300
  391DCM     H2 1967   2.363   3.595   2.015  0.3765  0.8733 -0.4419
  391DCM    CL2 1968   2.269   3.591   1.788  0.1309 -0.4622 -0.0345
  392DCM    CL1 1969   2.660   3.106   1.322  0.1783  0.1653 -0.3316
  392DCM     C1 1970   2.762   2.957   1.327 -0.3547  0.7833  0.2137
  392DCM     H1 1971   2.758   2.902   1.233 -0.4252 -1.0586  1.2535
  392DCM     H2 1972   2.737   2.888   1.409 -1.0758  1.2745  0.4159
  392DCM    CL2 1973   2.940   3.002   1.347 -0.0857  0.1530 -0.1893
  393DCM    CL1 1974   3.374   0.097   3.702 -0.6658  0.0136 -0.0131
  393DCM     C1 1975   3.312   0.070   3.872  0.2712  0.5091  0.3112
  393DCM     H1 1976   3.354   0.149   3.934  0.9760  0.9621 -0.7122
  393DCM     H2 1977   3.352  -0.029   3.896 -1.9787 -0.4074  0.6016
  393DCM    CL2 1978   3.132   0.062   3.889 -0.1022 -0.0426 -0.0440
  394DCM    CL1 1979   2.516   1.770   1.447 -0.3247  0.4088 -0.2132
  394DCM     C1 1980   2.470   1.942   1.447  0.5564  0.0363  0.5113
  394DCM     H1 1981   2.507   1.993   1.357  1.9719  0.3360  1.2337
  394DCM     H2 1982   2.516   1.987   1.536 -1.8300 -2.7766  3.3949
  394DCM    CL2 1983   2.292   1.957   1.456 -0.0475 -0.0690 -0.5139
  395DCM    CL1 1984   2.928   2.051   2.856 -0.3414  0.2863 -0.1567
  395DCM     C1 1985   2.782   2.097   2.953  0.0175 -0.1132  0.0848
  395DCM     H1 1986   2.730   2.178   2.900 -1.1617 -2.3599 -2.5366
  395DCM     H2 1987   2.809   2.116   3.057 -0.5000 -0.5184  0.2990
  395DCM    CL2 1988   2.665   1.953   2.961  0.4721 -0.0334  0.0123
  396DCM    CL1 1989   2.778   2.190   1.617  0.3149 -0.1492 -0.0618
  396DCM     C1 1990   2.673   2.337   1.623  0.1046 -0.0038 -0.4102
  396DCM     H1 1991   2.588   2.312   1.559  0.4973 -1.3217 -0.4563
  396DCM     H2 1992   2.725   2.427   1.587 -0.3700  1.5090  2.3866
  396DCM    CL2 1993   2.617   2.375   1.794 -0.0922 -0.5422 -0.0418
  397DCM    CL1 1994   1.422   0.515   2.385 -0.0971 -0.2716  0.1175
  397DCM     C1 1995   1.457   0.431   2.537  0.2590 -0.1765 -0.6183
  397DCM     H1 1996   1.563   0.444   2.564  0.8479 -2.1816 -1.7637
  397DCM     H2 1997   1.440   0.323   2.536 -2.5386  0.1539  0.3573
  397DCM    CL2 1998   1.341   0.469   2.673  0.3896  0.3046 -0.3167
  398DCM    CL1 1999   3.326   0.566   0.562 -0.4035 -0.2718 -0.3814
  398DCM     C1 2000   3.446   0.680   0.498 -0.6751 -0.3266 -0.7366
  398DCM     H1 2001   3.455   0.773   0.554  2.2289 -1.4154  0.8061
  398DCM     H2 2002   3.420   0.711   0.396 -0.5604  0.7614 -0.4427
  398DCM    CL2 2003   3.615   0.617   0.506 -0.3779  0.0151 -0.5657
  399DCM    CL1 2004   1.941   2.915   3.351  0.1042  0.1840  0.0690
  399DCM     C1 2005   2.086   2.898   3.254 -0.2828 -0.6815  0.8617
  399DCM     H1 2006   2.068   2.809   3.192 -1.2440  1.1714 -1.6682
  399DCM     H2 2007   2.170   2.879   3.321  0.8194  1.4825  0.1751
  399DCM    CL2 2008   2.121   3.048   3.168 -0.3570 -0.1445 -0.5148
  400DCM    CL1 2009   3.959   3.801   3.103  0.0542  0.1110 -0.0405
  400DCM     C1 2010   3.853   3.718   2.981 -0.5050  0.7422  0.3242
  400DCM     H1 2011   3.932   3.685   2.912 -0.1856  0.8127  0.6564
  400DCM     H2 2012   3.776   3.781   2.936  0.3926  0.5358 -1.6512
  400DCM    CL2 2013   3.780   3.566   3.040 -0.1933  0.1121  0.1712
  401DCM    CL1 2014   0.451   0.723   0.333 -0.0758 -0.3571  0.0349
  401DCM     C1 2015   0.283   0.786   0.316  0.2259  0.1185 -0.2119
  401DCM     H1 2016   0.281   0.885   0.271  1.5053 -0.3867 -1.4685
  401DCM     H2 2017   0.237   0.788   0.415  0.5402 -0.0384 -0.0600
  401DCM    CL2 2018   0.189   0.686   0.198  0.1378 -0.2439  0.0384
  402DCM    CL1 2019   0.994   1.720   0.547 -0.6500  0.2651  0.0652
  402DCM     C1 2020   0.883   1.810   0.433  0.5855  0.5567 -0.6648
  402DCM     H1 2021   0.848   1.746   0.351 -1.4305  0.6843  0.0480
  402DCM     H2 2022   0.935   1.900   0.397 -0.8776  2.4257  1.6279
  402DCM    CL2 2023   0.737   1.859   0.521  0.3809 -0.0919  0.2743
  403DCM    CL1 2024   3.219   2.615   3.864  0.1062 -0.0088 -0.1754
  403DCM     C1 2025   3.390   2.676   3.876 -0.3520  0.0811  0.2251
  403DCM     H1 2026   3.410   2.738   3.788  1.3369  0.3462  0.7496
  403DCM     H2 2027   3.451   2.585   3.880  0.8848  0.8813  0.0970
  403DCM    CL2 2028   3.421   2.783   4.019  0.4027 -0.0090  0.1538
  404DCM    CL1 2029   1.047   1.386   0.555 -0.3926  0.0496  0.0852
  404DCM     C1 2030   1.152   1.242   0.536 -0.0431 -0.3103  0.3160
  404DCM     H1 2031   1.254   1.261   0.570  0.3480 -4.6062  2.2610
  404DCM     H2 2032   1.146   1.211   0.431 -0.5228  0.4538  0.1129
  404DCM    CL2 2033   1.093   1.106   0.644 -0.0240  0.1366  0.2185
  405DCM    CL1 2034   0.630   0.784   4.085 -0.1141  0.0119 -0.0286
  405DCM     C1 2035   0.480   0.688   4.082  0.2190  0.5938 -0.4668
  405DCM     H1 2036   0.425   0.701   4.176  0.9403  1.4781 -0.1499
  405DCM     H2 2037   0.506   0.582   4.072  1.9319  0.8130  1.2488
  405DCM    CL2 2038   0.373   0.734   3.939 -0.0088  0.1040  0.0494
  406DCM    CL1 2039   0.512   0.613   2.284  0.2227 -0.1933 -0.2388
  406DCM     C1 2040   0.420   0.653   2.433 -0.2993  1.2469 -0.3745
  406DCM     H1 2041   0.487   0.680   2.515  0.2735  1.5410 -0.9369
  406DCM     H2 2042   0.365   0.561   2.457  1.2471  0.5482  0.6447
  406DCM    CL2 2043   0.303   0.793   2.384 -0.1506  0.5377  0.1723
  407DCM    CL1 2044   3.836   2.666   1.182  0.5162 -0.2335  0.6713
  407DCM     C1 2045   3.758   2.509   1.138 -0.0203 -0.7958 -0.1921
  407DCM     H1 2046   3.834   2.440   1.100  1.3518 -0.7833  2.2858
  407DCM     H2 2047   3.677   2.527   1.067 -0.5489 -0.9717  0.3563
  407DCM    CL2 2048   3.687   2.445   1.288 -0.3035  0.1302 -0.1452
  408DCM    CL1 2049   2.145   0.914   0.665  0.3783  0.4443 -0.6187
  408DCM     C1 2050   2.166   0.921   0.845 -0.2727  0.6166  0.2472
  408DCM     H1 2051   2.192   0.821   0.881 -2.8290 -0.6197 -1.0583
  408DCM     H2 2052   2.072   0.964   0.881 -0.0237 -0.0643  1.8056
  408DCM    CL2 2053   2.288   1.049   0.884  0.1294  0.0019 -0.1842
  409DCM    CL1 2054   3.547   1.568   3.470 -0.1378  0.1708 -0.4930
  409DCM     C1 2055   3.643   1.705   3.394 -0.1858  0.1660  1.4259
  409DCM     H1 2056   3.708   1.751   3.470  2.2635  0.0743 -0.5086
  409DCM     H2 2057   3.567   1.775   3.357 -1.9308 -3.4976 -2.8103
  409DCM    CL2 2058   3.748   1.656   3.252 -0.1909 -0.4475  0.1623
  410DCM    CL1 2059   1.839   3.546   2.376 -0.1948  0.0086 -0.1536
  410DCM     C1 2060   1.682   3.454   2.388 -0.7438  0.8052  0.2321
  410DCM     H1 2061   1.670   3.401   2.293 -1.4276  0.4178  0.5217
  410DCM     H2 2062   1.595   3.519   2.403 -1.7578  0.7082 -3.9360
  410DCM    CL2 2063   1.689   3.341   2.531 -0.0104 -0.0973  0.0701
  411DCM    CL1 2064   0.169   4.042   2.929 -0.2384 -0.1743  0.1752
  411DCM     C1 2065   0.201   4.198   2.827  0.2163  0.4031 -0.1202
  411DCM     H1 2066   0.310   4.206   2.818  0.4034 -1.7341 -0.3539
  411DCM     H2 2067   0.153   4.280   2.880 -1.1561 -0.3515 -0.1542
  411DCM    CL2 2068   0.124   4.195   2.663  0.1852  0.0878  0.3108
  412DCM    CL1 2069   0.845   3.871   1.018 -0.3496  0.1681  0.1059
  412DCM     C1 2070   0.836   3.960   1.172  0.1103 -0.0249 -0.2270
  412DCM     H1 2071   0.900   3.906   1.243  1.2401  0.4782 -0.8314
  412DCM     H2 2072   0.736   3.949   1.214  0.8301 -0.6073  1.4395
  412DCM    CL2 2073   0.881   4.130   1.141  0.1901  0.1173  0.2498
  413DCM    CL1 2074   1.372   0.284   2.157  0.1075 -0.1022 -0.2993
  413DCM     C1 2075   1.376   0.109   2.155  0.0594  0.2533  0.0767
  413DCM     H1 2076   1.401   0.066   2.253 -0.2513 -1.9691 -0.7488
  413DCM     H2 2077   1.447   0.087   2.074 -0.0526  0.8496 -0.1889
  413DCM    CL2 2078   1.218   0.032   2.105  0.0624  0.4853 -0.2354
  414DCM    CL1 2079   3.104   2.261   3.870  0.0122 -0.1636  0.5738
  414DCM     C1 2080   3.210   2.180   3.996 -0.5340  0.1192  0.4631
  414DCM     H1 2081   3.236   2.080   3.959 -1.3408 -0.0454  0.3360
  414DCM     H2 2082   3.153   2.174   4.089 -1.4744  0.4276 -0.0830
  414DCM    CL2 2083   3.357   2.278   4.021 -0.4907  0.4609 -0.4183
  415DCM    CL1 2084   2.192   2.549   2.517 -0.0167  0.1056  0.0359
  415DCM     C1 2085   2.043   2.448   2.506 -0.4593  0.0925  0.5728
  415DCM     H1 2086   2.048   2.402   2.406  1.5557 -0.6421  0.9579
  415DCM     H2 2087   1.954   2.511   2.513 -0.2018  0.5815 -0.3456
  415DCM    CL2 2088   2.053   2.313   2.626 -0.3858  0.0683  0.0626
  416DCM    CL1 2089   0.729   2.939   0.692  0.0041  0.1401  0.1932
  416DCM     C1 2090   0.775   2.766   0.660 -0.0688 -0.4800 -0.4439
  416DCM     H1 2091   0.712   2.704   0.725 -1.4935 -0.0256 -1.3446
  416DCM     H2 2092   0.879   2.758   0.693 -0.3182  0.1089  0.5453
  416DCM    CL2 2093   0.779   2.713   0.494 -0.3555 -0.0645 -0.0683
  417DCM    CL1 2094   0.124   1.704   1.563 -0.3237 -0.2173 -0.1110
  417DCM     C1 2095   0.142   1.714   1.390 -0.0153  0.0595  0.0832
  417DCM     H1 2096   0.192   1.808   1.363 -0.3173  1.0266  2.6049
  417DCM     H2 2097   0.039   1.720   1.353 -1.1395  0.9043  3.0779
  417DCM    CL2 2098   0.239   1.582   1.321  0.2852  0.2354 -0.2352
  418DCM    CL1 2099   3.362   4.043   2.496 -0.0647 -0.1549  0.1512
  418DCM     C1 2100   3.506   3.990   2.397 -0.2062 -0.0424 -0.5321
  418DCM     H1 2101   3.575   4.071   2.371  0.5800 -1.0131 -1.5361
  418DCM     H2 2102   3.463   3.932   2.315 -0.5980  0.2311 -0.5238
  418DCM    CL2 2103   3.604   3.888   2.502  0.4093 -0.3021 -0.0793
  419DCM    CL1 2104   1.954   0.902   2.890  0.0896  0.0960 -0.0548
  419DCM     C1 2105   2.091   0.818   2.968  0.0174 -0.1727  0.0513
  419DCM     H1 2106   2.136   0.900   3.025 -0.8347  0.2460  0.1256
  419DCM     H2 2107   2.156   0.768   2.894 -0.7234  0.4427 -1.0408
  419DCM    CL2 2108   2.017   0.690   3.075  0.6594 -0.0625 -0.1341
  420DCM    CL1 2109   2.624   1.813   0.669 -0.0122  0.2302  0.3767
  420DCM     C1 2110   2.503   1.684   0.648  0.1142  0.1658  0.0354
  420DCM     H1 2111   2.481   1.678   0.540  0.5732  1.8517 -0.1891
  420DCM     H2 2112   2.416   1.722   0.702 -0.1179 -1.0174  0.5248
  420DCM    CL2 2113   2.546   1.523   0.726 -0.2322 -0.0232 -0.1437
  421DCM    CL1 2114   3.141   3.703   2.673 -0.0800  0.1287  0.0466
  421DCM     C1 2115   3.221   3.592   2.556  1.4655  0.0349  0.0410
  421DCM     H1 2116   3.146   3.524   2.514 -0.6567  1.8524  0.6529
  421DCM     H2 2117   3.305   3.535   2.598  0.0438 -1.1167  1.4736
  421DCM    CL2 2118   3.255   3.675   2.400  0.1744  0.3743 -0.0854
  422DCM    CL1 2119   2.886   0.959   3.157  0.3136  0.4045 -0.5505
  422DCM     C1 2120   2.846   1.026   2.999  0.5415  0.3869  0.0041
  422DCM     H1 2121   2.739   1.032   2.979  0.9178 -2.8001 -4.5248
  422DCM     H2 2122   2.881   0.954   2.923 -0.2592 -0.3846  0.3452
  422DCM    CL2 2123   2.942   1.176   2.976  0.2568  0.0908 -0.2354
  423DCM    CL1 2124   1.703   1.488   2.513  0.1902 -0.0783  0.0136
  423DCM     C1 2125   1.630   1.468   2.681  0.2628 -0.3925  0.1705
  423DCM     H1 2126   1.688   1.394   2.737  0.3289  1.7029  3.1099
  423DCM     H2 2127   1.525   1.437   2.675  0.4788 -1.5655  1.7505
  423DCM    CL2 2128   1.639   1.624   2.774 -0.2743 -0.0959  0.2186
  424DCM    CL1 2129   1.314   3.578   2.160 -0.2257  0.0557 -0.1703
  424DCM     C1 2130   1.408   3.596   2.008 -0.9536 -0.6999 -0.9003
  424DCM     H1 2131   1.421   3.700   1.976 -1.2908 -0.8767 -1.6317
  424DCM     H2 2132   1.355   3.542   1.929 -1.5740  0.5265 -1.3582
  424DCM    CL2 2133   1.576   3.521   2.016 -0.1394  0.0336 -0.2949
  425DCM    CL1 2134   2.327   0.692   1.237 -0.0923 -0.0665 -0.0848
  425DCM     C1 2135   2.249   0.818   1.331  0.0817  0.2428  0.4215
  425DCM     H1 2136   2.218   0.897   1.260  1.4435  0.4210 -0.0150
  425DCM     H2 2137   2.311   0.861   1.411 -1.3378 -0.0061  1.6933
  425DCM    CL2 2138   2.100   0.746   1.398 -0.0603 -0.0720  0.2277
  426DCM    CL1 2139   3.035   2.798   1.040  0.2752 -0.1912 -0.0502
  426DCM     C1 2140   3.172   2.703   1.114  0.1985 -0.0878  0.5106
  426DCM     H1 2141   3.261   2.740   1.062 -0.5707  1.2136  0.1002
  426DCM     H2 2142   3.151   2.598   1.090  0.5137 -0.3183  1.2197
  426DCM    CL2 2143   3.178   2.734   1.289 -0.0509  0.0377  0.0652
  427DCM    CL1 2144   0.423   3.933   0.846 -0.1321 -0.0429  0.0081
  427DCM     C1 2145   0.440   4.068   0.965  0.5442 -0.1761  0.1324
  427DCM     H1 2146   0.431   4.169   0.923  0.5590  0.3962  1.4476
  427DCM     H2 2147   0.533   4.061   1.022 -0.4458 -1.7122  1.6800
  427DCM    CL2 2148   0.330   4.031   1.100  0.2121  0.3755 -0.1263
  428DCM    CL1 2149   0.574   3.057   0.267  0.2235  0.2322  0.2212
  428DCM     C1 2150   0.459   3.023   0.139 -0.7368 -0.5965  0.2469
  428DCM     H1 2151   0.509   3.057   0.047  0.1724 -0.0957  0.9137
  428DCM     H2 2152   0.371   3.085   0.163  1.6018  2.9779  0.3605
  428DCM    CL2 2153   0.395   2.852   0.132  0.0485 -0.2922  0.2146
  429DCM    CL1 2154   2.735   3.298   1.970  0.3923  0.4282  0.2236
  429DCM     C1 2155   2.829   3.154   1.919 -0.0461  0.2392 -0.4177
  429DCM     H1 2156   2.874   3.190   1.826 -1.3115  1.0896 -0.7180
  429DCM     H2 2157   2.755   3.081   1.886  1.8915 -1.9369 -0.2041
  429DCM    CL2 2158   2.961   3.087   2.025  0.3800 -0.1710 -0.3545
  430DCM    CL1 2159   2.347   2.095   2.802  0.0072 -0.0742 -0.0985
  430DCM     C1 2160   2.292   2.204   2.933  0.4484  0.4907 -0.0096
  430DCM     H1 2161   2.195   2.251   2.914 -0.3655 -1.1142  0.0234
  430DCM     H2 2162   2.378   2.265   2.962  0.4283 -0.8164  3.1758
  430DCM    CL2 2163   2.255   2.101   3.083 -0.2440 -0.4762  0.0367
  431DCM    CL1 2164   2.591   0.991   1.765 -0.3447  0.4826 -0.1574
  431DCM     C1 2165   2.694   1.067   1.633 -0.3581  0.6480 -0.5073
  431DCM     H1 2166   2.674   1.173   1.613  1.6253  1.6649  2.2419
  431DCM     H2 2167   2.684   1.021   1.534 -0.4865 -0.0792 -0.1591
  431DCM    CL2 2168   2.870   1.066   1.672 -0.2526  0.2657 -0.1081
  432DCM    CL1 2169   1.088   1.643   3.867 -0.1281 -0.2273  0.2582
  432DCM     C1 2170   1.093   1.476   3.934  0.2293 -0.7069 -0.4316
  432DCM     H1 2171   1.119   1.399   3.861  0.5756 -1.3687  0.3808
  432DCM     H2 2172   0.997   1.454   3.982 -0.7344 -0.9568 -2.3665
  432DCM    CL2 2173   1.219   1.468   4.060 -0.0943 -0.3100 -0.2203
  433DCM    CL1 2174   1.849   3.231   1.557  0.0573  0.0786  0.0068
  433DCM     C1 2175   1.830   3.358   1.689  0.3432  0.7919  0.2458
  433DCM     H1 2176   1.722   3.378   1.693 -0.1153 -1.5078  1.4707
  433DCM     H2 2177   1.890   3.444   1.659  1.0957  0.7020  1.4295
  433DCM    CL2 2178   1.859   3.292   1.855  0.1575 -0.0943 -0.2227
  434DCM    CL1 2179   2.253   3.749   0.350  0.4481  0.0279 -0.0248
  434DCM     C1 2180   2.436   3.714   0.359 -0.0257 -0.4698  0.8727
  434DCM     H1 2181   2.490   3.780   0.427  1.3890  0.8483 -1.3832
  434DCM     H2 2182   2.482   3.725   0.260  2.2644 -2.8646  1.5663
  434DCM    CL2 2183   2.472   3.550   0.421 -0.0248 -0.3148 -0.3094
  435DCM    CL1 2184   0.056   1.109   1.059 -0.1125 -0.2101 -0.0778
  435DCM     C1 2185  -0.058   1.246   1.105 -0.2851 -0.0955  0.5802
  435DCM     H1 2186  -0.028   1.307   1.191  0.3973 -1.3702  1.2869
  435DCM     H2 2187  -0.157   1.204   1.125 -1.1365  1.1153 -0.8183
  435DCM    CL2 2188  -0.078   1.363   0.976 -0.3830  0.0570  0.1276
  436DCM    CL1 2189   2.463   4.142   1.040 -0.2990 -0.3596  0.0017
  436DCM     C1 2190   2.376   3.999   1.095 -0.1270  0.0946 -0.4604
  436DCM     H1 2191   2.427   3.905   1.070 -0.2156 -0.1378  0.1899
  436DCM     H2 2192   2.279   4.016   1.048 -0.0416  0.3389 -0.5508
  436DCM    CL2 2193   2.358   4.001   1.273 -0.1266 -0.0523  0.1215
  437DCM    CL1 2194   0.745   2.994   3.911 -0.2055  0.0349 -0.0314
  437DCM     C1 2195   0.630   3.128   3.877 -0.2320  0.5224  0.1231
  437DCM     H1 2196   0.530   3.094   3.906  0.2554 -0.0048  1.2730
  437DCM     H2 2197   0.630   3.164   3.774 -0.7691  2.2500  0.6962
  437DCM    CL2 2198   0.661   3.266   3.990 -0.3809  0.6890 -0.0208
  438DCM    CL1 2199   1.149   2.059   0.679  0.2620  0.0791 -0.0685
  438DCM     C1 2200   1.214   2.211   0.605  0.2818  0.1420  0.0334
  438DCM     H1 2201   1.229   2.190   0.499 -0.4195  1.1729 -0.2875
  438DCM     H2 2202   1.312   2.225   0.652  1.7111 -0.4179 -2.6042
  438DCM    CL2 2203   1.111   2.356   0.631 -0.1004  0.0738 -0.1253
  439DCM    CL1 2204   0.409   1.638   3.838  0.0984  0.1412  0.1628
  439DCM     C1 2205   0.455   1.488   3.925  0.7232  0.7287 -0.3998
  439DCM     H1 2206   0.372   1.422   3.951 -0.0778  1.5722 -0.7316
  439DCM     H2 2207   0.507   1.515   4.018  1.1361 -0.8219 -0.1667
  439DCM    CL2 2208   0.561   1.379   3.827 -0.1580  0.2565 -0.1875
  440DCM    CL1 2209   3.114   3.338   1.254  0.2534  0.5783 -0.0694
  440DCM     C1 2210   2.963   3.363   1.354 -0.2785  0.5856  0.7002
  440DCM     H1 2211   2.980   3.436   1.433  1.1336 -0.1400  1.0958
  440DCM     H2 2212   2.948   3.269   1.409  0.2776  0.5745  0.8400
  440DCM    CL2 2213   2.822   3.414   1.257  0.1874  0.0294  0.2045
  441DCM    CL1 2214   1.384   2.854   4.034 -0.2134  0.1351 -0.1817
  441DCM     C1 2215   1.357   2.717   4.145 -0.0340  0.5573  0.0283
  441DCM     H1 2216   1.250   2.732   4.162 -0.4236 -1.0217 -0.8120
  441DCM     H2 2217   1.420   2.730   4.234  0.0790  0.2038  0.0021
  441DCM    CL2 2218   1.390   2.553   4.062 -0.0174  0.5909 -0.3043
  442DCM    CL1 2219   0.630   4.004   2.517  0.0211 -0.0176 -0.3236
  442DCM     C1 2220   0.799   3.994   2.574 -0.9127 -0.1095  0.0646
  442DCM     H1 2221   0.809   3.928   2.662 -0.2774 -0.1277 -0.0181
  442DCM     H2 2222   0.839   4.094   2.590 -2.1482  0.4705 -0.3201
  442DCM    CL2 2223   0.909   3.932   2.441 -0.0164  0.0426 -0.3755
  443DCM    CL1 2224   2.893   3.791   1.254  0.1003 -0.1150 -0.4819
  443DCM     C1 2225   2.807   3.878   1.120  0.4617 -0.8638 -0.2066
  443DCM     H1 2226   2.873   3.944   1.063  0.0374 -0.3243 -0.0848
  443DCM     H2 2227   2.738   3.938   1.181  0.1941 -2.1017  0.7652
  443DCM    CL2 2228   2.703   3.783   1.009  0.1057 -0.0426  0.0244
  444DCM    CL1 2229   2.601   2.033   3.381 -0.0765 -0.1369 -0.3835
  444DCM     C1 2230   2.465   1.970   3.494 -0.0549  0.8218 -0.4280
  444DCM     H1 2231   2.503   1.961   3.596  3.0120 -0.3609 -1.5485
  444DCM     H2 2232   2.423   1.876   3.455  1.4747 -0.5238  0.9836
  444DCM    CL2 2233   2.337   2.086   3.498  0.5582  0.1170 -0.1745
  445DCM    CL1 2234   2.049   0.062   2.177 -0.2481 -0.5471 -0.1413
  445DCM     C1 2235   2.103   0.116   2.018 -0.1210  0.0990 -0.0304
  445DCM     H1 2236   2.081   0.223   2.003 -0.3807  0.2242  1.1372
  445DCM     H2 2237   2.059   0.044   1.948 -0.0588 -1.0374  1.0652
  445DCM    CL2 2238   2.278   0.085   1.994 -0.0816  0.2075 -0.0985
  446DCM    CL1 2239   2.322   2.632   2.838  0.0312  0.0902  0.1647
  446DCM     C1 2240   2.454   2.726   2.924 -0.7263 -1.2731  0.0330
  446DCM     H1 2241   2.463   2.823   2.874  3.2779 -1.4279  0.0964
  446DCM     H2 2242   2.547   2.668   2.928 -0.7047 -1.2126  0.4212
  446DCM    CL2 2243   2.401   2.741   3.100  0.0453 -0.3588  0.6588
  447DCM    CL1 2244   0.644   1.674   1.205 -0.0229  0.3250 -0.2549
  447DCM     C1 2245   0.709   1.830   1.275  0.1107  0.0891 -0.1829
  447DCM     H1 2246   0.789   1.874   1.215  1.2295  0.7659  1.6990
  447DCM     H2 2247   0.740   1.813   1.379  0.1752  0.1930 -0.1855
  447DCM    CL2 2248   0.583   1.959   1.282 -0.0250  0.0357  0.4071
  448DCM    CL1 2249   0.434   2.030   2.915  0.0903 -0.2138  0.0520
  448DCM     C1 2250   0.557   1.913   2.966 -0.0777 -0.6373 -0.1605
  448DCM     H1 2251   0.649   1.929   2.909 -0.5996  0.0218 -0.8386
  448DCM     H2 2252   0.519   1.813   2.944 -2.4997  0.1406  0.1529
  448DCM    CL2 2253   0.602   1.924   3.146  0.5242  0.1372  0.3915
  449DCM    CL1 2254   1.759   3.182   3.573 -0.4165  0.4227  0.2354
  449DCM     C1 2255   1.641   3.177   3.433  0.6172 -0.0200 -0.1529
  449DCM     H1 2256   1.546   3.134   3.468 -1.0693  3.4791  0.0043
  449DCM     H2 2257   1.678   3.120   3.347  0.8654  0.5092 -0.3997
  449DCM    CL2 2258   1.616   3.351   3.403 -0.2814 -0.0037  0.1796
  450DCM    CL1 2259   3.114   0.358   1.793 -0.3552 -0.1697 -0.5752
  450DCM     C1 2260   3.284   0.423   1.806 -0.0686 -0.3969  0.6769
  450DCM     H1 2261   3.310   0.447   1.702 -0.5648  1.3423  0.9133
  450DCM     H2 2262   3.346   0.342   1.846  0.9521 -0.0936 -0.2529
  450DCM    CL2 2263   3.293   0.568   1.918  0.1838  0.5294  0.3436
  451DCM    CL1 2264   0.972   0.467   3.084  0.1712 -0.2034 -0.0789
  451DCM     C1 2265   0.860   0.341   3.027 -0.4745  0.5375  0.1056
  451DCM     H1 2266   0.910   0.245   3.010 -0.4524  0.6975 -0.8222
  451DCM     H2 2267   0.811   0.373   2.934 -1.6618  1.0413  0.8802
  451DCM    CL2 2268   0.736   0.313   3.157  0.1384  0.1493  0.2365
  452DCM    CL1 2269   1.608   0.556   0.854 -0.0127 -0.5267 -0.3691
  452DCM     C1 2270   1.645   0.636   0.696  0.7312 -0.5068 -0.5890
  452DCM     H1 2271   1.562   0.685   0.645  1.2837  0.6533 -0.4097
  452DCM     H2 2272   1.709   0.571   0.635  1.5004  0.4863 -0.8747
  452DCM    CL2 2273   1.739   0.789   0.721 -0.2129 -0.1170  0.4861
  453DCM    CL1 2274   1.646   3.782   2.585  0.2546 -0.2178  0.3661
  453DCM     C1 2275   1.630   3.671   2.726 -0.0210  0.3216  0.1925
  453DCM     H1 2276   1.641   3.728   2.819 -0.6122  0.4568  0.1863
  453DCM     H2 2277   1.717   3.605   2.729 -1.5272 -1.7402  1.9456
  453DCM    CL2 2278   1.477   3.582   2.718 -0.2439 -0.0401 -0.0602
  454DCM    CL1 2279   0.777   2.546   1.398 -0.1311 -0.3788  0.2339
  454DCM     C1 2280   0.841   2.384   1.426  0.9737  0.4598  0.0343
  454DCM     H1 2281   0.798   2.347   1.519  3.0630  1.2394  1.3799
  454DCM     H2 2282   0.950   2.371   1.424  0.8772 -0.5928  1.0061
  454DCM    CL2 2283   0.771   2.277   1.298  0.0860  0.2027  0.2419
  455DCM    CL1 2284   2.814   2.804   3.070 -0.0648 -0.3079 -0.2366
  455DCM     C1 2285   2.967   2.723   3.090 -0.5430  0.5233 -0.5506
  455DCM     H1 2286   2.950   2.619   3.060 -0.1383 -0.3556  2.0204
  455DCM     H2 2287   2.994   2.737   3.195  1.3195 -0.9423 -0.7853
  455DCM    CL2 2288   3.087   2.786   2.972  0.4903  0.3452  0.0123
  456DCM    CL1 2289   2.764   3.550   2.965 -0.1518 -0.1543 -0.0116
  456DCM     C1 2290   2.887   3.552   3.103 -0.8498  0.8739  0.3076
  456DCM     H1 2291   2.962   3.474   3.083 -1.9003 -0.0642 -0.0928
  456DCM     H2 2292   2.841   3.552   3.202 -0.4225 -5.0171  0.8221
  456DCM    CL2 2293   2.960   3.714   3.075  0.0974 -0.2109 -0.1589
  457DCM    CL1 2294   3.887   0.808   3.483  0.1815 -0.1686  0.0297
  457DCM     C1 2295   3.813   0.793   3.316  0.4347  0.5961 -0.8206
  457DCM     H1 2296   3.712   0.833   3.320  0.0113 -0.4637 -0.4818
  457DCM     H2 2297   3.820   0.685   3.296  0.3214  0.7655 -1.8637
  457DCM    CL2 2298   3.902   0.875   3.185  0.1062 -0.6254 -0.2201
  458DCM    CL1 2299   0.516   2.582   2.364  0.4074 -0.0432  0.3356
  458DCM     C1 2300   0.432   2.672   2.222 -0.6386 -0.1917  0.0482
  458DCM     H1 2301   0.438   2.780   2.236  2.8924 -0.3714  0.6917
  458DCM     H2 2302   0.326   2.644   2.224 -0.9606  1.0305  0.8091
  458DCM    CL2 2303   0.531   2.641   2.071 -0.1591  0.2878  0.4936
  459DCM    CL1 2304   2.533   2.716   3.944  0.6250 -0.2874 -0.6659
  459DCM     C1 2305   2.445   2.853   4.034  0.4323 -0.4940 -0.0263
  459DCM     H1 2306   2.338   2.850   4.009 -0.1652 -1.5713  2.3665
  459DCM     H2 2307   2.488   2.951   4.013 -0.3624  0.2284  1.5260
  459DCM    CL2 2308   2.447   2.825   4.210 -0.1600 -0.2651 -0.3851
  460DCM    CL1 2309   0.087   3.498   0.983  0.1785 -0.0790  0.3429
  460DCM     C1 2310   0.122   3.663   0.932 -0.7720  0.5400 -0.6745
  460DCM     H1 2311   0.231   3.677   0.934 -0.6604 -0.3275  0.3853
  460DCM     H2 2312   0.063   3.732   0.993 -0.5268 -0.4351  0.7186
  460DCM    CL2 2313   0.080   3.701   0.763  0.4979 -0.3337  0.0381
  461DCM    CL1 2314   1.507   1.292   3.432 -0.1547  0.2632  0.1117
  461DCM     C1 2315   1.453   1.459   3.391 -0.1629  0.0647 -0.3435
  461DCM     H1 2316   1.400   1.508   3.474 -3.3747  0.0694 -2.2276
  461DCM     H2 2317   1.391   1.443   3.303  0.7477 -0.3341 -0.9242
  461DCM    CL2 2318   1.613   1.538   3.360  0.0895 -0.2569  0.4486
  462DCM    CL1 2319   1.956   1.314   0.189  0.5717  0.2037 -0.1022
  462DCM     C1 2320   2.096   1.378   0.098  0.2090  0.2202  0.4349
  462DCM     H1 2321   2.185   1.316   0.115  0.3157 -0.8208 -3.0286
  462DCM     H2 2322   2.110   1.487   0.108  0.8217  0.1975 -0.0758
  462DCM    CL2 2323   2.060   1.338  -0.072 -0.5256 -0.0973 -0.0422
  463DCM    CL1 2324   3.236   0.108   1.386 -0.0631  0.4169 -0.0019
  463DCM     C1 2325   3.321   0.254   1.452 -0.3479  0.4151  0.9135
  463DCM     H1 2326   3.243   0.314   1.502 -0.6539  0.8822 -0.0834
  463DCM     H2 2327   3.370   0.303   1.367 -2.7738 -0.8541 -1.3744
  463DCM    CL2 2328   3.440   0.220   1.578  0.1396 -0.1718 -0.0934
  464DCM    CL1 2329   0.118   3.346   2.212  0.4771 -0.0907  0.4191
  464DCM     C1 2330   0.119   3.525   2.246 -0.2619 -0.3146  0.4825
  464DCM     H1 2331   0.136   3.540   2.354  1.2391  1.6245  0.0392
  464DCM     H2 2332   0.021   3.563   2.214  0.1618 -0.8804 -1.6300
  464DCM    CL2 2333   0.237   3.602   2.134  0.2272  0.2299  0.2469
  465DCM    CL1 2334   1.868   0.360   2.453  0.3022  0.1169 -0.2666
  465DCM     C1 2335   2.038   0.320   2.493  0.4048  0.5431  0.0393
  465DCM     H1 2336   2.083   0.393   2.561 -0.3119  0.0623  1.0432
  465DCM     H2 2337   2.099   0.298   2.404  0.5983 -1.2976  0.5763
  465DCM    CL2 2338   2.033   0.169   2.582  0.3975 -0.4105 -0.6483
  466DCM    CL1 2339   3.791   0.006   2.869 -0.2087  0.1105 -0.1147
  466DCM     C1 2340   3.906  -0.015   2.728 -0.4100 -0.1479 -0.0755
  466DCM     H1 2341   3.998   0.037   2.757 -0.3803  0.1719 -0.7179
  466DCM     H2 2342   3.859   0.029   2.639  0.1167  0.0591 -0.2561
  466DCM    CL2 2343   3.953  -0.179   2.686 -0.2748  0.3908 -0.1073
  467DCM    CL1 2344   3.438   3.382   1.691  0.2538  0.2216 -0.1817
  467DCM     C1 2345   3.409   3.533   1.603 -0.0621 -0.7056  0.5541
  467DCM     H1 2346   3.495   3.596   1.630 -0.6316  0.4605 -0.2368
  467DCM     H2 2347   3.314   3.575   1.638 -0.7429 -0.8958 -0.9905
  467DCM    CL2 2348   3.404   3.491   1.428  0.1249  0.0647  0.7046
  468DCM    CL1 2349   3.517   0.207   0.543  0.5073 -0.1911  0.0479
  468DCM     C1 2350   3.678   0.276   0.602  0.2577  0.8233  0.4070
  468DCM     H1 2351   3.682   0.271   0.712 -0.5335 -0.6570  0.4057
  468DCM     H2 2352   3.687   0.373   0.553  0.3262  0.6548  0.0822
  468DCM    CL2 2353   3.809   0.167   0.536 -0.3110  0.2695 -0.3290
  469DCM    CL1 2354   3.696   1.787   1.592 -0.0020 -0.1459  0.1798
  469DCM     C1 2355   3.608   1.864   1.732 -0.3037 -0.1692  0.0644
  469DCM     H1 2356   3.536   1.794   1.778 -0.3307  0.6582  1.3463
  469DCM     H2 2357   3.561   1.962   1.722  0.3131  0.3978  2.1081
  469DCM    CL2 2358   3.745   1.905   1.844  0.0472  0.5965 -0.0976
  470DCM    CL1 2359   2.553   4.111   0.545 -0.0163 -0.0319  0.3464
  470DCM     C1 2360   2.392   4.130   0.469 -0.5912  0.7589 -0.6986
  470DCM     H1 2361   2.353   4.232   0.484 -1.2313  0.6018 -1.2365
  470DCM     H2 2362   2.331   4.055   0.520  0.9568 -0.1878 -0.1611
  470DCM    CL2 2363   2.409   4.065   0.301 -0.5800  0.0332 -0.1730
  471DCM    CL1 2364   2.981   0.796   1.561  0.1343 -0.4931  0.1200
  471DCM     C1 2365   3.021   0.654   1.454  0.3458 -0.0170 -0.6605
  471DCM     H1 2366   2.982   0.681   1.355  3.2691  1.2456 -1.5501
  471DCM     H2 2367   2.969   0.573   1.507  0.8046  0.1659  0.0727
  471DCM    CL2 2368   3.196   0.623   1.450  0.0127  0.0477  0.0952
  472DCM    CL1 2369   1.246   0.091   3.199 -0.2372  0.1410  0.4851
  472DCM     C1 2370   1.208   0.217   3.075  0.5446  0.2824 -0.0444
  472DCM     H1 2371   1.218   0.320   3.111  1.3260  0.2672 -0.1883
  472DCM     H2 2372   1.108   0.206   3.032 -0.6146  1.1229  2.2473
  472DCM    CL2 2373   1.313   0.206   2.932  0.2478  0.1774  0.3282
  473DCM    CL1 2374   3.153   3.164   0.573  0.1672  0.0200 -0.0319
  473DCM     C1 2375   3.229   3.016   0.643 -0.5248  0.1465  0.0225
  473DCM     H1 2376   3.304   3.030   0.722  0.2566 -1.1963 -0.4594
  473DCM     H2 2377   3.274   2.960   0.561  1.9277 -0.9117  1.9285
  473DCM    CL2 2378   3.093   2.913   0.689 -0.2708 -0.3901 -0.3637
  474DCM    CL1 2379   3.491   1.953   3.566 -0.1514  0.0251  0.2163
  474DCM     C1 2380   3.388   2.068   3.662  0.1910 -0.3437 -0.3000
  474DCM     H1 2381   3.420   2.170   3.642 -0.4891  0.0766  0.6722
  474DCM     H2 2382   3.393   2.047   3.770 -0.9521 -3.4487 -0.7308
  474DCM    CL2 2383   3.217   2.055   3.615  0.1844  0.0589  0.0365
  475DCM    CL1 2384   0.087   2.893   3.766 -0.0446  0.1566 -0.1309
  475DCM     C1 2385   0.116   2.989   3.917 -0.0778 -0.7246 -0.1036
  475DCM     H1 2386   0.055   2.968   4.005 -0.3800 -2.4464 -0.6793
  475DCM     H2 2387   0.110   3.094   3.888 -0.8216 -0.3773  1.2309
  475DCM    CL2 2388   0.293   2.952   3.962  0.2961 -0.6314  0.0891
  476DCM    CL1 2389   2.688   1.574   0.356  0.1752 -0.3406 -0.0506
  476DCM     C1 2390   2.845   1.497   0.405 -0.5878 -0.1381 -0.0697
  476DCM     H1 2391   2.890   1.463   0.311  0.0543  2.9196 -0.9613
  476DCM     H2 2392   2.833   1.410   0.471  0.4493 -0.8105 -0.7515
  476DCM    CL2 2393   2.941   1.618   0.491  0.3001 -0.0682  0.4433
  477DCM    CL1 2394   3.125   1.408   0.977  0.3975 -0.1984  0.0585
  477DCM     C1 2395   3.222   1.500   1.108 -0.0160  0.4873  0.8507
  477DCM     H1 2396   3.299   1.537   1.038 -0.6388  1.9448  0.8947
  477DCM     H2 2397   3.260   1.435   1.187  0.1959  1.5078  1.6094
  477DCM    CL2 2398   3.130   1.644   1.165 -0.2992 -0.1845  0.3899
  478DCM    CL1 2399   1.352   2.642   0.581  0.0027  0.2074  0.1258
  478DCM     C1 2400   1.452   2.557   0.464 -0.1352 -0.4189  0.3016
  478DCM     H1 2401   1.411   2.463   0.425  1.0191 -1.4356  1.4052
  478DCM     H2 2402   1.553   2.543   0.504  0.2392  2.0110  0.3690
  478DCM    CL2 2403   1.495   2.671   0.329  0.4029  0.1224 -0.2487
  479DCM    CL1 2404   3.797   3.309   2.752 -0.0380  0.0635  0.3709
  479DCM     C1 2405   3.745   3.472   2.687 -0.1992  0.4512  0.2319
  479DCM     H1 2406   3.706   3.528   2.773  3.5016  0.4389  2.1209
  479DCM     H2 2407   3.659   3.463   2.618 -1.2778 -0.8828  1.6850
  479DCM    CL2 2408   3.892   3.550   2.620  0.2698  0.2820 -0.2188
  480DCM    CL1 2409   0.329   2.207   0.128 -0.2065 -0.1082 -0.2031
  480DCM     C1 2410   0.298   2.079   0.244 -0.1075 -0.1251  0.0352
  480DCM     H1 2411   0.320   1.985   0.190 -0.4947 -0.3947  0.3403
  480DCM     H2 2412   0.195   2.085   0.281  0.6976 -2.6702  3.1158
  480DCM    CL2 2413   0.426   2.080   0.373  0.2243  0.0991 -0.1855
  481DCM    CL1 2414   4.046   3.084   0.723  0.3030  0.0216 -0.0832
  481DCM     C1 2415   4.017   2.909   0.689  0.1529  0.7484  0.7837
  481DCM     H1 2416   4.022   2.855   0.784  1.6879  0.3430  0.4929
  481DCM     H2 2417   4.100   2.880   0.624 -1.2139  0.1741 -0.7824
  481DCM    CL2 2418   3.862   2.893   0.597 -0.2848 -0.0341 -0.1522
  482DCM    CL1 2419   2.773   1.379   1.150 -0.1181  0.1270 -0.2287
  482DCM     C1 2420   2.840   1.348   1.314 -0.1254 -0.6440  0.3134
  482DCM     H1 2421   2.947   1.371   1.308 -0.4459  0.7253 -0.9595
  482DCM     H2 2422   2.824   1.246   1.350 -1.1722  0.0237  1.8670
  482DCM    CL2 2423   2.764   1.450   1.443 -0.0234 -0.5046 -0.3950
  483DCM    CL1 2424   3.002   0.184   3.063  0.4279  0.0413  0.2260
  483DCM     C1 2425   2.827   0.156   3.109 -0.2076 -0.3298  0.2184
  483DCM     H1 2426   2.762   0.195   3.029 -0.7679 -0.6726  0.4957
  483DCM     H2 2427   2.804   0.212   3.200 -0.1431 -0.3943  0.2735
  483DCM    CL2 2428   2.799  -0.020   3.159 -0.2478  0.3407  0.3791
  484DCM    CL1 2429   2.394   3.122   3.758 -0.1787 -0.7166  0.1444
  484DCM     C1 2430   2.350   3.075   3.588 -0.2899  0.7433  0.0023
  484DCM     H1 2431   2.362   2.967   3.571  0.8925  1.0379 -1.1692
  484DCM     H2 2432   2.412   3.125   3.513  1.1973 -0.5717  0.2907
  484DCM    CL2 2433   2.174   3.120   3.577  0.2649 -0.1351  0.0473
  485DCM    CL1 2434   2.079   1.891   3.820  0.1354  0.3568  0.4592
  485DCM     C1 2435   1.992   1.730   3.818  0.2948 -0.2292 -0.3343
  485DCM     H1 2436   1.943   1.714   3.722 -1.4952  1.0024  0.3100
  485DCM     H2 2437   1.920   1.726   3.900  0.8312  0.8402  0.2222
  485DCM    CL2 2438   2.095   1.585   3.838 -0.3219  0.0664 -0.2151
  486DCM    CL1 2439   2.686   1.374   2.786 -0.4505  0.2021 -0.1831
  486DCM     C1 2440   2.722   1.320   2.621  0.6372  0.4745  0.8793
  486DCM     H1 2441   2.630   1.292   2.569  0.6733 -0.6068  1.3634
  486DCM     H2 2442   2.792   1.237   2.605  1.2695  0.7272  2.2333
  486DCM    CL2 2443   2.790   1.464   2.537 -0.1387 -0.1392  0.4326
  487DCM    CL1 2444   3.431   0.850   2.843 -0.3036  0.2050  0.0966
  487DCM     C1 2445   3.282   0.912   2.756 -0.4677  0.8927 -0.8612
  487DCM     H1 2446   3.247   1.000   2.810 -1.5416  0.4514 -0.8062
  487DCM     H2 2447   3.208   0.831   2.766  1.5446 -0.8868  0.5995
  487DCM    CL2 2448   3.320   0.952   2.583  0.0198  0.2296 -0.1578
  488DCM    CL1 2449   3.044   2.334   1.002  0.0295 -0.0933 -0.4257
  488DCM     C1 2450   3.138   2.283   1.146 -0.2008  0.7163  0.1552
  488DCM     H1 2451   3.064   2.268   1.226  0.0069 -2.5303 -0.1307
  488DCM     H2 2452   3.213   2.363   1.153  0.4517  0.4456 -2.5896
  488DCM    CL2 2453   3.209   2.121   1.126  0.0238  0.4800  0.2130
  489DCM    CL1 2454   1.729   1.217   1.776 -0.3137 -0.2016 -0.2496
  489DCM     C1 2455   1.635   1.071   1.741  0.0588  0.1562  0.3938
  489DCM     H1 2456   1.632   1.014   1.835  0.6959 -0.8386 -0.1740
  489DCM     H2 2457   1.693   1.018   1.664 -0.0810 -0.2335  0.5550
  489DCM    CL2 2458   1.467   1.104   1.691  0.0379 -0.1645  0.3378
  490DCM    CL1 2459   1.773   3.601   1.390  0.0401 -0.2780 -0.0137
  490DCM     C1 2460   1.917   3.697   1.418 -0.3797  0.2639 -0.5915
  490DCM     H1 2461   1.883   3.782   1.478  1.5706 -0.1274  1.1833
  490DCM     H2 2462   1.956   3.728   1.321 -2.2502  0.7297 -1.2388
  490DCM    CL2 2463   2.049   3.601   1.505  0.1741  0.2952  0.3291
  491DCM    CL1 2464   2.991   0.046   0.478 -0.0709 -0.0137 -0.3401
  491DCM     C1 2465   3.017   0.065   0.297 -0.2088  0.1624 -0.1806
  491DCM     H1 2466   2.934   0.017   0.243 -0.5334  0.1054  0.3675
  491DCM     H2 2467   3.113   0.018   0.275 -0.4227  0.2430 -1.3842
  491DCM    CL2 2468   3.033   0.234   0.240 -0.4956  0.3834  0.1696
  492DCM    CL1 2469   2.479   2.762   1.061  0.4155  0.1315  0.3979
  492DCM     C1 2470   2.318   2.834   1.085  0.3257  0.4928 -0.0561
  492DCM     H1 2471   2.336   2.918   1.153  1.7292  0.2739 -0.1376
  492DCM     H2 2472   2.243   2.769   1.132 -0.8376  0.6300 -1.6389
  492DCM    CL2 2473   2.265   2.897   0.917  0.1563  0.2703 -0.0605
  493DCM    CL1 2474   1.264   1.896   3.681  0.1538  0.2130 -0.3579
  493DCM     C1 2475   1.208   1.888   3.515  0.6023  0.1072  0.2044
  493DCM     H1 2476   1.157   1.978   3.478 -0.2357  0.3174  1.8164
  493DCM     H2 2477   1.137   1.806   3.499 -1.0370  1.0484  2.2557
  493DCM    CL2 2478   1.350   1.861   3.411  0.0285 -0.0011 -0.3141
  494DCM    CL1 2479   2.436   0.317   3.122  0.0986 -0.0153 -0.2173
  494DCM     C1 2480   2.372   0.442   3.013 -0.0447  0.0568 -0.1971
  494DCM     H1 2481   2.446   0.521   2.999  0.2725 -0.5399 -2.2448
  494DCM     H2 2482   2.272   0.476   3.043 -0.3082 -0.6218 -0.2750
  494DCM    CL2 2483   2.341   0.371   2.853 -0.3771 -0.2638 -0.0302
  495DCM    CL1 2484   0.483   2.192   2.155 -0.0732  0.0545  0.1231
  495DCM     C1 2485   0.526   2.268   1.995 -0.0634 -0.2432 -0.2731
  495DCM     H1 2486   0.515   2.377   2.001 -0.5940 -0.1832 -1.8132
  495DCM     H2 2487   0.456   2.221   1.924  1.9298 -1.4689 -1.5372
  495DCM    CL2 2488   0.698   2.229   1.944  0.0088  0.1830  0.1129
  496DCM    CL1 2489   2.113   1.250   2.299  0.1840  0.0052 -0.2596
  496DCM     C1 2490   1.960   1.179   2.239  0.3336  0.5413 -0.8397
  496DCM     H1 2491   1.896   1.254   2.192  0.4602  1.7696  0.8573
  496DCM     H2 2492   1.900   1.128   2.316  0.1147  1.6340 -0.2629
  496DCM    CL2 2493   1.995   1.063   2.106 -0.1998 -0.0386  0.1291
  497DCM    CL1 2494   1.327   0.002   0.685  0.1540  0.1294  0.0672
  497DCM     C1 2495   1.419   0.133   0.769  0.3619  0.2203 -0.0768
  497DCM     H1 2496   1.351   0.171   0.845 -0.0899 -2.7720  1.1498
  497DCM     H2 2497   1.444   0.201   0.686  0.3726 -0.1961 -0.4181
  497DCM    CL2 2498   1.564   0.064   0.854  0.0207 -0.3670  0.0486
  498DCM    CL1 2499   1.175   2.678   1.614 -0.3044 -0.0445  0.1548
  498DCM     C1 2500   1.171   2.842   1.690 -0.0577  0.2811 -0.5160
  498DCM     H1 2501   1.153   2.831   1.798  1.6548  2.4729  0.0628
  498DCM     H2 2502   1.101   2.912   1.642  0.9869  1.7863  0.0811
  498DCM    CL2 2503   1.339   2.910   1.681 -0.2008 -0.2213 -0.0898
  499DCM    CL1 2504   0.051   1.921   0.742 -0.0819 -0.0949 -0.0088
  499DCM     C1 2505   0.068   1.850   0.910 -0.1473  0.4537  1.0645
  499DCM     H1 2506   0.171   1.811   0.919 -0.0079  0.5805  0.1116
  499DCM     H2 2507   0.001   1.764   0.923  0.7751 -0.7337 -1.3347
  499DCM    CL2 2508   0.020   1.971   1.030  0.1409 -0.1682 -0.1828
  500DCM    CL1 2509   0.653   3.670   2.566 -0.0252 -0.3208 -0.0012
  500DCM     C1 2510   0.581   3.712   2.399 -0.5908  0.7488  0.0966
  500DCM     H1 2511   0.629   3.804   2.364 -0.1446  0.6061  0.3260
  500DCM     H2 2512   0.473   3.725   2.411 -0.9179 -2.1783  0.9514
  500DCM    CL2 2513   0.611   3.575   2.292 -0.4177  0.3092  0.0406
  501DCM    CL1 2514   1.366   0.537   3.187 -0.2413  0.1898  0.2681
  501DCM     C1 2515   1.444   0.435   3.312  0.4318 -0.0546 -0.5367
  501DCM     H1 2516   1.380   0.354   3.346  0.4968 -0.6780 -1.8276
  501DCM     H2 2517   1.465   0.503   3.396  1.3355 -0.8540 -0.0965
  501DCM    CL2 2518   1.612   0.389   3.263  0.6730 -0.1182  0.4501
  502DCM    CL1 2519   2.696   1.129   0.520 -0.1206  0.1168  0.5089
  502DCM     C1 2520   2.802   1.041   0.635 -0.7693 -0.4914 -0.0298
  502DCM     H1 2521   2.844   0.961   0.572  0.9152 -0.7750  1.3884
  502DCM     H2 2522   2.748   0.995   0.718  1.2159 -3.1116 -0.0672
  502DCM    CL2 2523   2.928   1.139   0.707  0.1207  0.2863 -0.0397
  503DCM    CL1 2524   4.042   0.986   2.630  0.4464  0.0848  0.3789
  503DCM     C1 2525   3.901   1.028   2.739  0.0983 -0.2267 -0.6230
  503DCM     H1 2526   3.930   0.995   2.840 -0.7452  1.3616  0.1696
  503DCM     H2 2527   3.815   0.966   2.713 -1.8035  1.9151  0.2575
  503DCM    CL2 2528   3.872   1.203   2.749  0.2977 -0.1537 -0.2178
  504DCM    CL1 2529   3.161   1.859   0.496  0.1156 -0.1168  0.0452
  504DCM     C1 2530   3.046   1.927   0.615  0.2608  0.3675 -0.5562
  504DCM     H1 2531   3.058   1.877   0.712  1.7039  1.1951 -0.2828
  504DCM     H2 2532   2.947   1.902   0.576  1.4930 -2.4640 -2.2232
  504DCM    CL2 2533   3.063   2.105   0.628 -0.1100  0.1590  0.2426
  505DCM    CL1 2534   3.707   3.830   3.915  0.1491 -0.3395  0.3264
  505DCM     C1 2535   3.841   3.806   4.034  0.3281 -0.1355  0.0710
  505DCM     H1 2536   3.933   3.798   3.974  0.8005 -1.9459  0.9647
  505DCM     H2 2537   3.824   3.721   4.100 -4.2280  0.9256  0.5790
  505DCM    CL2 2538   3.853   3.962   4.136 -0.0718  0.1255  0.2315
  506DCM    CL1 2539   1.229   1.479   1.235 -0.1236  0.0729 -0.0010
  506DCM     C1 2540   1.120   1.374   1.340  0.3898  0.2922 -0.2844
  506DCM     H1 2541   1.065   1.432   1.415  0.4673 -2.1065  1.7553
  506DCM     H2 2542   1.182   1.305   1.398 -0.3043  1.3148  1.7897
  506DCM    CL2 2543   1.017   1.276   1.232 -0.7139  0.4791  0.4647
  507DCM    CL1 2544   0.445   1.844   0.708 -0.1062 -0.3165  0.1349
  507DCM     C1 2545   0.536   1.828   0.861  0.7964  0.1821 -0.3805
  507DCM     H1 2546   0.628   1.777   0.830  1.4122  0.6283  0.6586
  507DCM     H2 2547   0.480   1.768   0.934 -0.8989  1.4468 -0.5844
  507DCM    CL2 2548   0.578   1.982   0.928 -0.3018 -0.1716 -0.4129
  508DCM    CL1 2549   0.586   1.809   2.013  0.3063 -0.4943  0.2419
  508DCM     C1 2550   0.507   1.653   2.065  0.3838  0.3439 -0.4846
  508DCM     H1 2551   0.456   1.660   2.161  0.7569 -2.4348  0.0062
  508DCM     H2 2552   0.584   1.576   2.078  1.0170  0.9967 -0.2715
  508DCM    CL2 2553   0.387   1.590   1.942  0.0819 -0.0430 -0.2800
  509DCM    CL1 2554   2.960   1.270   0.057  0.1587  0.2538  0.2461
  509DCM     C1 2555   2.799   1.336  -0.005 -0.2571  0.5016 -0.1001
  509DCM     H1 2556   2.719   1.302   0.062  1.0221  0.2215  1.3277
  509DCM     H2 2557   2.789   1.299  -0.108 -3.1168  1.9848 -0.4671
  509DCM    CL2 2558   2.815   1.516  -0.010 -0.6826  0.0454 -0.1237
  510DCM    CL1 2559   2.283   1.431   0.358 -0.2838  0.0234  0.2412
  510DCM     C1 2560   2.417   1.310   0.361  0.6425 -0.1021  0.5024
  510DCM     H1 2561   2.374   1.226   0.418  0.8783  0.7329  1.9583
  510DCM     H2 2562   2.510   1.350   0.403 -0.6516  1.1427  2.3941
  510DCM    CL2 2563   2.448   1.264   0.188 -0.1701 -0.1553 -0.1071
  511DCM    CL1 2564   0.136   3.166   1.855  0.3099  0.1639 -0.5067
  511DCM     C1 2565   0.301   3.183   1.919  0.0918 -0.2271 -0.0590
  511DCM     H1 2566   0.301   3.230   2.018 -2.6777  0.1594 -0.1508
  511DCM     H2 2567   0.360   3.227   1.838  1.1320  1.9982  1.7885
  511DCM    CL2 2568   0.379   3.027   1.957 -0.1648 -0.2345  0.2393
  512DCM    CL1 2569   1.936   3.613   0.014 -0.1435  0.2775 -0.0708
  512DCM     C1 2570   2.112   3.648   0.033  0.4058  0.5182  0.0289
  512DCM     H1 2571   2.110   3.736   0.099 -0.4921 -1.6400  3.1329
  512DCM     H2 2572   2.153   3.660  -0.068 -0.0108  1.9550  0.0047
  512DCM    CL2 2573   2.193   3.508   0.107  0.1337 -0.0973 -0.1585
  513DCM    CL1 2574   2.156   2.937   2.104  0.1580  0.5125 -0.2426
  513DCM     C1 2575   2.069   3.089   2.135  0.0053 -0.3438 -0.4467
  513DCM     H1 2576   1.997   3.082   2.217 -1.0377  0.5299 -1.2532
  513DCM     H2 2577   2.008   3.115   2.047 -0.9646 -2.3103 -0.4238
  513DCM    CL2 2578   2.166   3.249   2.146  0.2141  0.2922 -0.6371
  514DCM    CL1 2579   3.095   3.823   1.619  0.3632 -0.4061  0.0976
  514DCM     C1 2580   2.973   3.696   1.601  0.1111 -0.0410  0.0204
  514DCM     H1 2581   2.985   3.647   1.503  1.2262 -1.4437  0.8287
  514DCM     H2 2582   2.873   3.739   1.610 -0.9144 -1.8979 -1.7680
  514DCM    CL2 2583   2.995   3.565   1.728  0.2516  0.0835  0.2156
  515DCM    CL1 2584   0.306   3.021   1.594 -0.0552 -0.0467 -0.0628
  515DCM     C1 2585   0.211   2.873   1.641  0.3075 -0.1696 -0.1398
  515DCM     H1 2586   0.127   2.864   1.571  1.2830 -0.0997 -1.3548
  515DCM     H2 2587   0.175   2.890   1.744  3.0999  0.6780  0.8052
  515DCM    CL2 2588   0.324   2.728   1.643 -0.1331 -0.2153 -0.6379
  516DCM    CL1 2589   0.134   0.230   3.658  0.1119 -0.0523  0.0067
  516DCM     C1 2590   0.187   0.066   3.698  0.9955 -0.1895  0.3223
  516DCM     H1 2591   0.116   0.012   3.763  0.0729  0.5035 -0.0923
  516DCM     H2 2592   0.286   0.070   3.744  1.9610  0.6756 -1.7442
  516DCM    CL2 2593   0.202  -0.034   3.543 -0.3608  0.3215  0.1020
  517DCM    CL1 2594   2.051   1.797   0.346 -0.2408  0.2731  0.2392
  517DCM     C1 2595   1.930   1.675   0.397 -0.3269  0.5852 -0.3931
  517DCM     H1 2596   1.954   1.667   0.504  0.4407 -1.3622 -0.6749
  517DCM     H2 2597   1.940   1.577   0.351  0.4226 -0.1809  1.3177
  517DCM    CL2 2598   1.762   1.736   0.387  0.2281 -0.0416 -0.0068
  518DCM    CL1 2599   0.015   2.775   0.996 -0.0247 -0.2627  0.4897
  518DCM     C1 2600   0.171   2.686   0.979  0.2747 -0.0731  0.0299
  518DCM     H1 2601   0.153   2.581   0.954 -1.8847  0.0844  0.7298
  518DCM     H2 2602   0.237   2.697   1.066 -0.6535 -1.0158  0.8875
  518DCM    CL2 2603   0.267   2.766   0.847  0.4775 -0.2630 -0.2800
  519DCM    CL1 2604   3.597   1.832   0.324 -0.1029  0.2916 -0.3311
  519DCM     C1 2605   3.474   1.708   0.295 -0.1006 -0.3205 -0.0340
  519DCM     H1 2606   3.415   1.690   0.386  0.2714 -0.5713  0.1589
  519DCM     H2 2607   3.529   1.617   0.268  1.3910  0.4065  0.4854
  519DCM    CL2 2608   3.359   1.740   0.164 -0.0688  0.2167  0.2786
  520DCM    CL1 2609   1.530   1.601   0.112 -0.0120 -0.0839 -0.0955
  520DCM     C1 2610   1.417   1.659   0.243 -0.4288 -0.4702  0.1031
  520DCM     H1 2611   1.344   1.732   0.208 -0.0940 -0.7768 -1.2871
  520DCM     H2 2612   1.486   1.707   0.315  0.0993 -0.5852 -0.3204
  520DCM    CL2 2613   1.331   1.516   0.308 -0.1245  0.1774 -0.1784
  521DCM    CL1 2614   0.517   2.346   1.611  0.8040  0.1093  0.1736
  521DCM     C1 2615   0.479   2.264   1.450  0.1186 -0.1496  0.1310
  521DCM     H1 2616   0.545   2.177   1.445 -0.6568 -0.7124 -0.6434
  521DCM     H2 2617   0.491   2.344   1.376 -1.1240  0.4118  0.5157
  521DCM    CL2 2618   0.315   2.181   1.440 -0.1739 -0.0805  0.5662
  522DCM    CL1 2619   2.991   3.382   0.774 -0.3319 -0.0708 -0.0760
  522DCM     C1 2620   2.881   3.324   0.902 -0.7068  0.2466 -0.1089
  522DCM     H1 2621   2.925   3.348   0.999  0.1443  2.2993 -0.9363
  522DCM     H2 2622   2.875   3.215   0.894 -1.9941  0.1457  1.6247
  522DCM    CL2 2623   2.714   3.386   0.880  0.0099 -0.0272 -0.2336
  523DCM    CL1 2624   3.126   1.431   2.539  0.0379  0.0971 -0.2855
  523DCM     C1 2625   3.089   1.388   2.369  0.1877 -0.1273 -0.3512
  523DCM     H1 2626   3.167   1.424   2.301  3.2586 -0.6428  2.6293
  523DCM     H2 2627   2.990   1.424   2.338  0.5094  2.2229  1.0679
  523DCM    CL2 2628   3.093   1.203   2.369  0.3317 -0.1232  0.3403
  524DCM    CL1 2629   1.918   1.599   2.176  0.1586 -0.0206 -0.5610
  524DCM     C1 2630   2.036   1.712   2.247 -0.3118 -0.1440 -1.0172
  524DCM     H1 2631   2.139   1.677   2.242 -0.1363 -0.1389  1.4323
  524DCM     H2 2632   2.011   1.739   2.350 -0.9403 -1.8412 -0.6839
  524DCM    CL2 2633   2.012   1.867   2.161  0.0052  0.0216  0.2446
  525DCM    CL1 2634   3.513   1.766   3.011  0.0851 -0.3356  0.1643
  525DCM     C1 2635   3.398   1.721   3.139  0.1272 -0.7238  0.4109
  525DCM     H1 2636   3.445   1.652   3.210  1.1203 -0.3369  0.1543
  525DCM     H2 2637   3.306   1.691   3.088  0.2334 -1.1265  0.4529
  525DCM    CL2 2638   3.335   1.864   3.224  0.1042  0.2536 -0.0715
  526DCM    CL1 2639   1.904   2.134   2.953 -0.3427 -0.2521 -0.2259
  526DCM     C1 2640   1.777   2.151   2.823  0.0255 -0.0592 -0.4142
  526DCM     H1 2641   1.823   2.162   2.724 -3.0236  1.2908 -1.8075
  526DCM     H2 2642   1.710   2.236   2.842  2.0535  1.5827 -0.1956
  526DCM    CL2 2643   1.674   2.006   2.813 -0.3360  0.0835 -0.0055
  527DCM    CL1 2644   0.303   2.581   0.373  0.4283 -0.2497  0.0984
  527DCM     C1 2645   0.205   2.605   0.519  0.8820  0.0153  0.2532
  527DCM     H1 2646   0.235   2.693   0.578 -0.5404 -0.1963  1.3374
  527DCM     H2 2647   0.208   2.512   0.577  0.8835 -0.0665  0.1234
  527DCM    CL2 2648   0.036   2.639   0.471  0.3114  0.2437 -0.1951
  528DCM    CL1 2649   1.729   0.234   2.799  0.7062  0.3568 -0.4923
  528DCM     C1 2650   1.787   0.390   2.893  0.0801 -0.5631  0.0081
  528DCM     H1 2651   1.896   0.379   2.899  0.4289  1.2749 -1.8245
  528DCM     H2 2652   1.749   0.386   2.996 -3.0353 -0.8413 -1.0324
  528DCM    CL2 2653   1.741   0.547   2.810 -0.1444 -0.4000  0.0777
  529DCM    CL1 2654   3.577   3.575   3.405 -0.4456 -0.0803  0.1023
  529DCM     C1 2655   3.754   3.620   3.395 -0.1843 -0.7271  0.2240
  529DCM     H1 2656   3.776   3.691   3.476 -2.9597 -1.1252  1.4503
  529DCM     H2 2657   3.778   3.675   3.304  1.7173 -0.0207  1.1019
  529DCM    CL2 2658   3.865   3.485   3.437  0.2230 -0.3738 -0.3466
  530DCM    CL1 2659   1.968   2.396   3.666 -0.1372 -0.2826  0.2610
  530DCM     C1 2660   1.925   2.243   3.756  0.5503 -0.8198 -0.0263
  530DCM     H1 2661   2.018   2.187   3.775 -0.4675 -1.9368  2.0161
  530DCM     H2 2662   1.850   2.185   3.701  0.0825  0.1098 -0.3894
  530DCM    CL2 2663   1.867   2.274   3.921  0.0524 -0.3895 -0.2250
  531DCM    CL1 2664   2.067   0.516   3.640 -0.5549  0.3332 -0.2821
  531DCM     C1 2665   1.941   0.629   3.589 -0.1208  0.3032 -0.1861
  531DCM     H1 2666   1.842   0.601   3.624 -0.6251  0.9704 -1.0378
  531DCM     H2 2667   1.941   0.635   3.480  0.2128  0.8295 -0.1630
  531DCM    CL2 2668   1.977   0.794   3.639 -0.4665 -0.1189  0.3694
  532DCM    CL1 2669   0.019   0.044   3.228 -0.2547  0.2075 -0.3491
  532DCM     C1 2670  -0.138   0.063   3.141 -0.0916 -0.2106  0.1057
  532DCM     H1 2671  -0.141   0.028   3.037 -4.6753  0.0948 -0.0546
  532DCM     H2 2672  -0.149   0.172   3.138 -1.1748 -0.3196 -0.3725
  532DCM    CL2 2673  -0.290  -0.003   3.212 -0.0031  0.2413 -0.2394
  533DCM    CL1 2674   0.091   1.502   2.237 -0.0633  0.2640  0.2341
  533DCM     C1 2675   0.073   1.367   2.360 -0.0653 -0.6111  0.9034
  533DCM     H1 2676   0.169   1.317   2.371  1.0249  1.1577 -0.1415
  533DCM     H2 2677   0.001   1.305   2.306 -0.8793  1.2845 -0.2815
  533DCM    CL2 2678   0.013   1.415   2.520 -0.3306  0.1545 -0.0479
  534DCM    CL1 2679   3.636   3.737   0.249 -0.2755 -0.1694  0.1055
  534DCM     C1 2680   3.698   3.691   0.412 -0.9626  0.0911 -0.1110
  534DCM     H1 2681   3.731   3.588   0.394  0.6380  0.5532  0.0819
  534DCM     H2 2682   3.617   3.707   0.484 -0.6211  0.9326  0.0904
  534DCM    CL2 2683   3.841   3.791   0.449 -0.1128  0.3650 -0.2972
  535DCM    CL1 2684   2.305   2.343   3.855 -0.2989 -0.0843 -0.2005
  535DCM     C1 2685   2.228   2.309   4.014 -0.7263 -0.0267  0.1420
  535DCM     H1 2686   2.127   2.353   4.010 -0.2657  0.9642 -0.9121
  535DCM     H2 2687   2.295   2.346   4.092  1.3702 -2.3974 -0.4136
  535DCM    CL2 2688   2.212   2.129   4.029 -0.1351  0.4531 -0.0810
  536DCM    CL1 2689   1.459   1.927   4.008  0.4283  0.1199 -0.1067
  536DCM     C1 2690   1.533   2.098   4.001  0.2521 -0.6877 -0.1316
  536DCM     H1 2691   1.461   2.163   3.951  0.5262 -1.2498 -1.2803
  536DCM     H2 2692   1.623   2.089   3.939 -0.7368 -2.2881 -1.4015
  536DCM    CL2 2693   1.559   2.176   4.161 -0.3406  0.2209 -0.2550
  537DCM    CL1 2694   0.810   2.925   1.546 -0.0683  0.0460  0.2318
  537DCM     C1 2695   0.731   3.064   1.622  0.6420 -0.3259 -0.0750
  537DCM     H1 2696   0.796   3.122   1.689  0.1484  1.0127 -0.7033
  537DCM     H2 2697   0.635   3.044   1.671  2.5426 -0.7345  3.9227
  537DCM    CL2 2698   0.702   3.186   1.497 -0.1070  0.2688  0.1510
  538DCM    CL1 2699   3.290   3.049   1.844  0.0779  0.2168 -0.0662
  538DCM     C1 2700   3.279   2.878   1.894  0.5201  0.3529 -0.2428
  538DCM     H1 2701   3.265   2.816   1.804 -0.1346  0.1557 -0.0134
  538DCM     H2 2702   3.194   2.869   1.962 -0.8712 -0.4733 -2.0084
  538DCM    CL2 2703   3.412   2.829   2.006  0.4478  0.0958  0.3195
  539DCM    CL1 2704   1.367   0.758   0.377  0.0915  0.0725 -0.4054
  539DCM     C1 2705   1.537   0.794   0.331  0.0565  0.6432  0.0452
  539DCM     H1 2706   1.602   0.735   0.397 -0.7494  0.7754  1.0021
  539DCM     H2 2707   1.565   0.900   0.339  2.6300  0.0726 -0.5907
  539DCM    CL2 2708   1.566   0.736   0.159  0.3988 -0.1924 -0.0230
  540DCM    CL1 2709   0.986   1.419   2.145 -0.1060  0.0822  0.0911
  540DCM     C1 2710   0.931   1.459   1.975  0.5371  0.4507  0.7481
  540DCM     H1 2711   0.985   1.402   1.899  0.2169  0.1396  0.7509
  540DCM     H2 2712   0.935   1.568   1.966 -1.1654  0.4901  0.2162
  540DCM    CL2 2713   0.756   1.421   1.972  0.2464 -0.0472  0.1650
  541DCM    CL1 2714   2.256   3.249   1.636  0.2183  0.2580 -0.0823
  541DCM     C1 2715   2.308   3.198   1.802  0.2827  0.1260  0.1884
  541DCM     H1 2716   2.211   3.188   1.852  0.7956 -1.1836  0.9671
  541DCM     H2 2717   2.355   3.290   1.839 -0.9838  1.7461 -1.9591
  541DCM    CL2 2718   2.393   3.035   1.809  0.3391  0.0772 -0.0501
  542DCM    CL1 2719   3.579   2.364   3.476  0.1735 -0.0792  0.0733
  542DCM     C1 2720   3.711   2.337   3.351 -0.2229 -0.6805 -0.4194
  542DCM     H1 2721   3.806   2.366   3.396 -1.2433  0.6627  0.9523
  542DCM     H2 2722   3.686   2.388   3.257  2.6484  0.7589 -0.4844
  542DCM    CL2 2723   3.723   2.158   3.311  0.2659 -0.0389  0.6789
  543DCM    CL1 2724   1.100   0.168   2.470  0.2423 -0.4715  0.0350
  543DCM     C1 2725   1.110   0.279   2.614  0.0177 -0.0536  0.4809
  543DCM     H1 2726   1.125   0.379   2.573  0.4309 -0.9604 -1.7138
  543DCM     H2 2727   1.197   0.243   2.671  1.6065  2.5752 -0.1145
  543DCM    CL2 2728   0.958   0.268   2.706  0.1533 -0.1990  0.1003
  544DCM    CL1 2729   2.385   3.313   1.280  0.1034  0.1106 -0.1529
  544DCM     C1 2730   2.452   3.340   1.120  0.3771 -0.0820  0.2992
  544DCM     H1 2731   2.468   3.238   1.082 -2.2964  0.2401 -2.0051
  544DCM     H2 2732   2.546   3.395   1.127  0.0199  0.7776 -1.1861
  544DCM    CL2 2733   2.349   3.428   1.000 -0.5010 -0.0484  0.0076
  545DCM    CL1 2734   4.004   1.440   1.969  0.1348  0.1789  0.4597
  545DCM     C1 2735   4.017   1.525   1.814 -0.4054  0.3336 -0.2579
  545DCM     H1 2736   4.120   1.504   1.783 -0.8596  0.3559 -1.8302
  545DCM     H2 2737   3.991   1.629   1.837  3.7397  0.8024  3.6831
  545DCM    CL2 2738   3.903   1.465   1.687 -0.1792 -0.3187  0.0498
  546DCM    CL1 2739   3.751   0.191   1.453 -0.1074 -0.0223  0.1709
  546DCM     C1 2740   3.762   0.247   1.287 -0.1975  0.2710 -0.1206
  546DCM     H1 2741   3.721   0.173   1.218  2.4514  0.2998 -1.8904
  546DCM     H2 2742   3.866   0.275   1.264 -0.1021  1.4162  1.5286
  546DCM    CL2 2743   3.664   0.391   1.276 -0.2466  0.0606 -0.4077
  547DCM    CL1 2744   0.548   3.556   1.845 -0.1986 -0.5025  0.2282
  547DCM     C1 2745   0.639   3.449   1.963 -0.5978 -0.0446  0.4581
  547DCM     H1 2746   0.573   3.430   2.049  0.2092  0.7486  1.2683
  547DCM     H2 2747   0.732   3.499   1.989  0.5645 -0.7243 -2.0757
  547DCM    CL2 2748   0.684   3.285   1.894 -0.0316 -0.4482  0.3529
  548DCM    CL1 2749   3.959   0.423   3.257  0.2324 -0.2459 -0.0631
  548DCM     C1 2750   4.140   0.408   3.245 -0.2012 -1.0941 -0.6966
  548DCM     H1 2751   4.172   0.325   3.181  0.7672 -0.9081 -0.4763
  548DCM     H2 2752   4.166   0.385   3.350 -0.4290 -0.8473 -0.5862
  548DCM    CL2 2753   4.198   0.569   3.191  0.3551  0.4350  0.1065
  549DCM    CL1 2754   1.520   2.226   2.150 -0.1424  0.6858 -0.3556
  549DCM     C1 2755   1.371   2.309   2.088  0.0533 -0.1220  0.2850
  549DCM     H1 2756   1.391   2.416   2.076 -0.9403 -0.2016 -2.6857
  549DCM     H2 2757   1.289   2.293   2.159 -0.4197 -1.5501 -0.5392
  549DCM    CL2 2758   1.328   2.264   1.921 -0.0877 -0.0100 -0.0618
  550DCM    CL1 2759   1.501   0.822   1.951 -0.0970  0.2031 -0.0622
  550DCM     C1 2760   1.540   0.893   2.113  0.6174 -0.2573  0.4415
  550DCM     H1 2761   1.615   0.831   2.164  1.1781  2.5838  3.4024
  550DCM     H2 2762   1.450   0.903   2.175  0.0617  0.4186 -0.4475
  550DCM    CL2 2763   1.631   1.049   2.122  0.1250 -0.1724 -0.5143
  551DCM    CL1 2764   4.013   2.990   1.627 -0.1457  0.1965 -0.0624
  551DCM     C1 2765   3.922   3.008   1.781  0.7298 -0.6416 -0.2197
  551DCM     H1 2766   3.878   3.108   1.767  2.1603  0.0927  0.3384
  551DCM     H2 2767   3.992   2.983   1.861  0.0853  0.0675  0.5859
  551DCM    CL2 2768   3.789   2.882   1.782 -0.2762 -0.5746 -0.2823
  552DCM    CL1 2769   2.948   1.677   2.128 -0.2545 -0.0244  0.2788
  552DCM     C1 2770   2.861   1.731   2.276 -0.5110 -0.7339  0.2808
  552DCM     H1 2771   2.871   1.838   2.295 -1.8195 -0.5229 -0.1140
  552DCM     H2 2772   2.916   1.683   2.358  1.7869 -0.4356 -1.0280
  552DCM    CL2 2773   2.689   1.678   2.271 -0.4099  0.3514 -0.1965
  553DCM    CL1 2774   0.720   3.312   2.914 -0.2798 -0.1634 -0.3295
  553DCM     C1 2775   0.667   3.424   3.041 -0.4501 -0.5015 -0.0774
  553DCM     H1 2776   0.719   3.520   3.033 -0.8264 -0.1810  1.0887
  553DCM     H2 2777   0.684   3.380   3.140  1.8696 -0.9093 -0.5923
  553DCM    CL2 2778   0.486   3.444   3.020 -0.3240 -0.1543 -0.6597
  554DCM    CL1 2779   1.836   0.888   1.098 -0.0822 -0.0755  0.3124
  554DCM     C1 2780   1.696   0.884   1.216  0.4192  0.5117  0.9349
  554DCM     H1 2781   1.678   0.784   1.258 -0.1593  0.7532  1.2724
  554DCM     H2 2782   1.605   0.922   1.168  1.5499  0.2774 -1.5506
  554DCM    CL2 2783   1.738   0.979   1.362 -0.2246 -0.0056  0.0555
  555DCM    CL1 2784   3.798   2.065   1.164 -0.3995  0.4076  0.0675
  555DCM     C1 2785   3.619   2.055   1.178  0.1459 -0.4070  0.0441
  555DCM     H1 2786   3.580   2.093   1.273  0.4885  0.2488 -0.0740
  555DCM     H2 2787   3.603   1.946   1.177 -0.1911 -0.4248  2.0566
  555DCM    CL2 2788   3.556   2.129   1.024  0.1292  0.1306 -0.3993
  556DCM    CL1 2789   3.058   3.050   3.748  0.0307 -0.1314  0.1962
  556DCM     C1 2790   2.964   2.970   3.881 -0.2459 -0.1379  0.3652
  556DCM     H1 2791   3.018   3.011   3.967  1.2585  0.2791 -0.7347
  556DCM     H2 2792   2.951   2.862   3.867  0.0737 -0.0982 -0.3053
  556DCM    CL2 2793   2.795   3.043   3.881 -0.3195  0.4459 -0.0735
  557DCM    CL1 2794   0.857   1.441   3.487  0.2357 -0.2989 -0.1360
  557DCM     C1 2795   1.032   1.483   3.489  0.1455 -0.8557  0.0375
  557DCM     H1 2796   1.101   1.398   3.498 -0.3911 -1.1814  1.5260
  557DCM     H2 2797   1.050   1.547   3.576  0.3987 -0.2607 -0.4535
  557DCM    CL2 2798   1.064   1.582   3.345 -0.2947  0.0901 -0.0383
  558DCM    CL1 2799   3.667   0.367   2.967 -0.3142  0.2272  0.3826
  558DCM     C1 2800   3.654   0.546   2.960  0.5179 -0.5386 -0.5340
  558DCM     H1 2801   3.664   0.581   3.063 -1.6933 -0.3693 -0.3222
  558DCM     H2 2802   3.557   0.572   2.917  0.2628  1.3460  1.0493
  558DCM    CL2 2803   3.773   0.629   2.847  0.0428 -0.1162 -0.1916
  559DCM    CL1 2804   0.014   2.399   0.023  0.1672  0.0683 -0.1927
  559DCM     C1 2805  -0.022   2.568  -0.029 -0.1571 -0.1749 -0.1643
  559DCM     H1 2806   0.063   2.632  -0.002 -0.3967 -0.4512  1.3486
  559DCM     H2 2807  -0.111   2.610   0.020  1.5415  1.2302  1.9315
  559DCM    CL2 2808  -0.043   2.597  -0.205 -0.0170  0.3211 -0.0899
  560DCM    CL1 2809   2.430   3.399   2.740 -0.2776  0.2086 -0.3559
  560DCM     C1 2810   2.545   3.263   2.774 -1.1928  0.2836 -0.0760
  560DCM     H1 2811   2.638   3.286   2.826 -1.5120 -1.7150  1.4830
  560DCM     H2 2812   2.569   3.205   2.684 -1.8719 -1.7543  1.0125
  560DCM    CL2 2813   2.449   3.158   2.893  0.0388  0.1371  0.2248
  561DCM    CL1 2814   3.288   3.277   2.645 -0.1214 -0.1130  0.4785
  561DCM     C1 2815   3.366   3.116   2.664 -0.7985  0.3536  0.1234
  561DCM     H1 2816   3.459   3.119   2.721  0.6608  0.7974 -2.1372
  561DCM     H2 2817   3.381   3.069   2.566 -0.6901 -0.0438  0.3311
  561DCM    CL2 2818   3.272   3.003   2.764  0.2439  0.4510  0.0924
  562DCM    CL1 2819   0.969   0.717   3.418  0.1503 -0.3862  0.7376
  562DCM     C1 2820   0.806   0.711   3.478 -0.0694 -0.3259  0.0217
  562DCM     H1 2821   0.810   0.774   3.567  1.4303  0.0532 -0.2905
  562DCM     H2 2822   0.778   0.605   3.486  2.4297 -1.0749 -0.1715
  562DCM    CL2 2823   0.694   0.785   3.360  0.1361  0.0207  0.1896
  563DCM    CL1 2824   3.323   1.820   1.536  0.2892  0.1102 -0.1721
  563DCM     C1 2825   3.167   1.896   1.490 -0.0868  0.2438 -0.0578
  563DCM     H1 2826   3.096   1.849   1.559 -0.6859  1.3536  0.0967
  563DCM     H2 2827   3.129   1.870   1.390  0.8096  1.8041 -0.8381
  563DCM    CL2 2828   3.181   2.073   1.503 -0.0391  0.1745 -0.1588
  564DCM    CL1 2829   3.824   1.318   2.365  0.3708 -0.0217  0.0469
  564DCM     C1 2830   3.690   1.223   2.278  0.2109  0.7485  0.4903
  564DCM     H1 2831   3.742   1.136   2.236  0.8007  0.9125  0.8631
  564DCM     H2 2832   3.648   1.296   2.207 -3.2412  0.9167  2.4849
  564DCM    CL2 2833   3.550   1.188   2.386 -0.2171  0.3416  0.1368
  565DCM    CL1 2834   0.420   4.074   0.518 -0.1183  0.0177  0.1966
  565DCM     C1 2835   0.449   4.197   0.384 -0.6101 -0.3386 -0.0995
  565DCM     H1 2836   0.544   4.174   0.334  0.6443  0.6190  1.7499
  565DCM     H2 2837   0.447   4.294   0.435  0.3148  0.4022 -1.4117
  565DCM    CL2 2838   0.332   4.195   0.250 -0.0858  0.0296  0.0211
  566DCM    CL1 2839   1.938   0.451   2.014 -0.1925 -0.1539 -0.1239
  566DCM     C1 2840   1.783   0.530   2.042  0.0106  0.6220  0.5749
  566DCM     H1 2841   1.737   0.485   2.131  1.9237  0.4994  1.5342
  566DCM     H2 2842   1.711   0.515   1.960  1.7045  0.6208 -0.9769
  566DCM    CL2 2843   1.807   0.711   2.046 -0.1769 -0.3430 -0.3878
  567DCM    CL1 2844   2.566   0.328   0.797 -0.2035 -0.1830 -0.3460
  567DCM     C1 2845   2.550   0.394   0.958 -0.2938 -0.5506 -0.2188
  567DCM     H1 2846   2.580   0.314   1.026 -1.8647 -0.8111  0.2052
  567DCM     H2 2847   2.450   0.423   0.993 -0.6202 -2.2509  0.3198
  567DCM    CL2 2848   2.662   0.532   0.980  0.1065  0.2683 -0.4559
  568DCM    CL1 2849   3.580   3.947   3.402  0.6743  0.1822  0.0646
  568DCM     C1 2850   3.408   4.011   3.389  0.7593  0.7617 -0.3497
  568DCM     H1 2851   3.404   4.115   3.356  0.5397  1.0326  0.4999
  568DCM     H2 2852   3.355   4.001   3.484  0.6126 -0.6298 -0.5559
  568DCM    CL2 2853   3.308   3.925   3.256 -0.7558 -0.0213 -0.2124
  569DCM    CL1 2854   1.218   1.128   2.008  0.0583  0.0545  0.1554
  569DCM     C1 2855   1.089   1.000   2.029 -0.5227  0.0553  0.3944
  569DCM     H1 2856   1.085   0.941   1.936  1.2597  0.5431 -0.0221
  569DCM     H2 2857   0.994   1.047   2.056 -0.9702 -0.4158 -0.3105
  569DCM    CL2 2858   1.129   0.893   2.170 -0.2539  0.3176  0.1601
  570DCM    CL1 2859   1.661   1.550   3.860  0.3926 -0.2872 -0.1814
  570DCM     C1 2860   1.485   1.594   3.850  0.2095 -0.1757 -0.6356
  570DCM     H1 2861   1.476   1.683   3.787  0.3442 -0.0065 -0.4170
  570DCM     H2 2862   1.445   1.603   3.951 -1.4978  1.8448 -1.4140
  570DCM    CL2 2863   1.402   1.465   3.752 -0.1824 -0.3009  0.0085
  571DCM    CL1 2864   2.830   3.172   0.071 -0.0645  0.5790 -0.1169
  571DCM     C1 2865   2.753   3.118   0.218 -0.4229 -0.4609 -0.9725
  571DCM     H1 2866   2.723   3.013   0.211 -0.4917 -0.4846 -0.3470
  571DCM     H2 2867   2.660   3.168   0.248  0.0567 -0.8757  1.3691
  571DCM    CL2 2868   2.864   3.122   0.366 -0.4621 -0.3806  0.2670
  572DCM    CL1 2869   0.948   0.589   2.042 -0.1722  0.0918 -0.1056
  572DCM     C1 2870   1.085   0.518   2.124  0.3019 -0.6391 -0.5013
  572DCM     H1 2871   1.111   0.590   2.203  1.1963 -0.2648 -1.1276
  572DCM     H2 2872   1.162   0.518   2.046  2.1895  0.2300  1.2462
  572DCM    CL2 2873   1.030   0.355   2.167  0.0960  0.2966 -0.0632
  573DCM    CL1 2874   3.609   2.013   4.001  0.1429  0.4098 -0.1308
  573DCM     C1 2875   3.609   2.008   4.178  0.0864  0.2568 -0.1724
  573DCM     H1 2876   3.677   1.931   4.218  0.0684  1.0045  1.3918
  573DCM     H2 2877   3.506   1.988   4.212  0.3892 -1.7002 -0.3170
  573DCM    CL2 2878   3.640   2.174   4.244 -0.3579  0.0856  0.1016
  574DCM    CL1 2879   3.668   2.010   2.668  0.2497  0.1325 -0.5621
  574DCM     C1 2880   3.615   2.013   2.836  0.1487  0.2433  0.1824
  574DCM     H1 2881   3.699   1.970   2.893 -1.5466 -0.3177  2.4185
  574DCM     H2 2882   3.522   1.960   2.855 -0.6566  1.2739 -0.7656
  574DCM    CL2 2883   3.595   2.187   2.893  0.2905  0.0739 -0.2166
  575DCM    CL1 2884   0.637   3.987   3.176  0.2095  0.1088 -0.0079
  575DCM     C1 2885   0.566   3.987   3.011  0.1355 -0.5882 -0.7868
  575DCM     H1 2886   0.469   4.039   3.012  0.4423  0.0178  0.6007
  575DCM     H2 2887   0.555   3.882   2.981  1.6936 -1.0783  0.2143
  575DCM    CL2 2888   0.667   4.053   2.874 -0.2629  0.0574 -0.3512
  576DCM    CL1 2889   0.953   2.405   2.157 -0.2400 -0.1812 -0.1579
  576DCM     C1 2890   0.973   2.552   2.254 -0.4048 -0.2311  0.7056
  576DCM     H1 2891   0.885   2.561   2.320  0.4756  1.0794  1.7551
  576DCM     H2 2892   0.982   2.642   2.193  0.2154 -0.1111  0.9720
  576DCM    CL2 2893   1.124   2.542   2.347 -0.0155  0.1973  0.1840
  577DCM    CL1 2894   3.472   3.827   2.914  0.0732  0.1780 -0.1950
  577DCM     C1 2895   3.368   3.681   2.942 -0.0841  0.2815  0.5968
  577DCM     H1 2896   3.264   3.696   2.910 -0.7694 -2.0025  1.5150
  577DCM     H2 2897   3.366   3.659   3.049 -1.3490  0.5273  0.6344
  577DCM    CL2 2898   3.429   3.534   2.861  0.0765 -0.0695 -0.0511
  578DCM    CL1 2899   0.152   1.783   3.640  0.1461 -0.0735  0.3162
  578DCM     C1 2900   0.255   1.891   3.542  0.5393 -0.2775 -0.2619
  578DCM     H1 2901   0.230   1.995   3.567  1.2176 -0.0092 -0.6430
  578DCM     H2 2902   0.226   1.888   3.436  1.3317 -0.6882 -0.4805
  578DCM    CL2 2903   0.428   1.873   3.564 -0.2428 -0.3351 -0.0103
  579DCM    CL1 2904   2.715   3.387   3.935  0.0380  0.2650 -0.1069
  579DCM     C1 2905   2.842   3.513   3.949  0.4203  0.6034 -0.6579
  579DCM     H1 2906   2.807   3.586   4.024 -1.5879 -2.0778  1.2065
  579DCM     H2 2907   2.855   3.548   3.846 -0.0625  0.3630 -0.8050
  579DCM    CL2 2908   2.998   3.450   4.010  0.0713 -0.1340  0.0739
  580DCM    CL1 2909   2.432   1.357   3.087  0.1399 -0.0044  0.2299
  580DCM     C1 2910   2.381   1.334   3.263 -0.7997 -0.3035  0.9340
  580DCM     H1 2911   2.461   1.275   3.310 -0.8502  0.3842  1.9130
  580DCM     H2 2912   2.284   1.284   3.259  0.1675 -2.2184 -1.3667
  580DCM    CL2 2913   2.392   1.497   3.332  0.3121  0.0875 -0.3279
  581DCM    CL1 2914   1.382   1.754   0.551 -0.2196  0.2182 -0.2614
  581DCM     C1 2915   1.413   1.673   0.704  0.5592  0.0807 -0.1547
  581DCM     H1 2916   1.430   1.758   0.771 -1.4794  1.7763 -1.6563
  581DCM     H2 2917   1.495   1.602   0.693  0.7434  0.4576 -1.3985
  581DCM    CL2 2918   1.267   1.580   0.746  0.2839 -0.2380 -0.0698
  582DCM    CL1 2919   3.378   0.493   2.718 -0.0468  0.1640  0.1384
  582DCM     C1 2920   3.325   0.405   2.868  0.1539 -0.5582  0.8262
  582DCM     H1 2921   3.412   0.346   2.901  1.2562  0.4135 -0.2160
  582DCM     H2 2922   3.243   0.347   2.823  0.8869 -1.0947  0.1495
  582DCM    CL2 2923   3.249   0.508   2.999 -0.2383 -0.0025 -0.1997
  583DCM    CL1 2924   3.326   2.297   0.296 -0.0614  0.4933 -0.4148
  583DCM     C1 2925   3.343   2.133   0.382  0.2076 -0.1296  0.9322
  583DCM     H1 2926   3.347   2.050   0.311 -0.2592  1.2991 -0.8718
  583DCM     H2 2927   3.264   2.133   0.458 -1.4501  3.1408 -0.5545
  583DCM    CL2 2928   3.498   2.132   0.463  0.1767  0.4000 -0.5100
  584DCM    CL1 2929   3.973   2.488   3.544  0.3038 -0.4861  0.2529
  584DCM     C1 2930   4.159   2.478   3.534 -0.0774  0.1968 -0.0870
  584DCM     H1 2931   4.203   2.528   3.621  1.2981  0.3722 -0.8590
  584DCM     H2 2932   4.184   2.538   3.446  3.2064  0.0532  0.6295
  584DCM    CL2 2933   4.222   2.309   3.514  0.3174  0.1896 -0.1314
  585DCM    CL1 2934   3.953   0.174   0.219  0.2878  0.3032  0.0967
  585DCM     C1 2935   4.069   0.053   0.288 -0.8633  0.3070  0.6393
  585DCM     H1 2936   4.019   0.010   0.375  1.9693 -2.1977  1.1752
  585DCM     H2 2937   4.152   0.116   0.322  1.5648 -1.7046 -1.2082
  585DCM    CL2 2938   4.119  -0.066   0.163  0.0788  0.6826 -0.0235
  586DCM    CL1 2939   1.382   2.348   1.369 -0.1610 -0.2686  0.0071
  586DCM     C1 2940   1.331   2.332   1.543  1.4361  0.1962 -1.1570
  586DCM     H1 2941   1.322   2.431   1.590  0.8987  0.7002 -2.2805
  586DCM     H2 2942   1.390   2.261   1.603 -2.3782 -0.7169  1.8677
  586DCM    CL2 2943   1.166   2.262   1.529  0.1322 -0.3094  0.0043
  587DCM    CL1 2944   1.709   0.083   1.925 -0.0144 -0.1777  0.5360
  587DCM     C1 2945   1.714   0.086   1.735  0.3205  0.3007 -0.1942
  587DCM     H1 2946   1.629   0.143   1.696 -1.3876  0.4624  3.3418
  587DCM     H2 2947   1.705  -0.016   1.695 -1.1333  0.4741 -0.3608
  587DCM    CL2 2948   1.871   0.146   1.663 -0.1296  0.0313 -0.1542
  588DCM    CL1 2949   3.649   2.911   2.575 -0.1576  0.2601 -0.4754
  588DCM     C1 2950   3.556   2.936   2.428 -0.1957  0.2452  0.4690
  588DCM     H1 2951   3.624   2.902   2.349  2.4947  2.4407  1.6301
  588DCM     H2 2952   3.533   3.044   2.430  0.8498  0.5497 -1.3234
  588DCM    CL2 2953   3.407   2.831   2.437 -0.2680  0.0868  0.1366
  589DCM    CL1 2954   2.480   1.089   2.218  0.1255 -0.0981  0.5414
  589DCM     C1 2955   2.608   1.134   2.098  0.8704 -0.4122  0.3973
  589DCM     H1 2956   2.549   1.161   2.010  0.9587 -1.1329  0.1115
  589DCM     H2 2957   2.670   1.044   2.085 -0.7613 -1.6599  0.9495
  589DCM    CL2 2958   2.710   1.278   2.146 -0.0460 -0.2340 -0.1939
  590DCM    CL1 2959   1.242   2.702   1.213  0.4751  0.0825  0.1252
  590DCM     C1 2960   1.093   2.599   1.247 -0.0460 -0.0011  0.4925
  590DCM     H1 2961   1.040   2.650   1.329  0.5067 -0.4807  1.1615
  590DCM     H2 2962   1.127   2.499   1.277 -0.3571 -0.4336 -0.5777
  590DCM    CL2 2963   0.999   2.602   1.102  0.1725 -0.2546  0.3848
  591DCM    CL1 2964   2.802   3.887   0.557  0.2272  0.4020 -0.2573
  591DCM     C1 2965   2.894   3.792   0.680 -0.6687  0.0359 -0.5410
  591DCM     H1 2966   2.909   3.688   0.651  0.2995  0.2622 -0.9080
  591DCM     H2 2967   2.848   3.809   0.778 -1.2399 -0.4785 -0.7151
  591DCM    CL2 2968   3.052   3.874   0.685  0.0810 -0.0215 -0.0744
  592DCM    CL1 2969   0.279   0.856   3.042 -0.1345  0.2344 -0.0317
  592DCM     C1 2970   0.332   0.908   3.210 -0.0585 -0.4355  0.2611
  592DCM     H1 2971   0.442   0.912   3.210 -0.0710  0.5440 -1.1699
  592DCM     H2 2972   0.291   0.832   3.277 -0.1283 -1.1524 -0.5789
  592DCM    CL2 2973   0.274   1.077   3.252 -0.1347  0.1531  0.0257
  593DCM    CL1 2974   0.431   0.975   3.608 -0.4097  0.3751 -0.2269
  593DCM     C1 2975   0.564   1.071   3.538 -0.3163 -0.0509  0.2799
  593DCM     H1 2976   0.530   1.175   3.526  0.0417 -0.0609 -0.8820
  593DCM     H2 2977   0.587   1.026   3.441 -1.2778 -1.4598  0.6689
  593DCM    CL2 2978   0.716   1.048   3.638  0.0732  0.0884  0.2062
  594DCM    CL1 2979   2.119   4.003   1.582  0.0006  0.0522 -0.0283
  594DCM     C1 2980   2.054   3.906   1.723  0.3559 -0.0759  0.3713
  594DCM     H1 2981   2.123   3.899   1.808 -0.4077 -2.0996  0.8853
  594DCM     H2 2982   2.049   3.804   1.685  0.3539 -0.8847  2.4315
  594DCM    CL2 2983   1.896   3.964   1.786  0.2239 -0.2832  0.0019
  595DCM    CL1 2984   3.755   0.714   0.155 -0.2305  0.0890  0.0747
  595DCM     C1 2985   3.868   0.579   0.112  0.1597 -0.2837 -0.2955
  595DCM     H1 2986   3.969   0.620   0.104  0.2464 -0.2104  0.9434
  595DCM     H2 2987   3.830   0.516   0.031  0.5757  0.4465 -1.0795
  595DCM    CL2 2988   3.886   0.493   0.267 -0.0042  0.0363  0.2346
  596DCM    CL1 2989   2.966   3.942   3.718  0.0200 -0.0191 -0.1936
  596DCM     C1 2990   2.842   3.882   3.603  0.5929  0.2063  0.1430
  596DCM     H1 2991   2.870   3.842   3.504 -0.2453  0.0437 -0.0364
  596DCM     H2 2992   2.779   3.970   3.587  0.5202  0.0535 -0.4305
  596DCM    CL2 2993   2.731   3.751   3.668  0.2256  0.0176 -0.0732
  597DCM    CL1 2994   4.144   3.635   3.853  0.1854 -0.1864  0.0210
  597DCM     C1 2995   4.226   3.525   3.746 -0.6533 -0.4067 -0.3484
  597DCM     H1 2996   4.282   3.596   3.683 -1.9531  0.8748 -0.1339
  597DCM     H2 2997   4.152   3.477   3.681 -1.2038  0.9641 -0.7753
  597DCM    CL2 2998   4.324   3.399   3.830 -0.1342  0.3054 -0.0819
  598DCM    CL1 2999   2.319   1.354   2.037 -0.2156 -0.1021 -0.2722
  598DCM     C1 3000   2.191   1.432   1.939  0.0544 -0.2571  0.0901
  598DCM     H1 3001   2.099   1.432   1.998 -0.4873 -1.0462 -0.7261
  598DCM     H2 3002   2.165   1.381   1.846 -1.4145  1.1711 -0.3320
  598DCM    CL2 3003   2.244   1.608   1.905 -0.3156  0.2055 -0.0756
  599DCM    CL1 3004   0.559   1.266   1.192  0.3503  0.1270 -0.3931
  599DCM     C1 3005   0.510   1.317   1.362 -0.0652 -0.0825  0.5570
  599DCM     H1 3006   0.514   1.426   1.355  1.4328 -0.2174 -1.3619
  599DCM     H2 3007   0.576   1.291   1.446  1.0589  2.6317  0.6232
  599DCM    CL2 3008   0.354   1.251   1.399  0.1081  0.1173  0.0355
  600DCM    CL1 3009   2.903   3.168   2.706 -0.0394 -0.3014 -0.1232
  600DCM     C1 3010   2.941   3.083   2.857 -0.3922  0.0339 -0.2887
  600DCM     H1 3011   3.046   3.112   2.875 -1.0536  2.4630 -0.0468
  600DCM     H2 3012   2.917   2.976   2.862 -0.8312  0.1896  2.5098
  600DCM    CL2 3013   2.836   3.171   2.980 -0.1847  0.3023 -0.2555
  601DCM    CL1 3014   0.474   1.567   3.377 -0.6080 -0.0802 -0.2826
  601DCM     C1 3015   0.538   1.568   3.208 -0.7031  0.4059  0.0882
  601DCM     H1 3016   0.579   1.670   3.201 -0.1437  0.3201  1.6758
  601DCM     H2 3017   0.467   1.530   3.134 -0.0196  0.4555 -0.6051
  601DCM    CL2 3018   0.681   1.448   3.190 -0.2246  0.3342 -0.2256
  602DCM    CL1 3019   0.953   3.971   1.958  0.3415  0.1064  0.2507
  602DCM     C1 3020   0.773   3.934   1.980  0.0811  0.1835  0.5129
  602DCM     H1 3021   0.731   3.946   1.880  0.7299 -0.2947  0.1806
  602DCM     H2 3022   0.735   4.010   2.049  2.8332  1.4545  0.7815
  602DCM    CL2 3023   0.737   3.762   2.035 -0.6432  0.6995  0.3487
   4.14533   4.14533   4.14533
