# Supplementary material for: Origins of High-Activity Cage-Catalyzed Michael Addition
Source: J Am Chem Soc. 2024 Jul 8;146(28):19317–26. doi: 10.1021/jacs.4c05160 (PMC11258793; doi:10.1021/jacs.4c05160)
Supplement: Supplementary file 2 — ja4c05160_si_002.zip [file ja4c05160_si_002.zip › md/cage_dcm_h2o/conf.gro]

Gromacs Runs On Most of All Computer Systems
 3012
    1CPdC     C    1   1.374   0.885   3.743 -0.6227 -0.2459  0.5056
    1CPdC    C1    2   1.438   1.015   3.710 -0.3220  0.1788  0.5295
    1CPdC    C2    3   1.484   1.121   3.676  0.2964 -0.2133  0.1269
    1CPdC    C3    4   1.548   1.240   3.627  0.9571 -0.3541  0.3434
    1CPdC    C4    5   1.512   1.304   3.506 -0.4219 -0.5884  0.0384
    1CPdC    C5    6   1.564   1.429   3.474 -0.0737 -0.1121  0.0732
    1CPdC    C6    7   1.670   1.483   3.549  0.1360 -0.7031 -0.3984
    1CPdC    C7    8   1.722   1.413   3.652 -0.2679  0.3439 -0.1689
    1CPdC    C8    9   1.830   1.464   3.731  0.0274  0.7654  0.2165
    1CPdC    C9   10   1.920   1.508   3.799  1.1226 -0.2867 -0.5186
    1CPdC   C10   11   2.023   1.555   3.878 -0.2619 -0.0807 -0.4602
    1CPdC   C11   12   2.051   1.692   3.888 -0.1243  0.4024 -0.2060
    1CPdC   C12   13   2.155   1.737   3.973  0.3826 -0.1246  0.4027
    1CPdC   C13   14   2.231   1.637   4.029 -0.0954 -0.1250  0.1472
    1CPdC     N   15   2.217   1.504   4.014  0.1378 -0.2927 -0.3296
    1CPdC   C14   16   2.110   1.462   3.944  0.2444 -0.1184  0.0741
    1CPdC   C15   17   1.658   1.294   3.693  0.3051 -0.5036 -0.0380
    1CPdC   C16   18   1.277   0.829   3.663 -0.3887  0.5195 -0.2669
    1CPdC   C17   19   1.227   0.702   3.691 -0.1318 -0.0891 -0.2089
    1CPdC   C18   20   1.265   0.649   3.816  0.6000  0.8754  0.2430
    1CPdC    N1   21   1.357   0.705   3.897  0.3929  0.5263  0.4566
    1CPdC   C19   22   1.415   0.818   3.854 -0.3349 -0.3344 -0.4165
    1CPdC     H   23   1.429   1.274   3.443 -0.1642 -0.4693 -0.3560
    1CPdC    H1   24   1.537   1.474   3.379  0.2167  2.2324  1.0551
    1CPdC    H2   25   1.722   1.576   3.525 -0.4092 -0.2647  0.0867
    1CPdC    H3   26   1.984   1.765   3.844 -1.0594 -1.0640 -1.3165
    1CPdC    H4   27   2.177   1.839   4.000  0.5340 -0.6553  2.4480
    1CPdC    H5   28   2.320   1.665   4.085  2.4081 -3.4862 -1.8307
    1CPdC    H6   29   2.077   1.359   3.950 -2.7958  0.7235 -0.7051
    1CPdC    H7   30   1.691   1.244   3.783  1.0582  0.2113  0.1008
    1CPdC    H8   31   1.255   0.879   3.569  0.8854  0.7378 -0.4782
    1CPdC    H9   32   1.148   0.646   3.642  0.0746 -0.6063  0.0422
    1CPdC   H10   33   1.233   0.557   3.866  0.8186  1.1869  0.9743
    1CPdC   H11   34   1.490   0.862   3.919 -0.0240 -0.5041 -0.6534
    2CPdC     C   35   1.341   0.894   4.356  0.2990 -0.8989  0.5794
    2CPdC    C1   36   1.420   0.977   4.441 -0.0835  0.5318 -0.1314
    2CPdC    C2   37   1.478   1.052   4.516 -0.5054 -0.1567  0.8980
    2CPdC    C3   38   1.550   1.142   4.596  0.1654  0.4823  0.2601
    2CPdC    C4   39   1.509   1.158   4.732 -0.7702  0.1225  0.0434
    2CPdC    C5   40   1.573   1.247   4.815 -0.0189  0.7278  0.0541
    2CPdC    C6   41   1.685   1.317   4.770  0.2840 -0.4682  0.2318
    2CPdC    C7   42   1.719   1.310   4.636  0.2533 -0.0792  0.0596
    2CPdC    C8   43   1.843   1.374   4.592  0.0316  0.1742 -0.0953
    2CPdC    C9   44   1.946   1.421   4.549  0.3611 -0.2234  0.2516
    2CPdC   C10   45   2.073   1.472   4.496 -0.2018 -0.4238 -0.2816
    2CPdC   C11   46   2.121   1.593   4.544 -0.2815  0.1244 -0.3169
    2CPdC   C12   47   2.241   1.646   4.485  0.2507  0.8284  0.0950
    2CPdC   C13   48   2.290   1.573   4.375 -0.0868  0.1186  0.3497
    2CPdC     N   49   2.243   1.459   4.327 -0.1024 -0.2449  0.3951
    2CPdC   C14   50   2.140   1.403   4.391  0.0233 -0.0684  0.1292
    2CPdC   C15   51   1.648   1.224   4.545  0.0849 -0.7261 -0.0792
    2CPdC   C16   52   1.202   0.903   4.348  0.1321  0.0642 -0.1701
    2CPdC   C17   53   1.129   0.821   4.259  0.7529 -0.4313  0.0342
    2CPdC   C18   54   1.198   0.722   4.182  0.9632 -0.3044 -0.0465
    2CPdC    N1   55   1.330   0.718   4.188  0.2898  0.6294 -0.0244
    2CPdC   C19   56   1.399   0.801   4.267 -0.3786 -0.6444  0.2493
    2CPdC     H   57   1.425   1.102   4.773  0.7989 -1.7732  0.8180
    2CPdC    H1   58   1.531   1.257   4.915  0.1082  1.5992  0.0351
    2CPdC    H2   59   1.741   1.379   4.839 -0.7296 -0.3504  0.9793
    2CPdC    H3   60   2.075   1.645   4.627  3.3710  2.6301  0.4093
    2CPdC    H4   61   2.285   1.739   4.519 -0.4798  0.4417  2.2841
    2CPdC    H5   62   2.383   1.600   4.324 -0.6525  2.8756  0.6512
    2CPdC    H6   63   2.099   1.308   4.357 -0.7680  0.0581  0.6872
    2CPdC    H7   64   1.685   1.202   4.445  0.3891  0.0740 -0.1520
    2CPdC    H8   65   1.142   0.966   4.414 -2.2861 -1.1199 -1.1022
    2CPdC    H9   66   1.024   0.845   4.251  1.3464  2.2132 -1.0418
    2CPdC   H10   67   1.152   0.656   4.108 -0.7904  0.4711  0.2801
    2CPdC   H11   68   1.506   0.783   4.275 -0.1621  0.9798  1.4217
    3CPdC     C   69   2.430   1.056   4.427  0.6276 -0.0304  0.6016
    3CPdC    C1   70   2.363   0.938   4.475  0.3411  0.0548 -0.0004
    3CPdC    C2   71   2.310   0.838   4.515 -0.4520  0.3744 -0.2281
    3CPdC    C3   72   2.239   0.722   4.564 -0.2843 -0.5375  0.0068
    3CPdC    C4   73   2.286   0.661   4.684  1.1240  0.2205  0.4426
    3CPdC    C5   74   2.208   0.552   4.732  0.1997 -0.1837 -0.3573
    3CPdC    C6   75   2.092   0.503   4.667 -0.4482  0.0214 -0.0564
    3CPdC    C7   76   2.051   0.566   4.547 -0.5333  0.7445  0.3178
    3CPdC    C8   77   1.935   0.515   4.476 -0.1974  0.3680 -0.4520
    3CPdC    C9   78   1.834   0.476   4.422 -0.2639 -0.1424  0.0310
    3CPdC   C10   79   1.701   0.452   4.372 -0.7892 -0.5660  0.2256
    3CPdC   C11   80   1.640   0.337   4.426  0.1270  0.2726 -0.0760
    3CPdC   C12   81   1.513   0.301   4.370  0.4813  0.4396 -0.0028
    3CPdC   C13   82   1.454   0.380   4.269  0.6944 -0.6725  0.4690
    3CPdC     N   83   1.515   0.485   4.218 -0.5390 -0.3834  0.5153
    3CPdC   C14   84   1.640   0.522   4.263  0.1872 -0.1190  0.2204
    3CPdC   C15   85   2.125   0.676   4.497 -0.2659 -0.0038  0.5253
    3CPdC   C16   86   2.555   1.087   4.471  0.0037  0.4546 -0.4718
    3CPdC   C17   87   2.627   1.198   4.420  0.3729  0.0542 -0.7690
    3CPdC   C18   88   2.559   1.275   4.318  0.2358  0.8700 -0.0897
    3CPdC    N1   89   2.438   1.243   4.274  0.1954 -0.1139 -0.3420
    3CPdC   C19   90   2.375   1.137   4.329 -0.5757 -0.4998  0.1383
    3CPdC     H   91   2.368   0.700   4.742  2.8016  3.2286 -3.4727
    3CPdC    H1   92   2.227   0.501   4.827 -0.6903  0.8951  0.4186
    3CPdC    H2   93   2.049   0.411   4.704 -0.5486  0.9978  2.4104
    3CPdC    H3   94   1.686   0.279   4.506 -0.8489 -0.5315 -0.0825
    3CPdC    H4   95   1.463   0.210   4.404  0.1155 -0.3754 -2.5099
    3CPdC    H5   96   1.360   0.348   4.225  0.3839 -2.5597  2.3575
    3CPdC    H6   97   1.677   0.613   4.216  0.0972 -0.3964 -0.3941
    3CPdC    H7   98   2.092   0.714   4.401  1.1702 -0.7481 -0.2918
    3CPdC    H8   99   2.594   1.027   4.552  0.4664  3.5764  1.7884
    3CPdC    H9  100   2.716   1.235   4.470 -0.6912 -0.8598  1.9965
    3CPdC   H10  101   2.592   1.371   4.279  2.5699  1.0442  2.0234
    3CPdC   H11  102   2.276   1.115   4.291  0.8017 -1.4637 -3.2735
    4CPdC     C  103   2.436   1.090   3.823  0.6163 -0.5429 -0.8198
    4CPdC    C1  104   2.372   0.980   3.757  0.0764 -0.1109 -0.3005
    4CPdC    C2  105   2.321   0.886   3.701 -0.9756  0.3332 -0.1120
    4CPdC    C3  106   2.269   0.777   3.635 -0.2035 -0.8294 -0.0947
    4CPdC    C4  107   2.331   0.711   3.525  0.2446  0.0464 -0.1093
    4CPdC    C5  108   2.266   0.603   3.457 -0.4982 -0.7360 -0.1777
    4CPdC    C6  109   2.145   0.559   3.511 -0.8297 -0.5628 -0.0662
    4CPdC    C7  110   2.089   0.611   3.626  0.3506 -0.2050 -0.3476
    4CPdC    C8  111   1.967   0.558   3.682 -0.0680  0.0343 -0.3573
    4CPdC    C9  112   1.869   0.512   3.735  0.3043 -0.2935  0.0569
    4CPdC   C10  113   1.753   0.452   3.796  0.3750  0.4990 -0.7711
    4CPdC   C11  114   1.705   0.324   3.762 -0.3950 -0.1784  0.2230
    4CPdC   C12  115   1.584   0.273   3.810  0.0094  0.2258 -0.0291
    4CPdC   C13  116   1.509   0.356   3.895  0.6448 -0.5881  0.4949
    4CPdC     N  117   1.550   0.480   3.927  0.0961 -0.6213 -0.1252
    4CPdC   C14  118   1.667   0.528   3.882  0.2730 -0.2939  0.8464
    4CPdC   C15  119   2.164   0.710   3.695  0.1187  0.5747 -0.4703
    4CPdC   C16  120   2.564   1.134   3.786  0.1689  0.4370  0.4371
    4CPdC   C17  121   2.621   1.247   3.851 -0.0583  0.4720  0.9989
    4CPdC   C18  122   2.552   1.309   3.952 -0.0228 -0.1782  0.4817
    4CPdC    N1  123   2.424   1.275   3.982 -0.3464  0.0904  0.2487
    4CPdC   C19  124   2.366   1.175   3.914 -0.0004  1.1042  0.3702
    4CPdC    H1  125   2.428   0.743   3.487 -0.0958  0.7759 -0.3892
    4CPdC    H1  126   2.312   0.566   3.366  0.3123 -0.9497  0.3079
    4CPdC    H2  127   2.088   0.485   3.455  0.5468 -1.7333  0.0109
    4CPdC    H3  128   1.763   0.257   3.698  0.3280  0.7759 -0.1425
    4CPdC    H4  129   1.549   0.171   3.796 -1.7334  0.8771 -0.7706
    4CPdC    H5  130   1.415   0.328   3.942 -0.9099  0.8216 -1.5711
    4CPdC    H6  131   1.682   0.636   3.893  0.3903 -0.2857  0.6061
    4CPdC    H7  132   2.129   0.742   3.793 -0.1069  0.0612 -0.3780
    4CPdC    H8  133   2.621   1.081   3.710  0.5256  1.6889 -0.1884
    4CPdC    H9  134   2.713   1.287   3.811 -0.1430 -0.6801 -0.4495
    4CPdC   H10  135   2.595   1.398   4.000 -0.5311  0.7958 -0.8149
    4CPdC   H11  136   2.262   1.160   3.943  0.4234  0.1431  1.4597
    5PD1     PD  137   1.431   0.594   4.060 -0.0825 -0.0850 -0.4675
    6PD2     PD  138   2.330   1.370   4.151  0.2535 -0.1764 -0.1390
    7OPC     OW  139   0.779   0.295   3.874 -0.1774 -0.4113 -0.1309
    7OPC    HW1  140   0.751   0.244   3.939 -1.3999  1.4222  0.8726
    7OPC    HW2  141   0.816   0.239   3.818 -0.0913 -2.1950  1.5939
    7OPC     MW  142   0.781   0.279   3.876 -0.3453 -0.4040  0.2722
    8OPC     OW  143   1.020   3.932   3.903 -0.2398 -0.6762 -0.4571
    8OPC    HW1  144   0.984   3.866   3.947  1.4201 -0.3399  1.5560
    8OPC    HW2  145   1.097   3.900   3.878  0.9014  0.6745  1.1753
    8OPC     MW  146   1.026   3.918   3.906  0.1740 -0.4270  0.0814
    9OPC     OW  147   1.020   0.377   3.620  0.3503  0.1501  0.1056
    9OPC    HW1  148   0.976   0.306   3.594  0.6571  0.3709 -1.0907
    9OPC    HW2  149   0.970   0.411   3.683 -0.0244 -0.8729  0.3706
    9OPC     MW  150   1.006   0.372   3.625  0.3404  0.0316 -0.0321
   10OPC     OW  151   0.884   0.012   0.019  0.0515  0.0546  0.3271
   10OPC    HW1  152   0.911  -0.030  -0.052  1.2003  1.0018  0.1677
   10OPC    HW2  153   0.801  -0.015   0.029 -0.9132  1.4895 -2.6198
   10OPC     MW  154   0.875   0.002   0.010  0.0787  0.4063 -0.1318
   11OPC     OW  155   0.881   0.049   3.770  0.7678 -1.0864  0.2190
   11OPC    HW1  156   0.933  -0.018   3.790  0.4253 -2.0480 -1.7480
   11OPC    HW2  157   0.898   0.063   3.685  0.5353  1.0920  0.4774
   11OPC     MW  158   0.891   0.041   3.760  0.6829 -0.9067 -0.0334
   12OPC     OW  159   0.899   0.147   3.522 -0.1086 -0.2770 -0.9482
   12OPC    HW1  160   0.835   0.170   3.466 -0.0814  1.2695 -0.3997
   12OPC    HW2  161   0.971   0.149   3.472 -0.0484  1.3408 -0.8606
   12OPC     MW  162   0.900   0.151   3.506 -0.0956  0.1904 -0.8542
   13OPC     OW  163   2.571   1.653   0.049 -0.0551 -0.2061  0.4412
   13OPC    HW1  164   2.601   1.728   0.081 -1.7611  1.1102 -0.8563
   13OPC    HW2  165   2.592   1.657  -0.036 -1.3652 -0.5384  0.0829
   13OPC     MW  166   2.579   1.664   0.041 -0.5007 -0.0607  0.1966
   14OPC     OW  167   2.312   0.926   1.176 -0.0160  0.0505  0.0738
   14OPC    HW1  168   2.347   0.866   1.228 -0.6376 -0.0761  0.3512
   14OPC    HW2  169   2.286   0.880   1.107  1.5432  0.3274 -0.7501
   14OPC     MW  170   2.313   0.910   1.173  0.1226  0.0727 -0.0069
   15OPC     OW  171   0.655   3.937   4.074  0.1423  0.4027 -0.0654
   15OPC    HW1  172   0.670   3.930   3.988 -2.0799  0.0767 -0.4759
   15OPC    HW2  173   0.637   3.855   4.098  2.2785  0.1959  1.1071
   15OPC     MW  174   0.655   3.924   4.065  0.1296  0.3240  0.0472
   16OPC     OW  175   0.927   0.466   0.038  0.3214  0.1532  0.0202
   16OPC    HW1  176   0.875   0.414   0.083 -1.0862 -0.2085 -1.8834
   16OPC    HW2  177   0.978   0.411  -0.006  0.7162  0.4578  0.0881
   16OPC     MW  178   0.927   0.450   0.038  0.1718  0.1448 -0.2510
   17OPC     OW  179   0.727   0.255   0.121  0.4094 -0.0147  0.2431
   17OPC    HW1  180   0.784   0.193   0.096  0.9993  0.5970  0.0356
   17OPC    HW2  181   0.661   0.245   0.065  1.5568  1.1055 -1.4348
   17OPC     MW  182   0.726   0.244   0.109  0.6661  0.2411 -0.0354
   18OPC     OW  183   0.932   0.622   3.862 -0.2347  0.6575 -0.2103
   18OPC    HW1  184   0.916   0.577   3.934 -1.8804  0.7877 -0.4568
   18OPC    HW2  185   0.853   0.641   3.831  0.4203  1.8375 -1.2817
   18OPC     MW  186   0.918   0.618   3.868 -0.3810  0.8510 -0.4051
   19OPC     OW  187   0.548   0.135   4.020  0.5375 -0.1713  0.0997
   19OPC    HW1  188   0.564   0.053   4.043 -0.1446 -0.2096  0.4521
   19OPC    HW2  189   0.506   0.127   3.944 -0.2663 -0.2003  0.5288
   19OPC     MW  190   0.544   0.122   4.012  0.3180 -0.1812  0.2153
   20OPC     OW  191   1.270   0.240   3.687 -0.1140  0.4838  0.0820
   20OPC    HW1  192   1.190   0.273   3.674 -1.1263 -2.5402 -3.0961
   20OPC    HW2  193   1.316   0.270   3.619  1.0914  1.0373  1.0992
   20OPC     MW  194   1.265   0.249   3.675 -0.0856  0.1189 -0.2371
   21OPC     OW  195   1.278   0.055   3.903  0.0337 -0.3325  0.5106
   21OPC    HW1  196   1.360   0.028   3.919  0.4541  0.2756 -0.5241
   21OPC    HW2  197   1.287   0.109   3.836 -1.4691 -1.7611 -0.9484
   21OPC     MW  198   1.292   0.059   3.895 -0.1262 -0.4537  0.1423
   22OPC     OW  199   1.079   0.225   4.007  0.0741 -0.2967  0.2362
   22OPC    HW1  200   1.149   0.178   3.985 -0.2812 -0.2255 -1.0982
   22OPC    HW2  201   1.020   0.164   4.030  0.2936 -0.3960  0.5418
   22OPC     MW  202   1.081   0.209   4.007  0.0540 -0.3009  0.0844
   23OPC     OW  203   0.650   3.954   3.797  0.0847 -0.2522 -0.2822
   23OPC    HW1  204   0.626   3.913   3.725  3.1404 -0.5113 -1.3083
   23OPC    HW2  205   0.712   4.009   3.769  0.1277  0.9151  1.9023
   23OPC     MW  206   0.656   3.956   3.782  0.5425 -0.1179 -0.1112
   24BArF     C  207   2.212   0.067   3.930  0.5454  0.3704 -0.3244
   24BArF    C1  208   2.142   0.074   3.807 -0.6455 -0.5658  0.0187
   24BArF    C2  209   2.171   0.179   3.719 -0.0702 -0.4495 -0.0465
   24BArF    C3  210   2.251   0.286   3.761 -0.6815 -0.0826  0.6520
   24BArF    C4  211   2.317   0.286   3.883  0.0844 -0.1146  0.2936
   24BArF    C5  212   2.295   0.177   3.967  0.0105  0.6271 -0.5786
   24BArF     H  213   2.076  -0.007   3.774 -0.1344 -1.8158  1.8622
   24BArF    H1  214   2.269   0.370   3.694 -0.8882 -0.7510 -0.2706
   24BArF    H2  215   2.340   0.177   4.067 -2.4209  3.1629  0.6635
   24BArF    C6  216   2.104   0.189   3.582  0.4581  0.5839  0.5550
   24BArF    C7  217   2.412   0.405   3.919 -0.5024  0.0235  0.1417
   24BArF     F  218   2.182   0.241   3.497  0.4650  0.0719  0.0717
   24BArF    F1  219   2.067   0.070   3.535  0.1910 -0.3967 -0.0423
   24BArF    F2  220   1.992   0.258   3.594  0.5086 -0.7026 -0.5549
   24BArF    F3  221   2.353   0.521   3.943 -0.8753  0.0262  0.1513
   24BArF    F4  222   2.497   0.445   3.822  0.2729  0.7500  0.0739
   24BArF    F5  223   2.490   0.375   4.031  0.3060 -0.0346  0.2566
   24BArF    F6  224   1.816  -0.498   3.920 -0.0275  0.2506  0.3104
   24BArF    F7  225   1.740   0.171   4.056 -0.8482  0.0506 -0.0370
   24BArF    F8  226   1.581   0.020   4.042 -0.2512  0.0529  0.2390
   24BArF    C8  227   1.837  -0.444   4.040 -0.0249  0.0690  0.3491
   24BArF    F9  228   1.938  -0.517   4.078 -0.2643  0.1471 -0.5335
   24BArF    C9  229   1.773  -0.198   4.068  0.1885  0.0569 -0.2525
   24BArF   C10  230   1.702   0.049   4.098  0.8158 -0.7433 -0.0558
   24BArF    H3  231   1.666  -0.217   4.085  0.4658  0.9181  3.4769
   24BArF   C11  232   1.870  -0.297   4.036 -0.9004  0.3849 -0.2862
   24BArF   C12  233   1.813  -0.063   4.079  0.3851  0.7668 -0.1070
   24BArF   C13  234   2.008  -0.260   4.028 -0.0684 -0.9135  0.2926
   24BArF   C14  235   1.945  -0.030   4.052  0.6763 -0.6127  0.4877
   24BArF   C15  236   2.044  -0.124   4.026 -0.0113 -0.6593  0.4675
   24BArF    H4  237   2.089  -0.332   4.012 -1.1967 -2.3098  0.6924
   24BArF    H5  238   1.970   0.076   4.057  0.2596 -0.4637 -0.3821
   24BArF   F10  239   1.733  -0.458   4.128 -0.6585 -0.1239 -0.2815
   24BArF   F11  240   1.675   0.070   4.224  0.1100  0.1361 -0.0435
   24BArF   F12  241   2.329  -0.513   3.665  0.0829  0.1510 -0.1477
   24BArF   F13  242   2.721  -0.136   4.075  0.2943  0.2413 -0.0547
   24BArF   F14  243   2.731  -0.356   4.035 -0.3178  0.3697  0.4492
   24BArF   C16  244   2.344  -0.389   3.641 -0.1964 -0.1450  0.2423
   24BArF   F15  245   2.229  -0.342   3.583 -0.1394 -0.4803  0.3264
   24BArF   C17  246   2.511  -0.314   3.818  0.5393  0.2833  0.1634
   24BArF   C18  247   2.694  -0.234   3.984 -0.3727  0.4256 -0.0747
   24BArF    H6  248   2.588  -0.375   3.769 -1.5200 -2.6414  0.2665
   24BArF   C19  249   2.379  -0.313   3.769 -0.2075 -0.5885  0.7603
   24BArF   C20  250   2.546  -0.244   3.932 -0.1309 -0.1458 -0.1303
   24BArF   C21  251   2.278  -0.235   3.843 -1.0498  0.4798  0.0404
   24BArF   C22  252   2.444  -0.172   4.000 -0.2360 -0.3017 -0.0564
   24BArF   C23  253   2.315  -0.167   3.955 -0.1391 -0.0007  0.2378
   24BArF    H7  254   2.178  -0.220   3.802 -1.7659 -2.0701  0.6461
   24BArF    H8  255   2.474  -0.104   4.080  1.0716  0.5705 -1.2465
   24BArF   F16  256   2.448  -0.386   3.552 -0.2601 -0.4604 -0.0443
   24BArF   F17  257   2.784  -0.215   3.886 -0.1487 -0.3699 -0.1070
   24BArF   F18  258   2.139   0.307   4.399 -0.3558  0.1089  0.2244
   24BArF   F19  259   2.291  -0.359   4.459 -0.4431 -0.0856 -0.1887
   24BArF   F20  260   2.491  -0.281   4.434  0.5546 -0.3442 -0.2578
   24BArF   C24  261   2.127   0.196   4.478 -0.4907  0.7220 -0.1602
   24BArF   F21  262   1.999   0.183   4.520  0.4807  0.0430  0.4438
   24BArF   C25  263   2.242  -0.027   4.472 -0.5999 -0.2684  0.5595
   24BArF   C26  264   2.366  -0.254   4.475  0.0597 -0.9913 -0.3747
   24BArF    H9  265   2.258  -0.017   4.580  0.1868 -1.6324  0.5897
   24BArF   C27  266   2.184   0.076   4.397  0.7990 -0.0422 -0.2639
   24BArF   C28  267   2.295  -0.137   4.400  0.1148  0.9358  0.0921
   24BArF   C29  268   2.169   0.062   4.258 -0.5450 -0.9300  0.4765
   24BArF   C30  269   2.279  -0.145   4.260  0.2231 -0.0812 -0.6736
   24BArF   C31  270   2.228  -0.040   4.186  0.0441 -0.1293  0.4754
   24BArF   H10  271   2.130   0.145   4.198  2.8862  0.3915 -0.2031
   24BArF   H11  272   2.329  -0.233   4.218 -0.1597 -0.4766 -0.3087
   24BArF   F22  273   2.193   0.218   4.595 -0.7121  0.4638 -0.0129
   24BArF   F23  274   2.363  -0.234   4.606 -0.1165  0.8169 -0.0690
   24BArF     B  275   2.198  -0.070   4.027 -0.3767 -0.3413 -0.0561
   25BArF     C  276   1.334   1.700   0.193  0.6480 -0.0670  0.0862
   25BArF    C1  277   1.274   1.628   0.300 -0.0898  0.0620 -0.1397
   25BArF    C2  278   1.342   1.601   0.422  0.7586  0.7222  0.3586
   25BArF    C3  279   1.472   1.642   0.437  0.0640  0.2532 -0.3124
   25BArF    C4  280   1.533   1.717   0.338  0.3632  0.0324  0.5842
   25BArF    C5  281   1.461   1.754   0.217 -0.5146 -0.7415  0.1149
   25BArF     H  282   1.171   1.598   0.280  0.0319 -0.0591 -0.5853
   25BArF    H1  283   1.533   1.628   0.526  0.5646  3.6930  0.0350
   25BArF    H2  284   1.499   1.820   0.140 -2.5320 -0.3499 -0.6108
   25BArF    C6  285   1.270   1.515   0.530 -0.1966 -0.2749  0.0412
   25BArF    C7  286   1.674   1.767   0.360 -0.5115 -0.1035  0.2646
   25BArF     F  287   1.141   1.545   0.546  0.3444  0.4568  0.2720
   25BArF    F1  288   1.276   1.390   0.497  0.2312 -0.0154 -0.0884
   25BArF    F2  289   1.333   1.529   0.653 -0.2022  0.2206 -0.1454
   25BArF    F3  290   1.707   1.889   0.312  0.1370 -0.1376  0.2436
   25BArF    F4  291   1.764   1.669   0.327  0.8023  0.1675 -1.0975
   25BArF    F5  292   1.700   1.786   0.485  0.1022 -0.7395 -0.0093
   25BArF    F6  293   1.414   2.280  -0.074  0.0053 -0.3280  0.3064
   25BArF    F7  294   1.603   1.692  -0.374 -0.6563  0.1619  0.0431
   25BArF    F8  295   1.674   1.896  -0.397 -0.3578  0.0117 -0.2793
   25BArF    C8  296   1.329   2.199  -0.142  0.0531 -0.0231 -0.0156
   25BArF    F9  297   1.324   2.253  -0.271  0.3403  0.0249  0.3133
   25BArF    C9  298   1.482   2.003  -0.212  0.7622 -0.3810  0.0751
   25BArF   C10  299   1.635   1.806  -0.305 -0.1052  0.1342  0.2806
   25BArF    H3  300   1.544   2.074  -0.266 -0.2556  0.3843 -0.1219
   25BArF   C11  301   1.368   2.048  -0.137 -0.1728 -0.1335 -0.7171
   25BArF   C12  302   1.523   1.864  -0.212  0.1914 -0.1964  0.1208
   25BArF   C13  303   1.299   1.950  -0.055  0.6661 -0.4674  0.3796
   25BArF   C14  304   1.448   1.776  -0.127  0.6400 -0.1548 -0.1041
   25BArF   C15  305   1.337   1.817  -0.048 -0.4767 -0.5002 -0.2913
   25BArF    H4  306   1.218   1.992   0.005 -0.4454 -0.2190 -1.2485
   25BArF    H5  307   1.476   1.671  -0.116  0.7156  0.0480  1.9678
   25BArF   F10  308   1.203   2.227  -0.110 -0.2690  0.5288  0.8088
   25BArF   F11  309   1.743   1.782  -0.230  0.3246  0.5929  0.4349
   25BArF   F12  310   1.149   1.341  -0.436 -0.1087 -0.1261  0.3849
   25BArF   F13  311   1.319   1.102  -0.063  0.0336 -0.1899 -0.0477
   25BArF   F14  312   1.499   1.202  -0.000  0.1082  0.2786 -0.0975
   25BArF   C16  313   1.183   1.462  -0.397  0.1995  0.4505  0.0995
   25BArF   F15  314   1.080   1.541  -0.426 -0.0648 -0.0924  0.6422
   25BArF   C17  315   1.273   1.342  -0.191 -0.8882 -0.0307 -0.3877
   25BArF   C18  316   1.366   1.205   0.003  0.8772  0.5070 -0.5869
   25BArF    H6  317   1.273   1.254  -0.255 -0.4613 -1.8439  1.9938
   25BArF   C19  318   1.226   1.456  -0.251  0.9420  0.0545 -1.1172
   25BArF   C20  319   1.311   1.337  -0.056  0.3992 -0.0459  0.6702
   25BArF   C21  320   1.202   1.570  -0.164 -0.7571 -0.1877 -0.4856
   25BArF   C22  321   1.311   1.458   0.017  0.8099 -0.0573 -0.2652
   25BArF   C23  322   1.249   1.575  -0.031 -0.0667 -0.4754  0.6155
   25BArF    H7  323   1.146   1.654  -0.206 -1.0147  0.1324  0.4706
   25BArF    H8  324   1.351   1.452   0.119  2.4729 -0.2431 -0.8892
   25BArF   F16  325   1.288   1.492  -0.477  0.0788  0.4516  0.1811
   25BArF   F17  326   1.329   1.178   0.132  0.1622 -0.2764 -0.2191
   25BArF   F18  327   0.640   1.773  -0.009  0.0757 -0.3023 -0.4325
   25BArF   F19  328   1.055   2.088   0.373  0.0123  0.7249 -0.2617
   25BArF   F20  329   0.840   2.116   0.304 -0.1776  0.0720 -0.2391
   25BArF   C24  330   0.728   1.683   0.037  0.1535 -0.0428  0.0556
   25BArF   F21  331   0.745   1.594  -0.059  0.0324 -0.4007  0.1461
   25BArF   C25  332   0.843   1.848   0.187  0.6256  0.2333 -0.0633
   25BArF   C26  333   0.941   2.028   0.342 -0.6427  0.4929  0.5014
   25BArF    H9  334   0.744   1.875   0.224 -0.1233 -1.1183 -0.9703
   25BArF   C27  335   0.854   1.750   0.085 -0.0202 -0.1951 -0.4052
   25BArF   C28  336   0.954   1.916   0.239  0.2569  0.2622 -0.1431
   25BArF   C29  337   0.983   1.710   0.048 -0.5206 -0.4692 -0.2066
   25BArF   C30  338   1.082   1.877   0.194 -0.2395  0.0905  0.0709
   25BArF   C31  339   1.097   1.771   0.104  0.4157  0.3701  0.0198
   25BArF   H10  340   0.986   1.634  -0.030  0.6656 -0.6580  0.0029
   25BArF   H11  341   1.165   1.924   0.247  0.7701 -1.8296  0.2713
   25BArF   F22  342   0.673   1.603   0.128  0.5157  0.0336 -0.2061
   25BArF   F23  343   0.891   1.982   0.455  0.3454  0.4427  0.0694
   25BArF     B  344   1.249   1.717   0.056 -0.6287 -0.0779  0.3636
   26BArF     C  345   2.960   2.104   3.226  0.9651 -0.2849 -0.7223
   26BArF    C1  346   3.047   2.192   3.175  0.2006 -0.1861 -0.5163
   26BArF    C2  347   3.149   2.156   3.083  0.6992  0.4968  0.5401
   26BArF    C3  348   3.162   2.021   3.045  0.2661 -0.4027  0.3782
   26BArF    C4  349   3.071   1.924   3.107 -0.1556  0.6903 -0.7276
   26BArF    C5  350   2.974   1.961   3.200 -0.3964  0.2067 -0.1172
   26BArF     H  351   3.036   2.297   3.204  0.3816 -0.5729  1.0674
   26BArF    H1  352   3.244   1.979   2.985 -1.7546 -0.9581 -2.1598
   26BArF    H2  353   2.915   1.889   3.256 -1.9935  0.9315 -0.7961
   26BArF    C6  354   3.250   2.260   3.027 -0.6371  0.1870  0.0178
   26BArF    C7  355   3.083   1.774   3.062  0.2364  0.2646  0.2745
   26BArF     F  356   3.369   2.197   3.007  0.3822  0.3957 -0.0918
   26BArF    F1  357   3.203   2.312   2.910 -0.2118  0.0441 -0.1476
   26BArF    F2  358   3.275   2.365   3.104 -0.4704  0.1072  0.2009
   26BArF    F3  359   2.967   1.713   3.071  0.3166  0.4397 -0.1710
   26BArF    F4  360   3.168   1.709   3.148  0.2570  0.1506 -0.4769
   26BArF    F5  361   3.123   1.752   2.939  0.7279 -0.2642 -0.4186
   26BArF    F6  362   2.548   2.532   2.914 -0.1605 -0.2602 -0.0121
   26BArF    F7  363   2.508   2.610   3.454  0.2288 -0.5518 -0.2060
   26BArF    F8  364   2.722   2.632   3.522  0.1246 -0.2569  0.0647
   26BArF    C8  365   2.593   2.412   2.958 -0.1481 -0.0501 -0.4481
   26BArF    F9  366   2.678   2.361   2.867 -0.3830  0.3568 -0.0654
   26BArF    C9  367   2.623   2.516   3.190  0.4903 -0.6630 -0.2503
   26BArF   C10  368   2.634   2.625   3.417  0.1434 -0.0718 -0.4763
   26BArF    H3  369   2.548   2.590   3.163  0.5567 -1.9398 -4.7787
   26BArF   C11  370   2.654   2.417   3.099 -0.2314  0.9312  0.5192
   26BArF   C12  371   2.668   2.514   3.325 -0.1093  0.1791  0.4371
   26BArF   C13  372   2.732   2.304   3.144  0.4593  0.0753 -0.5254
   26BArF   C14  373   2.734   2.396   3.369 -0.0919 -0.3174 -0.0427
   26BArF   C15  374   2.774   2.297   3.279  0.1516  0.4599  0.8323
   26BArF    H4  375   2.751   2.226   3.070  0.0945 -0.7514  0.2464
   26BArF    H5  376   2.745   2.383   3.477 -1.0422  1.2832  0.2748
   26BArF   F10  377   2.486   2.335   2.967 -0.7998  0.0696 -0.0355
   26BArF   F11  378   2.628   2.742   3.356  0.4446 -0.1381 -0.4652
   26BArF   F12  379   2.541   1.954   3.715  0.3321  0.0720 -0.0334
   26BArF   F13  380   2.362   1.796   3.131  0.1875  0.0767 -0.0014
   26BArF   F14  381   2.467   1.928   3.014  0.1003 -0.1515  0.2360
   26BArF   C16  382   2.456   1.933   3.613 -0.2380 -0.1491  0.0830
   26BArF   F15  383   2.355   2.017   3.629 -0.2127 -0.1154 -0.5449
   26BArF   C17  384   2.479   1.890   3.360  0.9227 -0.1321 -0.0080
   26BArF   C18  385   2.486   1.843   3.113  0.1846 -0.0142  0.7915
   26BArF    H6  386   2.385   1.839   3.381  0.1590  1.6145  1.0196
   26BArF   C19  387   2.528   1.955   3.477 -1.0384  0.8565 -0.7825
   26BArF   C20  388   2.547   1.903   3.238 -0.4019 -0.1938  0.7391
   26BArF   C21  389   2.647   2.032   3.468 -0.0472 -0.1320 -0.0863
   26BArF   C22  390   2.666   1.975   3.233  0.3138 -0.0446  0.3819
   26BArF   C23  391   2.715   2.049   3.342  0.0114 -0.3811  0.2205
   26BArF    H7  392   2.672   2.086   3.560 -3.3411  0.0935  0.7974
   26BArF    H8  393   2.715   1.989   3.136 -1.4560  0.8114 -0.4276
   26BArF   F16  394   2.400   1.805   3.627 -0.0878 -0.0129 -0.2066
   26BArF   F17  395   2.575   1.742   3.070  0.0340 -0.2157  0.1199
   26BArF   F18  396   3.038   1.824   3.701  0.4130 -0.2822  0.3331
   26BArF   F19  397   3.157   2.497   3.563 -0.0883  0.5011  0.6417
   26BArF   F20  398   3.073   2.493   3.754  0.0447 -0.3181 -0.6132
   26BArF   C24  399   3.047   1.946   3.765  0.3806  0.3001  0.3786
   26BArF   F21  400   3.165   1.957   3.823  0.1584 -0.2397 -0.1090
   26BArF   C25  401   3.067   2.186   3.713  0.1155 -0.4913  0.0260
   26BArF   C26  402   3.144   2.420   3.668  0.5665  0.0694  0.3175
   26BArF    H9  403   3.110   2.199   3.812 -0.8837 -0.0670  0.4096
   26BArF   C27  404   3.011   2.061   3.677 -0.0086 -0.6918  0.6259
   26BArF   C28  405   3.065   2.297   3.632  0.3585  0.1432 -0.2057
   26BArF   C29  406   2.944   2.056   3.553 -0.0273  0.0668 -0.2044
   26BArF   C30  407   3.000   2.286   3.511  0.4365 -0.0757 -0.0662
   26BArF   C31  408   2.931   2.166   3.469  0.1680  0.0381 -0.6935
   26BArF   H10  409   2.916   1.955   3.523 -0.7134 -0.5397  2.2467
   26BArF   H11  410   3.002   2.373   3.445 -0.4007  0.4944  0.6472
   26BArF   F22  411   2.957   1.927   3.861 -0.1997  0.0334 -0.1175
   26BArF   F23  412   3.266   2.393   3.722 -0.5054  0.1948  0.0092
   26BArF     B  413   2.844   2.153   3.332 -0.1973  0.3105  0.2817
   27BArF     C  414   2.031   1.041   2.855  0.0990 -0.1643  0.9198
   27BArF    C1  415   1.980   1.132   2.765 -0.0085 -0.4110 -0.3003
   27BArF    C2  416   2.020   1.267   2.763  0.0032  0.2847  0.1978
   27BArF    C3  417   2.109   1.320   2.854  0.9568 -0.0387 -0.2247
   27BArF    C4  418   2.166   1.229   2.951  0.5366 -0.1708 -0.1109
   27BArF    C5  419   2.130   1.090   2.952  0.0397  0.7508  0.6457
   27BArF     H  420   1.918   1.079   2.693  0.0476 -2.9795  1.4079
   27BArF    H1  421   2.143   1.423   2.851  0.7076  0.0348 -0.5399
   27BArF    H2  422   2.163   1.016   3.025  0.3725 -0.3441 -0.5972
   27BArF    C6  423   1.975   1.355   2.643 -0.4496  0.1442 -1.2181
   27BArF    C7  424   2.267   1.276   3.060  0.2735  0.2527  0.6837
   27BArF     F  425   2.078   1.401   2.570  0.6207 -0.3147  0.0865
   27BArF    F1  426   1.897   1.293   2.553 -0.0237 -0.5292 -0.4689
   27BArF    F2  427   1.908   1.458   2.687  0.1361  0.3914  0.0837
   27BArF    F3  428   2.279   1.409   3.077 -0.2354  0.6170  0.1011
   27BArF    F4  429   2.386   1.232   3.022  0.3818 -0.2917 -0.1544
   27BArF    F5  430   2.255   1.220   3.180 -0.0843  0.2639 -0.4404
   27BArF    F6  431   1.780   0.458   3.281 -0.4490  0.4661 -0.0309
   27BArF    F7  432   1.975   0.938   3.485 -0.0879 -0.1125 -0.0772
   27BArF    F8  433   1.910   1.097   3.354 -0.1692 -0.4522  0.3137
   27BArF    C8  434   1.872   0.488   3.195  0.2990  0.0850 -0.5040
   27BArF    F9  435   1.838   0.433   3.077 -0.2990  0.7656 -0.4113
   27BArF    C9  436   1.886   0.730   3.283 -0.2482 -0.0957  0.5385
   27BArF   C10  437   1.886   0.970   3.382  0.1547 -0.4210 -0.9976
   27BArF    H3  438   1.878   0.688   3.384  2.7383 -1.3544  0.3862
   27BArF   C11  439   1.894   0.635   3.178  0.1877 -0.3868  0.2984
   27BArF   C12  440   1.900   0.870   3.260 -0.3593 -0.4226 -0.0476
   27BArF   C13  441   1.933   0.688   3.052  0.2338  0.0246  0.0371
   27BArF   C14  442   1.925   0.911   3.122  0.4055 -0.6652 -1.0133
   27BArF   C15  443   1.943   0.826   3.026 -0.1432  0.6964  0.3721
   27BArF    H4  444   1.929   0.622   2.964 -1.9977  1.5431 -1.0944
   27BArF    H5  445   1.925   1.018   3.101 -0.1260 -0.5252 -0.3400
   27BArF   F10  446   1.975   0.426   3.246 -0.8900  0.4375  0.5013
   27BArF   F11  447   1.767   0.967   3.433  0.2864 -0.0066  0.0020
   27BArF   F12  448   1.482   0.636   2.547 -0.3348  0.6043 -0.2241
   27BArF   F13  449   1.468   1.174   2.720  0.1091  0.5015 -0.0288
   27BArF   F14  450   1.345   1.018   2.802  0.0711 -0.2892 -0.0578
   27BArF   C16  451   1.609   0.631   2.587 -0.9270 -0.2880 -0.0359
   27BArF   F15  452   1.688   0.622   2.476 -0.3258  0.1176 -0.1641
   27BArF   C17  453   1.551   0.850   2.695 -0.0601 -0.2832  0.2922
   27BArF   C18  454   1.469   1.067   2.802 -0.0926 -1.1120  0.1583
   27BArF    H6  455   1.453   0.847   2.645  0.5023  0.7920 -0.9373
   27BArF   C19  456   1.651   0.750   2.670  0.0518  0.3382  0.1214
   27BArF   C20  457   1.583   0.958   2.771 -0.3731  0.0663 -0.4160
   27BArF   C21  458   1.783   0.758   2.718 -0.1590  0.2989 -0.1032
   27BArF   C22  459   1.715   0.958   2.833  0.3235  0.2393 -0.0711
   27BArF   C23  460   1.815   0.863   2.809  1.2557 -0.1212  0.3784
   27BArF    H7  461   1.852   0.675   2.698 -1.3378 -0.6827 -0.2264
   27BArF    H8  462   1.752   1.024   2.912  2.5117 -0.7413 -0.2201
   27BArF   F16  463   1.602   0.515   2.653 -0.5684 -0.3906 -0.1462
   27BArF   F17  464   1.492   1.128   2.929 -0.0296  0.2208  0.1542
   27BArF   F18  465   2.406   0.572   2.942 -0.3249  0.2048  0.0528
   27BArF   F19  466   2.184   0.583   2.362  0.3438  0.3062 -0.0903
   27BArF   F20  467   2.073   0.767   2.365  0.0350  0.1103  0.1946
   27BArF   C24  468   2.312   0.510   2.865 -0.4739 -0.2093  0.3018
   27BArF   F21  469   2.236   0.450   2.954  0.5511 -0.1576  0.2297
   27BArF   C25  470   2.250   0.627   2.639  0.0206 -0.2931 -0.0311
   27BArF   C26  471   2.176   0.710   2.418  0.0075 -0.3472  0.3403
   27BArF    H9  472   2.314   0.564   2.576 -0.4768 -0.0323 -0.7993
   27BArF   C27  473   2.236   0.613   2.786  0.2445 -0.4497  0.8332
   27BArF   C28  474   2.167   0.713   2.572 -0.2731  0.2127  0.4488
   27BArF   C29  475   2.157   0.703   2.852  0.3246 -0.4609  0.1867
   27BArF   C30  476   2.076   0.799   2.644 -0.5133 -0.0378 -0.1445
   27BArF   C31  477   2.073   0.792   2.787  0.1276 -0.1437  0.4163
   27BArF   H10  478   2.156   0.697   2.961 -0.4364  2.5537  0.4418
   27BArF   H11  479   2.011   0.869   2.591  0.4610  0.9207 -0.1295
   27BArF   F22  480   2.375   0.423   2.784 -0.4128  0.2456  0.0768
   27BArF   F23  481   2.281   0.777   2.373  0.4800  0.3342  0.3557
   27BArF     B  482   1.965   0.883   2.865 -0.3875  0.5636 -0.0246
   28DCM    CL1  483   3.415   2.124   3.666  0.0423  0.0722 -0.1789
   28DCM     C1  484   3.371   2.107   3.495 -0.0748 -0.1273  0.0467
   28DCM     H1  485   3.438   2.161   3.428 -2.0309 -0.8929 -2.7064
   28DCM     H2  486   3.273   2.156   3.500  1.6902  3.6285  3.3130
   28DCM    CL2  487   3.373   1.933   3.441 -0.0164  0.0826  0.2593
   29DCM    CL1  488   1.463   4.025   1.281 -0.0624  0.2311  0.5694
   29DCM     C1  489   1.450   4.124   1.427 -0.1877  0.3518  0.2457
   29DCM     H1  490   1.366   4.188   1.397  0.9263  1.5861 -0.3751
   29DCM     H2  491   1.546   4.177   1.441  0.1281  0.7303 -2.6886
   29DCM    CL2  492   1.419   4.032   1.577  0.0667 -0.0555 -0.0114
   30DCM    CL1  493   1.632   3.552   0.936 -0.0981  0.1045  0.1085
   30DCM     C1  494   1.800   3.507   0.931  0.5855 -0.0141 -0.1306
   30DCM     H1  495   1.850   3.584   0.990 -0.1881 -0.1767  0.7611
   30DCM     H2  496   1.841   3.509   0.829  0.4993  0.5374 -0.1528
   30DCM    CL2  497   1.822   3.334   0.997  0.2888  0.1368 -0.5714
   31DCM    CL1  498   2.055   0.124   2.354 -0.4484 -0.1194  0.0853
   31DCM     C1  499   1.895   0.195   2.367  0.2924  0.6977 -0.1817
   31DCM     H1  500   1.837   0.125   2.428  0.5538  0.9630  0.3780
   31DCM     H2  501   1.858   0.211   2.265 -0.1563 -0.9254 -0.2991
   31DCM    CL2  502   1.897   0.351   2.453  0.4761 -0.0233 -0.2609
   32DCM    CL1  503   0.569   0.658   1.051 -0.4103  0.2228 -0.1251
   32DCM     C1  504   0.477   0.547   1.155 -0.4104  0.1553  0.6287
   32DCM     H1  505   0.404   0.496   1.091 -0.9623  0.4144  1.0414
   32DCM     H2  506   0.427   0.605   1.233  0.6804 -0.0790  1.5278
   32DCM    CL2  507   0.577   0.417   1.228 -0.1773 -0.0712  0.0584
   33DCM    CL1  508   0.290   3.825   3.916 -0.0623  0.0900 -0.1940
   33DCM     C1  509   0.256   3.731   4.072 -0.1088 -0.1362  0.1205
   33DCM     H1  510   0.215   3.631   4.051 -1.6363  0.4429  0.2378
   33DCM     H2  511   0.186   3.786   4.135 -0.5561 -0.7647  0.1790
   33DCM    CL2  512   0.410   3.718   4.168  0.5354 -0.0795 -0.0598
   34DCM    CL1  513   1.793   3.252   2.969  0.6049 -0.0614 -0.3053
   34DCM     C1  514   1.947   3.278   2.890  0.1036 -0.1917 -0.6799
   34DCM     H1  515   1.965   3.386   2.883 -0.9779  0.0963  0.5158
   34DCM     H2  516   1.943   3.238   2.788  0.2751  0.8681 -1.1182
   34DCM    CL2  517   2.078   3.213   3.001  0.2177 -0.0159 -0.2881
   35DCM    CL1  518   2.542   2.554   2.288 -0.2031 -0.0392  0.0535
   35DCM     C1  519   2.455   2.665   2.400 -0.2990 -0.1571 -0.5722
   35DCM     H1  520   2.361   2.680   2.346 -0.1851  2.7895 -0.0975
   35DCM     H2  521   2.517   2.754   2.412 -1.9999  0.7887  2.2347
   35DCM    CL2  522   2.442   2.593   2.564 -0.1879 -0.2024  0.5956
   36DCM    CL1  523   2.582   3.560   0.849 -0.0418  0.2523  0.1089
   36DCM     C1  524   2.542   3.423   0.739 -0.9480 -0.4995 -0.0715
   36DCM     H1  525   2.454   3.363   0.766 -2.4442  0.6081 -2.1954
   36DCM     H2  526   2.631   3.364   0.714 -1.3012 -0.5652 -1.2342
   36DCM    CL2  527   2.512   3.507   0.580 -0.4758 -0.1391  0.1205
   37DCM    CL1  528   3.406   2.767   2.951  0.4353  0.4457  0.3703
   37DCM     C1  529   3.318   2.659   2.847 -0.3373 -0.2607  0.3624
   37DCM     H1  530   3.244   2.713   2.788  0.6754 -1.4864 -2.1788
   37DCM     H2  531   3.269   2.578   2.902 -1.7137  0.7705  0.7165
   37DCM    CL2  532   3.447   2.584   2.742  0.3298  0.1967  0.1682
   38DCM    CL1  533   2.295   1.061   2.643 -0.4056 -0.3625 -0.6672
   38DCM     C1  534   2.475   1.044   2.618  0.9039  0.6358  0.4990
   38DCM     H1  535   2.530   1.102   2.693 -0.6879  2.2931  0.4456
   38DCM     H2  536   2.489   1.058   2.510  1.1502 -1.2479  0.2504
   38DCM    CL2  537   2.513   0.872   2.652 -0.0217  0.2589  0.3238
   39DCM    CL1  538   3.263   3.285   1.009  0.4724 -0.0188 -0.0917
   39DCM     C1  539   3.324   3.447   0.973 -0.3768  0.4320 -0.1992
   39DCM     H1  540   3.277   3.514   1.046 -0.5770 -0.0722  0.1426
   39DCM     H2  541   3.303   3.466   0.867  0.1545  0.6668 -0.2666
   39DCM    CL2  542   3.502   3.458   1.004 -0.0086 -0.4052 -0.1041
   40DCM    CL1  543   3.451   2.550   2.187  0.0042 -0.5165 -0.2726
   40DCM     C1  544   3.433   2.624   2.349 -0.4222 -0.2893 -0.1164
   40DCM     H1  545   3.489   2.558   2.416  0.2203  2.3166  2.1242
   40DCM     H2  546   3.325   2.630   2.367 -0.5244  2.8790 -1.1460
   40DCM    CL2  547   3.499   2.794   2.352 -0.3702 -0.2920 -0.3353
   41DCM    CL1  548   3.839   3.301   1.170  0.0101 -0.0951 -0.4186
   41DCM     C1  549   3.896   3.460   1.227 -0.0405  0.1992  1.2755
   41DCM     H1  550   3.966   3.501   1.153 -0.0992 -0.2417  0.9684
   41DCM     H2  551   3.950   3.457   1.323  0.9325 -0.4989  0.7295
   41DCM    CL2  552   3.756   3.577   1.250  0.0379  0.3023  0.1046
   42DCM    CL1  553   0.851   0.312   2.461 -0.0834  0.0667  0.1095
   42DCM     C1  554   0.819   0.340   2.288 -0.2162 -0.1859  0.1191
   42DCM     H1  555   0.733   0.283   2.249 -1.7869  0.7403  2.0096
   42DCM     H2  556   0.911   0.335   2.229  0.1703  1.3814  0.5498
   42DCM    CL2  557   0.737   0.498   2.254 -0.0434  0.1255 -0.1173
   43DCM    CL1  558   1.953   3.299   2.542  0.0051  0.0923  0.1619
   43DCM     C1  559   1.888   3.139   2.495  0.3392  0.0297 -0.0949
   43DCM     H1  560   1.903   3.126   2.387  0.9252 -3.4669  0.2743
   43DCM     H2  561   1.786   3.113   2.527 -0.1666  1.0521 -0.8209
   43DCM    CL2  562   2.003   3.019   2.571  0.0056  0.2162  0.1821
   44DCM    CL1  563   0.513   0.300   2.494 -0.1698  0.2869  0.0715
   44DCM     C1  564   0.417   0.165   2.573  0.4570 -0.6218 -0.4159
   44DCM     H1  565   0.352   0.104   2.509 -2.2129  0.5802  1.0226
   44DCM     H2  566   0.373   0.215   2.660  0.3919  0.2826 -0.9522
   44DCM    CL2  567   0.539   0.052   2.640  0.1022  0.5013 -0.5365
   45DCM    CL1  568   0.072   1.665   0.785  0.2513 -0.0569 -0.0322
   45DCM     C1  569  -0.094   1.741   0.753 -0.5665  0.8696  0.8440
   45DCM     H1  570  -0.165   1.668   0.793  0.9443 -2.1650 -1.5972
   45DCM     H2  571  -0.097   1.753   0.644  0.9474  1.3626  0.8207
   45DCM    CL2  572  -0.097   1.904   0.821 -0.0145  0.1991  0.2719
   46DCM    CL1  573   1.547   0.121   2.560 -0.0783  0.1701  0.1643
   46DCM     C1  574   1.428   0.255   2.561 -0.0871  0.1972 -0.3880
   46DCM     H1  575   1.476   0.353   2.566 -1.7593  1.2705 -3.0929
   46DCM     H2  576   1.367   0.244   2.652  0.1803  1.2462 -0.0728
   46DCM    CL2  577   1.302   0.250   2.436  0.0936 -0.1969  0.8791
   47DCM    CL1  578   4.025   1.382   4.000 -0.3074  0.0111 -0.3606
   47DCM     C1  579   4.048   1.285   3.853  0.4996  0.4971 -0.5136
   47DCM     H1  580   4.104   1.195   3.882  2.5070  0.8521 -2.8659
   47DCM     H2  581   4.112   1.343   3.785  0.8789 -0.0580 -0.6411
   47DCM    CL2  582   3.899   1.227   3.780  0.3019 -0.1182 -0.0026
   48DCM    CL1  583   2.840   2.673   0.681 -0.1047  0.1815 -0.0609
   48DCM     C1  584   2.824   2.515   0.770 -0.2675  0.0982  0.2670
   48DCM     H1  585   2.908   2.452   0.736  0.7474  0.9439  1.1371
   48DCM     H2  586   2.727   2.472   0.745 -0.1470  0.7445 -1.5231
   48DCM    CL2  587   2.837   2.545   0.945 -0.2380  0.1095  0.0024
   49DCM    CL1  588   2.636   0.540   2.552 -0.1798  0.1067 -0.1941
   49DCM     C1  589   2.663   0.565   2.730 -0.6882  0.0443  0.7992
   49DCM     H1  590   2.569   0.608   2.766 -0.7215  1.7384 -1.1397
   49DCM     H2  591   2.745   0.634   2.752 -1.2276  0.8408  0.3488
   49DCM    CL2  592   2.711   0.409   2.797 -0.2619  0.1936 -0.0372
   50DCM    CL1  593   2.083   2.445   0.448 -0.2255 -0.0977  0.0678
   50DCM     C1  594   2.006   2.494   0.602  0.4550  0.1138 -0.4257
   50DCM     H1  595   1.899   2.512   0.584  0.5019 -0.9135 -1.8949
   50DCM     H2  596   2.043   2.590   0.641 -0.2166 -0.5240  1.9530
   50DCM    CL2  597   2.050   2.364   0.723  0.2440 -0.1899 -0.6744
   51DCM    CL1  598   1.234   1.853   0.691  0.2611  0.3640  0.0426
   51DCM     C1  599   1.231   2.030   0.671  0.0036 -0.4161 -0.1826
   51DCM     H1  600   1.152   2.070   0.735  0.0697 -2.4821  1.2722
   51DCM     H2  601   1.196   2.056   0.570  3.5925  0.9986 -1.2244
   51DCM    CL2  602   1.399   2.082   0.696  0.0370 -0.4111  0.1177
   52DCM    CL1  603   2.780   1.177   3.173 -0.5396  0.2514  0.0988
   52DCM     C1  604   2.715   1.332   3.119 -0.2237 -0.1047  0.0017
   52DCM     H1  605   2.685   1.387   3.208  0.8821  0.6589 -0.0725
   52DCM     H2  606   2.632   1.319   3.049 -0.5992 -0.6548  0.5392
   52DCM    CL2  607   2.844   1.439   3.056 -0.1465 -0.4350  0.4451
   53DCM    CL1  608   2.795   0.230   0.683  0.0257  0.1091 -0.3636
   53DCM     C1  609   2.763   0.236   0.858  0.2896  0.2146  0.2343
   53DCM     H1  610   2.822   0.152   0.898 -0.4940 -1.3366 -1.7193
   53DCM     H2  611   2.659   0.226   0.892  0.0618  0.8070 -0.2727
   53DCM    CL2  612   2.805   0.396   0.920 -0.1105 -0.0636 -0.2745
   54DCM    CL1  613   3.379   0.524   2.194  0.0380  0.3820 -0.5775
   54DCM     C1  614   3.302   0.538   2.358 -0.3703  0.1783  0.5835
   54DCM     H1  615   3.354   0.622   2.405 -0.4860  0.4826  0.1759
   54DCM     H2  616   3.322   0.444   2.411  0.3322 -0.6443 -1.0697
   54DCM    CL2  617   3.127   0.564   2.355  0.0253 -0.3603  0.0350
   55DCM    CL1  618   1.258   2.375   0.240 -0.0882 -0.3137 -0.1364
   55DCM     C1  619   1.358   2.245   0.313 -0.6615 -0.4820  0.2823
   55DCM     H1  620   1.297   2.172   0.367 -2.3572 -1.5635 -2.8372
   55DCM     H2  621   1.440   2.281   0.377  0.1975  0.4979 -1.2870
   55DCM    CL2  622   1.443   2.145   0.185  0.6089  0.2941 -0.1614
   56DCM    CL1  623   3.595   0.578   0.062  0.6147  0.4255  0.4940
   56DCM     C1  624   3.446   0.495   0.004 -0.1987 -0.0317  0.3932
   56DCM     H1  625   3.403   0.573  -0.059  2.2284  1.2856  0.2670
   56DCM     H2  626   3.372   0.468   0.080  0.0029 -2.1673 -0.0848
   56DCM    CL2  627   3.501   0.356  -0.091 -0.3815  0.4778 -0.1517
   57DCM    CL1  628   2.289   1.590   1.812 -0.0859  0.3511  0.2118
   57DCM     C1  629   2.270   1.615   1.632 -0.4213 -0.4848  0.3912
   57DCM     H1  630   2.292   1.511   1.603 -1.4210 -0.7776  0.6367
   57DCM     H2  631   2.341   1.695   1.608 -3.0729  1.8237 -0.1315
   57DCM    CL2  632   2.096   1.651   1.586  0.2642 -0.2043  0.0463
   58DCM    CL1  633   3.547   0.326   3.519 -0.1627  0.0457 -0.2439
   58DCM     C1  634   3.494   0.485   3.454  0.2840  0.3815  0.6493
   58DCM     H1  635   3.384   0.477   3.457  0.2901  0.3206  0.7227
   58DCM     H2  636   3.531   0.511   3.355  0.3683 -2.6608 -0.2378
   58DCM    CL2  637   3.551   0.605   3.564  0.3555  0.1290  0.0572
   59DCM    CL1  638   3.764   3.599   2.503 -0.2715 -0.2932 -0.1754
   59DCM     C1  639   3.896   3.513   2.415  0.8644  0.1381 -0.4272
   59DCM     H1  640   3.898   3.408   2.443 -0.5347  0.4902  1.1506
   59DCM     H2  641   3.984   3.570   2.448  0.3496  0.0678  1.1208
   59DCM    CL2  642   3.864   3.517   2.237  0.0821 -0.1393  0.1157
   60DCM    CL1  643   1.319   3.264   1.976  0.0273  0.1184  0.4074
   60DCM     C1  644   1.416   3.365   1.858  0.0968 -0.1234  0.3686
   60DCM     H1  645   1.506   3.400   1.910 -0.8466 -0.0165  1.9752
   60DCM     H2  646   1.352   3.447   1.825 -4.2511 -2.9726  0.9322
   60DCM    CL2  647   1.461   3.264   1.719 -0.2320 -0.1353  0.0009
   61DCM    CL1  648   3.270   1.764   0.824  0.4152 -0.3782 -0.6719
   61DCM     C1  649   3.422   1.751   0.918  0.1805  0.4638 -0.0774
   61DCM     H1  650   3.407   1.761   1.026 -3.4703  2.1938 -0.6193
   61DCM     H2  651   3.491   1.820   0.868  0.9536  0.4207  0.8881
   61DCM    CL2  652   3.471   1.580   0.894  0.0482 -0.1454  0.3424
   62DCM    CL1  653   3.621   2.095   4.018  0.2856 -0.0538 -0.1184
   62DCM     C1  654   3.467   1.997   4.018 -0.4815 -0.6677 -0.2673
   62DCM     H1  655   3.480   1.888   4.017 -1.9034 -0.8565  0.5219
   62DCM     H2  656   3.411   2.033   3.931  0.4250 -0.8347 -0.9365
   62DCM    CL2  657   3.370   2.025   4.164  0.2828 -0.0579 -0.3676
   63DCM    CL1  658   0.775   3.723   0.896 -0.1315  0.0292  0.3265
   63DCM     C1  659   0.754   3.551   0.840  0.4888 -0.1018  0.3913
   63DCM     H1  660   0.716   3.560   0.737 -0.6062  0.3545  0.8220
   63DCM     H2  661   0.679   3.497   0.898 -0.4043  1.4654  0.7533
   63DCM    CL2  662   0.913   3.471   0.841  0.4987 -0.3299 -0.4978
   64DCM    CL1  663   2.950   1.625   0.809 -0.0372 -0.4386 -0.1850
   64DCM     C1  664   3.053   1.540   0.927  0.3436 -0.1374 -0.1916
   64DCM     H1  665   3.125   1.607   0.976 -0.3546 -0.2503  1.0318
   64DCM     H2  666   3.110   1.464   0.873 -0.5521  0.1298 -1.5501
   64DCM    CL2  667   2.941   1.459   1.041  0.1527 -0.1229 -0.1224
   65DCM    CL1  668   2.175   0.369   1.046 -0.2109  0.3701 -0.2039
   65DCM     C1  669   2.034   0.430   0.946  0.5556  0.5521 -0.5383
   65DCM     H1  670   1.937   0.419   0.995 -1.3383  2.2659 -3.6079
   65DCM     H2  671   2.020   0.380   0.849  2.3293 -1.0546 -0.0371
   65DCM    CL2  672   2.047   0.613   0.926  0.1526  0.3964 -0.2537
   66DCM    CL1  673   1.144   0.981   2.077  0.5824  0.2445  0.5914
   66DCM     C1  674   1.145   1.018   2.254  0.2776  0.9147 -0.0845
   66DCM     H1  675   1.229   0.961   2.294  0.8726  1.8470  0.0248
   66DCM     H2  676   1.049   1.000   2.303  0.5540 -1.2168 -0.2376
   66DCM    CL2  677   1.193   1.189   2.268  0.2543  0.3062  0.2670
   67DCM    CL1  678   2.794   1.950   2.408 -0.0533 -0.1494 -0.0888
   67DCM     C1  679   2.656   2.049   2.345 -0.9130 -0.2808  0.4500
   67DCM     H1  680   2.581   2.044   2.425 -1.5388  0.9320 -0.0356
   67DCM     H2  681   2.623   2.006   2.250 -0.4290  0.2914  0.0149
   67DCM    CL2  682   2.707   2.224   2.318  0.2723  0.0145 -0.0599
   68DCM    CL1  683   2.479   0.079   3.598 -0.0365 -0.2041  0.5745
   68DCM     C1  684   2.601   0.008   3.715 -0.1723 -0.5416  0.5239
   68DCM     H1  685   2.647  -0.075   3.660 -2.2841  0.6537 -3.4454
   68DCM     H2  686   2.549  -0.028   3.804 -2.0879 -0.4429 -0.4820
   68DCM    CL2  687   2.727   0.127   3.743 -0.3800  0.2521  0.2457
   69DCM    CL1  688   0.408   2.646   4.012  0.0330  0.0978 -0.3390
   69DCM     C1  689   0.395   2.803   3.920 -0.3674  0.5762 -0.9901
   69DCM     H1  690   0.302   2.795   3.863 -0.4506 -3.3209 -0.6143
   69DCM     H2  691   0.486   2.794   3.859  1.0078  0.5152  0.9745
   69DCM    CL2  692   0.401   2.957   4.010 -0.2050  0.1451 -0.3123
   70DCM    CL1  693   3.570   1.730   3.672  0.2578 -0.1315  0.1793
   70DCM     C1  694   3.584   1.647   3.840 -0.1989 -0.2313  0.6822
   70DCM     H1  695   3.485   1.615   3.876  0.5794 -1.3652  1.8949
   70DCM     H2  696   3.629   1.719   3.909 -0.3334  0.0931  0.4358
   70DCM    CL2  697   3.692   1.502   3.810 -0.0298  0.0148 -0.3671
   71DCM    CL1  698   2.784   2.325   1.852  0.1415  0.2241 -0.1914
   71DCM     C1  699   2.845   2.428   1.987  0.0148  0.3972 -0.2558
   71DCM     H1  700   2.945   2.457   1.952  1.1370 -3.3365 -0.5613
   71DCM     H2  701   2.839   2.383   2.087 -0.4721  0.0752 -0.4255
   71DCM    CL2  702   2.733   2.569   1.994  0.2453  0.3303  0.2429
   72DCM    CL1  703   0.679   2.268   1.606 -0.3394  0.1957  0.0895
   72DCM     C1  704   0.581   2.389   1.537  0.8168 -0.0653  0.3054
   72DCM     H1  705   0.605   2.387   1.429  1.1280 -0.3960  0.3746
   72DCM     H2  706   0.602   2.487   1.579 -0.4202  0.0690  0.6389
   72DCM    CL2  707   0.408   2.362   1.581 -0.4691  0.2128  0.0115
   73DCM    CL1  708   1.516   1.837   3.116  0.1639 -0.4517  0.2194
   73DCM     C1  709   1.656   1.881   3.218 -0.0323 -0.1766  0.3282
   73DCM     H1  710   1.625   1.936   3.308 -1.1458  1.7608 -1.1589
   73DCM     H2  711   1.730   1.936   3.159  1.5654 -1.3571  1.1657
   73DCM    CL2  712   1.730   1.728   3.278  0.0941 -0.0948  0.3294
   74DCM    CL1  713   1.165   0.986   0.652 -0.5731  0.0669  0.0761
   74DCM     C1  714   1.127   0.854   0.767  0.9406  0.9458  0.2319
   74DCM     H1  715   1.042   0.799   0.724  1.4934  1.3875 -1.4750
   74DCM     H2  716   1.126   0.897   0.868  3.4452  2.3349 -0.2660
   74DCM    CL2  717   1.273   0.744   0.744  0.1439 -0.0779 -0.3224
   75DCM    CL1  718   0.443   1.320   0.085  0.0479  0.3450 -0.1861
   75DCM     C1  719   0.411   1.474  -0.007  0.4237 -0.2025  0.0134
   75DCM     H1  720   0.475   1.480  -0.096 -0.0105  0.4069 -0.2680
   75DCM     H2  721   0.427   1.553   0.068  1.1158  1.0112 -1.3722
   75DCM    CL2  722   0.235   1.495  -0.047 -0.2888  0.5534  0.2714
   76DCM    CL1  723   3.209   0.676   3.342 -0.1763 -0.3203 -0.0347
   76DCM     C1  724   3.261   0.846   3.399 -0.3202 -0.0987  0.0549
   76DCM     H1  725   3.179   0.917   3.407  0.4235  1.0534 -1.8774
   76DCM     H2  726   3.336   0.869   3.322 -0.2006 -0.4976  0.0493
   76DCM    CL2  727   3.362   0.840   3.554 -0.2188  0.5479  0.1503
   77DCM    CL1  728   3.547   1.467   0.154 -0.4627  0.1151 -0.2992
   77DCM     C1  729   3.712   1.542   0.144 -0.6131 -0.1434  0.2380
   77DCM     H1  730   3.772   1.475   0.082  1.2320 -0.3341  2.1150
   77DCM     H2  731   3.760   1.537   0.243 -0.6266 -0.6086  0.2253
   77DCM    CL2  732   3.688   1.707   0.071 -0.0523 -0.0466  0.0901
   78DCM    CL1  733   1.502   3.386   0.282  0.1231  0.1823 -0.4885
   78DCM     C1  734   1.647   3.325   0.191  0.2405 -0.3786  0.0337
   78DCM     H1  735   1.680   3.412   0.133 -1.2981 -0.8047 -1.5776
   78DCM     H2  736   1.612   3.237   0.135 -2.4352  0.9034 -0.4658
   78DCM    CL2  737   1.777   3.282   0.310  0.3150 -0.0273  0.1763
   79DCM    CL1  738   1.002   1.454   1.895  0.1955 -0.1238 -0.4030
   79DCM     C1  739   0.978   1.284   1.901  0.5074 -0.0593  0.4356
   79DCM     H1  740   0.869   1.272   1.906  0.6346 -0.9392  1.4625
   79DCM     H2  741   1.031   1.251   1.991  0.7798 -1.4535 -0.2066
   79DCM    CL2  742   1.052   1.215   1.758  0.2696 -0.1920  0.0225
   80DCM    CL1  743   0.382   0.445   3.766 -0.0012 -0.2120  0.0638
   80DCM     C1  744   0.530   0.384   3.693 -0.0740 -1.0192  0.2539
   80DCM     H1  745   0.519   0.275   3.690 -0.9282 -1.0535  2.5726
   80DCM     H2  746   0.618   0.400   3.756 -0.0224 -0.0560 -0.0542
   80DCM    CL2  747   0.577   0.435   3.531 -0.2997 -0.0122  0.1666
   81DCM    CL1  748   1.573   2.838   3.283  0.4137 -0.2867 -0.0370
   81DCM     C1  749   1.494   2.688   3.223  0.1060 -0.0386  1.2081
   81DCM     H1  750   1.487   2.670   3.116  0.9288 -3.3181  1.6154
   81DCM     H2  751   1.389   2.671   3.253 -0.6180 -2.2126 -2.1060
   81DCM    CL2  752   1.588   2.543   3.264 -0.0176 -0.1420 -0.1520
   82DCM    CL1  753   0.019   1.101   3.396 -0.0613 -0.3720 -0.0752
   82DCM     C1  754  -0.103   0.989   3.471  0.5099 -0.4584 -1.2874
   82DCM     H1  755  -0.192   1.050   3.489  0.9123  0.0969 -1.1621
   82DCM     H2  756  -0.076   0.951   3.571 -1.0203  1.2181 -0.1946
   82DCM    CL2  757  -0.149   0.859   3.362  0.0844  0.1449 -0.2115
   83DCM    CL1  758   0.418   0.178   0.827  0.2658  0.4032  0.1570
   83DCM     C1  759   0.464   0.200   0.996 -0.4439  0.0787 -0.3174
   83DCM     H1  760   0.513   0.298   0.997 -0.6550  0.2196  2.2404
   83DCM     H2  761   0.541   0.124   1.014  0.4079  1.2790  1.4546
   83DCM    CL2  762   0.332   0.191   1.119  0.0789  0.0754 -0.5136
   84DCM    CL1  763   0.002   0.403   3.868 -0.5039  0.2603 -0.0624
   84DCM     C1  764  -0.122   0.318   3.762 -0.0903  0.0681  0.3213
   84DCM     H1  765  -0.175   0.245   3.825  0.6628  0.2474  1.1863
   84DCM     H2  766  -0.071   0.277   3.675  0.3243 -1.5948  1.2921
   84DCM    CL2  767  -0.251   0.438   3.711 -0.1144 -0.2081 -0.3566
   85DCM    CL1  768   1.836   1.216   1.044  0.3003 -0.0496 -0.3541
   85DCM     C1  769   1.687   1.258   1.148  1.1086 -0.2957 -0.4555
   85DCM     H1  770   1.730   1.299   1.240 -3.2250  1.0534  1.2114
   85DCM     H2  771   1.632   1.166   1.168  0.2302  0.7143  2.0972
   85DCM    CL2  772   1.595   1.389   1.068  0.2371  0.3325 -0.3551
   86DCM    CL1  773   0.091   3.258   2.392 -0.3234 -0.4616 -0.2780
   86DCM     C1  774   0.231   3.145   2.412 -0.2266 -0.3325 -0.1156
   86DCM     H1  775   0.208   3.063   2.482 -1.2198  0.6213  0.7130
   86DCM     H2  776   0.305   3.209   2.461 -1.5732  1.8168 -0.7460
   86DCM    CL2  777   0.279   3.072   2.254  0.2721 -0.3308  0.5161
   87DCM    CL1  778   1.181   1.536   1.028 -0.2354  0.2156 -0.1835
   87DCM     C1  779   1.337   1.628   1.004  0.6639  0.6508 -0.2479
   87DCM     H1  780   1.372   1.622   0.900  0.5061  1.1154 -0.3315
   87DCM     H2  781   1.417   1.592   1.070  0.6340  2.5116  0.8783
   87DCM    CL2  782   1.299   1.800   1.049 -0.1448  0.3081  0.4621
   88DCM    CL1  783   1.684   1.584   1.656 -0.2563 -0.3989 -0.4455
   88DCM     C1  784   1.714   1.413   1.705 -0.1973 -0.9254 -0.5291
   88DCM     H1  785   1.615   1.367   1.705  0.1804 -1.7612 -0.3673
   88DCM     H2  786   1.756   1.411   1.807 -0.6156 -0.9050 -0.3530
   88DCM    CL2  787   1.804   1.326   1.574 -0.1691 -0.0074  0.0478
   89DCM    CL1  788   0.169   0.981   0.979  0.1409 -0.8747 -0.1084
   89DCM     C1  789   0.316   0.952   0.870  0.0735  0.1128 -0.0166
   89DCM     H1  790   0.270   0.953   0.771  0.5250 -0.6358 -0.2432
   89DCM     H2  791   0.350   0.851   0.893  0.3077  0.1818 -0.0615
   89DCM    CL2  792   0.448   1.073   0.868  0.3207  0.1162 -0.1508
   90DCM    CL1  793   0.730   2.896   0.133 -0.1230 -0.2385 -0.1181
   90DCM     C1  794   0.852   2.882  -0.003 -0.0880  0.0696  1.0023
   90DCM     H1  795   0.938   2.822   0.028  0.0181 -0.9037 -1.0292
   90DCM     H2  796   0.893   2.981  -0.026  0.5967  0.3765  3.2723
   90DCM    CL2  797   0.774   2.803  -0.144 -0.0723  0.5122  0.1365
   91DCM    CL1  798   2.898   1.114   1.677 -0.5495 -0.0753  0.0838
   91DCM     C1  799   2.929   0.996   1.803  0.0130  0.8048 -0.2676
   91DCM     H1  800   2.867   1.027   1.888  0.7568  0.8436  0.2731
   91DCM     H2  801   3.035   0.993   1.831  0.0703  1.4577 -0.3960
   91DCM    CL2  802   2.885   0.832   1.737  0.4591 -0.2826  0.0565
   92DCM    CL1  803   1.293   2.696   0.613  0.5657  0.0266 -0.0369
   92DCM     C1  804   1.161   2.701   0.734  0.3576 -0.0636  0.6749
   92DCM     H1  805   1.152   2.598   0.772  0.1213  0.7365  2.9163
   92DCM     H2  806   1.070   2.747   0.696 -0.8088 -2.6805  0.0469
   92DCM    CL2  807   1.225   2.791   0.877 -0.0084  0.0258  0.2064
   93DCM    CL1  808   0.806   3.281   3.889 -0.1795  0.5768  0.2026
   93DCM     C1  809   0.747   3.170   3.762 -0.0269 -0.2418  0.3645
   93DCM     H1  810   0.672   3.101   3.802  0.2288 -1.8146 -1.7128
   93DCM     H2  811   0.826   3.104   3.724  0.2188 -0.7132  1.6694
   93DCM    CL2  812   0.674   3.251   3.611  0.2707 -0.0031  0.2829
   94DCM    CL1  813   0.138   3.470   0.928 -0.5642 -0.2246 -0.3230
   94DCM     C1  814   0.150   3.399   0.765  0.0228  0.2853  0.2983
   94DCM     H1  815   0.249   3.405   0.717  0.4361 -1.6175  0.8130
   94DCM     H2  816   0.068   3.447   0.711 -1.1600 -1.0382  0.8529
   94DCM    CL2  817   0.116   3.222   0.770  0.4486 -0.0137 -0.2280
   95DCM    CL1  818   1.534   1.983   1.266  0.2783 -0.2788  0.2345
   95DCM     C1  819   1.477   1.900   1.412  0.4782  0.2180  0.1830
   95DCM     H1  820   1.564   1.880   1.476 -0.1202  1.4448  1.4362
   95DCM     H2  821   1.425   1.813   1.369 -1.2571  1.2846  0.0368
   95DCM    CL2  822   1.343   1.995   1.491  0.0271  0.1847 -0.2666
   96DCM    CL1  823   1.751   3.812   1.436 -0.0357  0.2173  0.0105
   96DCM     C1  824   1.762   3.731   1.271  0.4694  0.5706 -0.1060
   96DCM     H1  825   1.661   3.722   1.230  0.1677  0.0205  0.7294
   96DCM     H2  826   1.798   3.631   1.297 -1.9847  0.1723  2.0884
   96DCM    CL2  827   1.894   3.809   1.172  0.0594  0.1979 -0.5106
   97DCM    CL1  828   4.003   0.707   1.128 -0.2015 -0.0460 -0.0781
   97DCM     C1  829   3.892   0.784   1.018  0.5388 -0.6141  0.5021
   97DCM     H1  830   3.829   0.703   0.980  0.8435 -1.4579  1.7429
   97DCM     H2  831   3.941   0.828   0.930 -1.6597 -0.9086 -0.9510
   97DCM    CL2  832   3.765   0.901   1.077  0.5846  0.0789 -0.1051
   98DCM    CL1  833   1.841   2.495   1.754 -0.0100  0.1953  0.1447
   98DCM     C1  834   1.863   2.394   1.904 -0.5361  0.1854  0.8342
   98DCM     H1  835   1.824   2.296   1.876  0.5666  0.8529 -3.9443
   98DCM     H2  836   1.824   2.443   1.994  2.9359  1.0254  2.0400
   98DCM    CL2  837   2.044   2.392   1.929  0.2825 -0.1519  0.1859
   99DCM    CL1  838   2.868   1.606   4.074 -0.2573  0.6967  0.3925
   99DCM     C1  839   3.011   1.673   4.161  0.5574  0.5165  0.5583
   99DCM     H1  840   2.989   1.774   4.200 -1.9083  0.0308  0.6155
   99DCM     H2  841   3.092   1.673   4.088 -1.9645 -0.9721 -2.4787
   99DCM    CL2  842   3.051   1.584   4.309  0.1736  0.3030 -0.1920
  100DCM    CL1  843   3.849   1.170   1.846  0.1567 -0.0502  0.3089
  100DCM     C1  844   3.862   1.029   1.947  0.3129  0.0925  1.1978
  100DCM     H1  845   3.802   0.948   1.906 -0.0908  0.8680  0.2128
  100DCM     H2  846   3.842   1.049   2.053  1.3369  1.2505  1.2024
  100DCM    CL2  847   4.028   0.968   1.944 -0.1144  0.0288 -0.2912
  101DCM    CL1  848   3.404   0.297   3.158  0.6430  0.1040 -0.0323
  101DCM     C1  849   3.367   0.123   3.213 -0.1407 -0.9102  0.3789
  101DCM     H1  850   3.466   0.077   3.225 -0.4055 -1.4327  0.5881
  101DCM     H2  851   3.302   0.075   3.139 -0.8887  0.5080  0.0695
  101DCM    CL2  852   3.271   0.118   3.373  0.3818  0.2278  0.0784
  102DCM    CL1  853   1.528   2.693   1.132 -0.0693 -0.4154  0.0613
  102DCM     C1  854   1.451   2.852   1.149 -0.1191 -0.5318 -0.2656
  102DCM     H1  855   1.492   2.902   1.237 -2.7673  0.1291  0.7084
  102DCM     H2  856   1.343   2.847   1.169  0.2917 -0.6617  2.2686
  102DCM    CL2  857   1.481   2.975   1.016  0.1565 -0.0967 -0.2820
  103DCM    CL1  858   3.729   1.504   1.809  0.0352 -0.1562 -0.0312
  103DCM     C1  859   3.593   1.595   1.868 -0.2201 -0.1981  0.4933
  103DCM     H1  860   3.605   1.640   1.967 -1.3369  0.7440  0.2245
  103DCM     H2  861   3.508   1.526   1.869  0.5743 -1.2032  0.5291
  103DCM    CL2  862   3.556   1.723   1.749 -0.3504  0.2053  0.2027
  104DCM    CL1  863   3.234   3.923   0.327  0.0095  0.0634  0.1262
  104DCM     C1  864   3.195   4.041   0.455  0.1181 -0.6201 -0.5494
  104DCM     H1  865   3.125   4.115   0.414  1.6654  0.7362 -0.8273
  104DCM     H2  866   3.284   4.075   0.510 -0.0197 -0.7814 -0.2257
  104DCM    CL2  867   3.099   3.950   0.574 -0.0595 -0.3672  0.2486
  105DCM    CL1  868   1.815   3.677   0.439 -0.4263  0.1171  0.1117
  105DCM     C1  869   1.878   3.845   0.409  1.0862 -0.3544 -0.3495
  105DCM     H1  870   1.871   3.861   0.301  2.3449 -1.9657 -0.7054
  105DCM     H2  871   1.982   3.854   0.444  2.0048 -0.8983 -2.7697
  105DCM    CL2  872   1.797   3.985   0.493  0.3535  0.0846 -0.0638
  106DCM    CL1  873   0.697   1.092   2.430  0.3200 -0.6371 -0.0102
  106DCM     C1  874   0.683   1.181   2.272 -0.3082 -0.2292  0.9882
  106DCM     H1  875   0.761   1.258   2.269 -0.3229 -0.2167  0.9086
  106DCM     H2  876   0.579   1.209   2.253  0.1089  1.0618  0.5022
  106DCM    CL2  877   0.725   1.066   2.135  0.1343  0.0951  0.1907
  107DCM    CL1  878   0.936   2.935   0.554  0.1094 -0.0973  0.1674
  107DCM     C1  879   1.034   3.062   0.629 -0.3862  0.0326 -0.4060
  107DCM     H1  880   1.087   3.119   0.552 -1.4262  0.7715 -0.5896
  107DCM     H2  881   1.099   2.992   0.683  0.4578  1.4845  0.5269
  107DCM    CL2  882   0.934   3.158   0.743  0.0641 -0.0279 -0.0750
  108DCM    CL1  883   1.702   1.218   3.148  0.2738 -0.0305  0.1156
  108DCM     C1  884   1.784   1.307   3.010  0.1221 -0.4240  0.5871
  108DCM     H1  885   1.723   1.281   2.923 -0.6936 -1.5004  1.4571
  108DCM     H2  886   1.890   1.278   3.009  0.2470 -0.2725  3.0014
  108DCM    CL2  887   1.796   1.490   3.030  0.0431  0.1142  0.0303
  109DCM    CL1  888   2.848   1.859   2.030 -0.1991  0.3473 -0.3194
  109DCM     C1  889   2.734   1.719   2.027 -0.0782  0.1250 -0.1886
  109DCM     H1  890   2.664   1.728   2.112  2.4539 -0.5587  2.1131
  109DCM     H2  891   2.793   1.627   2.025  1.5943  1.0301  2.2030
  109DCM    CL2  892   2.637   1.729   1.880  0.4891  0.2652  0.0971
  110DCM    CL1  893   1.121   0.887   1.632 -0.4345  0.0617  0.2954
  110DCM     C1  894   1.130   0.770   1.500 -0.0457 -0.2405 -0.3083
  110DCM     H1  895   1.216   0.704   1.513  0.4862  0.7938  1.9101
  110DCM     H2  896   1.128   0.816   1.401  0.6793 -0.3905 -0.3986
  110DCM    CL2  897   0.996   0.654   1.507  0.0469 -0.1614  0.0114
  111DCM    CL1  898   1.030   3.430   1.645 -0.1109 -0.0252  0.1822
  111DCM     C1  899   1.107   3.545   1.770  0.1161  0.4191  0.0867
  111DCM     H1  900   1.201   3.575   1.722  0.9959 -1.2759  0.6635
  111DCM     H2  901   1.122   3.491   1.865  2.7526  2.0206  0.6914
  111DCM    CL2  902   1.016   3.704   1.799 -0.4065  0.0106 -0.0604
  112DCM    CL1  903   3.293   3.288   1.546  0.2617 -0.0173  0.5046
  112DCM     C1  904   3.264   3.431   1.439 -0.2426 -0.1552  0.2006
  112DCM     H1  905   3.265   3.515   1.509  0.7390 -0.4417  0.5525
  112DCM     H2  906   3.168   3.423   1.387 -1.4087  1.7997  1.9472
  112DCM    CL2  907   3.406   3.428   1.335 -0.2865 -0.3155  0.4960
  113DCM    CL1  908   3.856   0.347   0.430  0.3008  0.2821 -0.0951
  113DCM     C1  909   3.809   0.212   0.324  0.2008 -0.4333  0.4948
  113DCM     H1  910   3.701   0.211   0.307  0.1498 -2.3910  0.6818
  113DCM     H2  911   3.843   0.116   0.365  2.4448 -0.0994 -0.4202
  113DCM    CL2  912   3.867   0.235   0.152 -0.0440 -0.5108  0.3503
  114DCM    CL1  913   2.932   3.465   1.199  0.4360  0.0572 -0.1604
  114DCM     C1  914   2.921   3.375   1.044 -0.6987  0.6351  0.9434
  114DCM     H1  915   2.830   3.316   1.055 -0.3202  0.0898  1.1900
  114DCM     H2  916   3.011   3.320   1.014 -1.4026  1.0836 -2.3921
  114DCM    CL2  917   2.891   3.493   0.903 -0.1222 -0.1532  0.1980
  115DCM    CL1  918   3.329   1.069   0.031  0.0548  0.1416 -0.2530
  115DCM     C1  919   3.213   1.133  -0.091  0.3101 -0.1170 -0.0533
  115DCM     H1  920   3.204   1.081  -0.187  1.2925 -0.4630  0.0241
  115DCM     H2  921   3.233   1.238  -0.116 -1.3867 -0.3841 -3.0295
  115DCM    CL2  922   3.045   1.161  -0.036 -0.1006 -0.0114 -0.0180
  116DCM    CL1  923   0.853   1.800   3.788 -0.0560  0.0697  0.2123
  116DCM     C1  924   0.919   1.941   3.702 -0.3937  0.0191 -0.3625
  116DCM     H1  925   0.841   1.976   3.633 -0.9850  1.1647  0.8443
  116DCM     H2  926   1.010   1.912   3.648 -1.1520 -1.0670 -1.0904
  116DCM    CL2  927   0.953   2.073   3.810 -0.1127 -0.3370 -0.3509
  117DCM    CL1  928   2.006   2.236   0.137  0.0988 -0.4853 -0.0489
  117DCM     C1  929   1.891   2.159   0.015 -0.1563 -0.7089 -0.1901
  117DCM     H1  930   1.927   2.150  -0.088 -0.4929 -0.7415 -0.3066
  117DCM     H2  931   1.801   2.222   0.022 -0.5314 -1.0704 -1.6296
  117DCM    CL2  932   1.859   1.995   0.072 -0.1208  0.0744 -0.1472
  118DCM    CL1  933   0.264   3.038   2.829 -0.2834  0.1031  0.2579
  118DCM     C1  934   0.358   2.981   2.978 -0.5786  0.4407  0.1952
  118DCM     H1  935   0.408   2.888   2.947  1.9687  1.0792  2.0440
  118DCM     H2  936   0.294   2.976   3.066 -1.7329 -3.1950 -0.6739
  118DCM    CL2  937   0.481   3.103   3.020 -0.3574 -0.2305 -0.2032
  119DCM    CL1  938   0.599   1.727   3.405  0.0884 -0.5047 -0.1215
  119DCM     C1  939   0.658   1.709   3.234 -0.1528 -0.2398  0.6490
  119DCM     H1  940   0.702   1.804   3.202 -0.4928  0.0975  1.1625
  119DCM     H2  941   0.570   1.686   3.173  0.0120  0.6225  0.0771
  119DCM    CL2  942   0.778   1.580   3.219 -0.5975 -0.0951  0.0971
  120DCM    CL1  943   2.517   1.003   3.372 -0.0140  0.2310 -0.4064
  120DCM     C1  944   2.414   0.958   3.232 -0.7374  0.1721  0.3353
  120DCM     H1  945   2.458   0.878   3.171  2.1158  1.5981  0.3170
  120DCM     H2  946   2.405   1.047   3.168 -0.2141  0.8368  1.1544
  120DCM    CL2  947   2.247   0.911   3.281  0.4224 -0.1278  0.0707
  121DCM    CL1  948   1.935   0.089   3.088 -0.0708  0.1304  0.3512
  121DCM     C1  949   1.904  -0.091   3.104 -0.0418  0.5807  0.2363
  121DCM     H1  950   1.906  -0.136   3.004 -0.7343 -0.8963  0.8645
  121DCM     H2  951   1.808  -0.111   3.152  1.2964 -0.1294  2.8149
  121DCM    CL2  952   2.025  -0.166   3.213 -0.1840  0.0363 -0.3094
  122DCM    CL1  953   1.742   2.187   3.608  0.1590 -0.1723 -0.3366
  122DCM     C1  954   1.718   2.359   3.668 -0.2468  0.2932 -0.0662
  122DCM     H1  955   1.612   2.374   3.690 -0.3466  2.2986 -1.6039
  122DCM     H2  956   1.758   2.421   3.588 -0.8156 -1.8902 -2.1385
  122DCM    CL2  957   1.798   2.363   3.830 -0.0809 -0.2553 -0.1497
  123DCM    CL1  958   0.317   2.637   0.881  0.3216 -0.1565 -0.0338
  123DCM     C1  959   0.268   2.548   0.735 -0.5618  0.1646  0.8660
  123DCM     H1  960   0.285   2.441   0.754 -0.2797  0.0928  0.2223
  123DCM     H2  961   0.330   2.581   0.651 -0.1310 -1.5133  0.4984
  123DCM    CL2  962   0.100   2.566   0.685 -0.2334 -0.0579 -0.1956
  124DCM    CL1  963   3.391   0.092   2.167 -0.1169  0.0612 -0.7609
  124DCM     C1  964   3.539   0.194   2.189 -0.2387  0.0263 -0.2090
  124DCM     H1  965   3.557   0.203   2.297  2.4233 -0.6017 -0.5361
  124DCM     H2  966   3.535   0.292   2.141  0.0542 -0.8935 -2.2256
  124DCM    CL2  967   3.677   0.101   2.120  0.1645 -0.6454 -0.2946
  125DCM    CL1  968   0.736   2.359   0.142 -0.3700 -0.0127  0.0153
  125DCM     C1  969   0.570   2.391   0.089 -0.1319 -0.3772 -0.0784
  125DCM     H1  970   0.511   2.298   0.089 -1.9324  0.7244  0.7077
  125DCM     H2  971   0.571   2.445  -0.006 -0.7613  0.4181  0.3635
  125DCM    CL2  972   0.496   2.502   0.204 -0.3388  0.0602 -0.0570
  126DCM    CL1  973   2.828   1.813   1.091 -0.3051 -0.3163 -0.4275
  126DCM     C1  974   2.790   1.928   0.964  0.8888 -0.1339  0.0717
  126DCM     H1  975   2.685   1.954   0.976  0.9284  2.1091 -2.9972
  126DCM     H2  976   2.814   1.882   0.867  0.2209 -2.2641  0.8715
  126DCM    CL2  977   2.904   2.071   0.991 -0.0145  0.3393  0.1151
  127DCM    CL1  978   0.788   1.974   2.255 -0.1280  0.0349 -0.2998
  127DCM     C1  979   0.733   2.146   2.262  0.4883  0.0982 -0.9813
  127DCM     H1  980   0.638   2.143   2.208  1.4096  0.1184 -2.6565
  127DCM     H2  981   0.808   2.212   2.217  1.0337  1.0466  1.1778
  127DCM    CL2  982   0.679   2.185   2.429 -0.4200 -0.4762  0.4501
  128DCM    CL1  983   3.614   1.593   2.251  0.1184 -0.2841 -0.8470
  128DCM     C1  984   3.574   1.414   2.268  0.1401 -0.2500  0.0061
  128DCM     H1  985   3.466   1.404   2.277  0.0220  0.7144 -0.1809
  128DCM     H2  986   3.626   1.380   2.358  2.3193  0.5777 -0.8618
  128DCM    CL2  987   3.641   1.328   2.126 -0.3430 -0.4114  0.0718
  129DCM    CL1  988   0.897   0.525   0.778 -0.2363 -0.1997 -0.0664
  129DCM     C1  989   0.993   0.459   0.916 -0.3283  0.3260  0.6413
  129DCM     H1  990   1.061   0.535   0.957  1.0776 -0.0915 -0.8097
  129DCM     H2  991   1.054   0.380   0.871 -0.9073  0.2548 -0.0440
  129DCM    CL2  992   0.892   0.400   1.054 -0.0738 -0.1399 -0.1043
  130DCM    CL1  993   3.887   1.390   2.463  0.4814  0.3171  0.2526
  130DCM     C1  994   3.853   1.547   2.552 -0.2142  0.3729  0.2900
  130DCM     H1  995   3.924   1.560   2.635  1.2967 -1.7784 -0.5779
  130DCM     H2  996   3.748   1.556   2.580 -0.7994  0.1083 -1.6765
  130DCM    CL2  997   3.881   1.685   2.435  0.4081 -0.4112  0.6063
  131DCM    CL1  998   3.562   3.294   2.487  0.2699  0.4903  0.2463
  131DCM     C1  999   3.422   3.221   2.398  0.1065 -0.3400 -0.1587
  131DCM     H1 1000   3.367   3.162   2.472 -0.4735  0.5240  0.1192
  131DCM     H2 1001   3.467   3.163   2.317  1.2488 -0.7820  0.7554
  131DCM    CL2 1002   3.317   3.344   2.329  0.0341 -0.2011  0.5254
  132DCM    CL1 1003   0.718   1.445   2.798  0.1390  0.0152  0.1456
  132DCM     C1 1004   0.685   1.267   2.834 -0.1881  0.4392 -0.0309
  132DCM     H1 1005   0.651   1.260   2.939 -1.1775  1.0577 -0.2885
  132DCM     H2 1006   0.774   1.209   2.809 -0.9654 -1.1506  0.7518
  132DCM    CL2 1007   0.540   1.211   2.735  0.2278  0.2481  0.1496
  133DCM    CL1 1008   3.957   1.243   2.988 -0.3289 -0.1289  0.0142
  133DCM     C1 1009   4.068   1.112   2.942 -0.5019 -0.0937  0.1427
  133DCM     H1 1010   4.160   1.165   2.913  0.5395 -0.8044  1.9904
  133DCM     H2 1011   4.021   1.061   2.857 -1.0871 -0.7752  0.8682
  133DCM    CL2 1012   4.102   0.999   3.072 -0.0540 -0.4389 -0.3597
  134DCM    CL1 1013   1.111   2.289   2.632 -0.1378  0.0530 -0.1903
  134DCM     C1 1014   0.942   2.241   2.617  0.5236 -0.6216 -1.1081
  134DCM     H1 1015   0.931   2.134   2.642 -1.5483 -0.2488 -0.1736
  134DCM     H2 1016   0.916   2.256   2.512  1.7511  1.1127 -1.2052
  134DCM    CL2 1017   0.827   2.349   2.706  0.1284  0.2012  0.0239
  135DCM    CL1 1018   3.292   0.977   0.682  0.2050 -0.0736 -0.0934
  135DCM     C1 1019   3.200   0.823   0.666 -0.0341 -1.3808 -0.7769
  135DCM     H1 1020   3.248   0.778   0.578  0.7578 -3.4086  0.6296
  135DCM     H2 1021   3.100   0.859   0.638  0.6826  0.3743 -1.2510
  135DCM    CL2 1022   3.210   0.720   0.807 -0.0583  0.0374 -0.5465
  136DCM    CL1 1023   3.048   3.507   2.439  0.1279 -0.1919  0.3382
  136DCM     C1 1024   2.888   3.440   2.385 -0.5595 -0.0366 -0.1784
  136DCM     H1 1025   2.881   3.332   2.401 -2.0655 -0.1018 -1.0718
  136DCM     H2 1026   2.879   3.460   2.277 -1.4772  0.1097 -0.0840
  136DCM    CL2 1027   2.743   3.504   2.464  0.1950 -0.4126  0.2599
  137DCM    CL1 1028   3.666   2.337   2.869  0.1216 -0.2198  0.5577
  137DCM     C1 1029   3.824   2.410   2.904 -0.0818  0.5150 -0.4259
  137DCM     H1 1030   3.809   2.507   2.953 -0.2308 -0.8786  2.4627
  137DCM     H2 1031   3.892   2.421   2.818  1.1982 -1.6987  0.2329
  137DCM    CL2 1032   3.924   2.318   3.022 -0.0802  0.0380 -0.0355
  138DCM    CL1 1033   0.314   2.963   1.227  0.0941  0.2918 -0.1493
  138DCM     C1 1034   0.142   2.938   1.179  0.1515 -0.1279  0.3855
  138DCM     H1 1035   0.091   2.877   1.254  0.9695 -0.1122  0.9736
  138DCM     H2 1036   0.153   2.893   1.080 -0.7224 -0.9671  0.6572
  138DCM    CL2 1037   0.045   3.093   1.163 -0.0854  0.0518 -0.0680
  139DCM    CL1 1038   0.298   0.521   0.442 -0.0513 -0.3719 -0.0309
  139DCM     C1 1039   0.441   0.443   0.520 -0.5610 -0.6831  0.5541
  139DCM     H1 1040   0.436   0.335   0.505  0.6619 -0.7938  0.7880
  139DCM     H2 1041   0.450   0.463   0.627  1.5904  0.6597  0.1933
  139DCM    CL2 1042   0.600   0.498   0.448 -0.2552 -0.1778 -0.1697
  140DCM    CL1 1043   0.577   3.391   0.574 -0.5519  0.0419 -0.3289
  140DCM     C1 1044   0.586   3.258   0.697 -0.1369 -0.4340 -0.0271
  140DCM     H1 1045   0.692   3.244   0.721 -0.0214 -0.4149 -0.5110
  140DCM     H2 1046   0.548   3.163   0.658  1.9754 -0.0372 -3.4679
  140DCM    CL2 1047   0.489   3.293   0.846 -0.5103 -0.5842  0.2210
  141DCM    CL1 1048   0.230   2.359   4.048 -0.1575 -0.2600 -0.0343
  141DCM     C1 1049   0.144   2.198   4.040  0.4630  0.2934  0.3138
  141DCM     H1 1050   0.072   2.204   3.958  1.9703 -2.2641 -1.3352
  141DCM     H2 1051   0.090   2.181   4.134  0.8755  0.0199  0.5045
  141DCM    CL2 1052   0.260   2.062   4.022 -0.0354 -0.2729  0.2156
  142DCM    CL1 1053   2.567   1.858   1.567 -0.0646  0.0684 -0.4315
  142DCM     C1 1054   2.570   2.019   1.500 -0.1290 -0.5356 -0.5678
  142DCM     H1 1055   2.608   2.081   1.581 -1.3290 -0.7687  0.2012
  142DCM     H2 1056   2.468   2.045   1.469  0.1975  0.9251 -0.4684
  142DCM    CL2 1057   2.667   2.040   1.351  0.2475 -0.5968 -0.0101
  143DCM    CL1 1058   0.936   2.738   2.175 -0.1029 -0.3513  0.0344
  143DCM     C1 1059   0.950   2.674   2.339 -0.3913 -0.1324 -0.4707
  143DCM     H1 1060   1.035   2.605   2.333  0.0841  0.2889  0.9275
  143DCM     H2 1061   0.860   2.625   2.378 -0.0313 -2.6453 -2.5780
  143DCM    CL2 1062   0.977   2.816   2.439 -0.2439 -0.2023  0.4646
  144DCM    CL1 1063   2.208   2.253   2.609 -0.0669 -0.2416 -0.4216
  144DCM     C1 1064   2.337   2.161   2.698  0.1441 -0.5797 -0.1619
  144DCM     H1 1065   2.332   2.181   2.805  1.6713 -1.3171  0.0657
  144DCM     H2 1066   2.434   2.187   2.654 -0.5586 -0.9580 -2.0365
  144DCM    CL2 1067   2.318   1.988   2.688 -0.3567 -0.0692  0.0351
  145DCM    CL1 1068   2.888   3.474   3.973 -0.0140 -0.2298 -0.0239
  145DCM     C1 1069   2.773   3.347   3.941  0.5207 -0.0930  0.5970
  145DCM     H1 1070   2.673   3.390   3.932  1.6662  2.5754 -0.4574
  145DCM     H2 1071   2.778   3.267   4.016  0.4279  1.2090  2.0423
  145DCM    CL2 1072   2.816   3.253   3.793  0.4172 -0.1365 -0.0405
  146DCM    CL1 1073   2.287   0.887   0.027 -0.0199 -0.2409  0.1342
  146DCM     C1 1074   2.447   0.806   0.049 -0.3879  0.0257 -0.4157
  146DCM     H1 1075   2.455   0.731  -0.030 -1.4292 -0.9457  0.3607
  146DCM     H2 1076   2.449   0.755   0.146 -1.4934  1.3529  0.3355
  146DCM    CL2 1077   2.564   0.940   0.036 -0.1188 -0.2213  0.2132
  147DCM    CL1 1078   2.948   2.375   1.454  0.3565  0.2369 -0.0467
  147DCM     C1 1079   2.973   2.553   1.475  0.3352  0.2220 -0.7162
  147DCM     H1 1080   3.075   2.578   1.506  0.8940  0.2979 -2.5398
  147DCM     H2 1081   2.904   2.585   1.554  0.0793  0.6768 -1.1178
  147DCM    CL2 1082   2.930   2.657   1.333 -0.0827  0.7369  0.3590
  148DCM    CL1 1083   2.016   3.066   3.923  0.0523  0.3812 -0.2076
  148DCM     C1 1084   1.916   3.203   3.990  0.5566  0.1991  0.3612
  148DCM     H1 1085   1.981   3.292   3.994  1.8057 -0.5619 -1.4313
  148DCM     H2 1086   1.891   3.169   4.091  2.1421 -4.7840 -0.6777
  148DCM    CL2 1087   1.774   3.237   3.887 -0.1569 -0.2536 -0.1637
  149DCM    CL1 1088   2.666   1.851   0.548  0.1002  0.2665  0.3893
  149DCM     C1 1089   2.686   1.964   0.401 -0.1557  0.2614 -0.1260
  149DCM     H1 1090   2.776   2.022   0.423  1.1681 -1.8396  0.3339
  149DCM     H2 1091   2.603   2.034   0.388  0.1619  0.7321  0.3419
  149DCM    CL2 1092   2.713   1.861   0.255  0.0678  0.3099 -0.4867
  150DCM    CL1 1093   1.663   1.495   2.071 -0.0079  0.2667  0.0452
  150DCM     C1 1094   1.791   1.472   2.195 -0.5607 -0.4700  0.2228
  150DCM     H1 1095   1.871   1.417   2.144 -0.2228  0.0912  0.1405
  150DCM     H2 1096   1.753   1.410   2.277  0.4014  2.4358  3.0894
  150DCM    CL2 1097   1.855   1.628   2.253 -0.5844 -0.4676 -0.1705
  151DCM    CL1 1098   3.892   3.000   2.406 -0.0533  0.3651  0.3295
  151DCM     C1 1099   3.818   3.036   2.569 -0.0043  0.7243  0.1155
  151DCM     H1 1100   3.747   3.120   2.573  0.4407  1.1559 -0.8075
  151DCM     H2 1101   3.901   3.046   2.640 -0.1338  1.1285  0.2112
  151DCM    CL2 1102   3.720   2.905   2.648 -0.1505 -0.3331 -0.2538
  152DCM    CL1 1103   0.410   0.005   3.045  0.3583  0.2202  0.0737
  152DCM     C1 1104   0.238   0.029   3.095  0.5861 -0.0928  0.2384
  152DCM     H1 1105   0.226   0.137   3.114 -0.1283 -0.3899  1.6081
  152DCM     H2 1106   0.222  -0.017   3.193  1.1871 -2.0084 -0.5170
  152DCM    CL2 1107   0.116  -0.031   2.977  0.3924  0.2277  0.1270
  153DCM    CL1 1108   2.246   2.776   1.808  0.0925 -0.1725  0.1960
  153DCM     C1 1109   2.264   2.597   1.776 -0.1127  0.3299  0.0839
  153DCM     H1 1110   2.197   2.570   1.694 -0.9665  4.2125 -0.7136
  153DCM     H2 1111   2.239   2.541   1.867 -1.3413  0.1089 -0.3733
  153DCM    CL2 1112   2.426   2.558   1.706  0.1755  0.0978 -0.3458
  154DCM    CL1 1113   1.014   3.931   2.822 -0.3097 -0.1529  0.0882
  154DCM     C1 1114   1.193   3.968   2.815  0.3680 -0.5270 -0.1611
  154DCM     H1 1115   1.221   4.030   2.730 -0.9139  0.6343  0.2324
  154DCM     H2 1116   1.257   3.879   2.829  3.9919  2.1868  2.5002
  154DCM    CL2 1117   1.246   4.076   2.951  0.1490  0.1740  0.1197
  155DCM    CL1 1118   0.986   3.569   1.237 -0.0654  0.1950 -0.1346
  155DCM     C1 1119   1.164   3.576   1.222  0.4465  0.2500  0.3616
  155DCM     H1 1120   1.194   3.574   1.117  2.0577  1.1002  0.7803
  155DCM     H2 1121   1.198   3.479   1.259 -2.7503 -1.5479 -1.0094
  155DCM    CL2 1122   1.233   3.710   1.314 -0.4224  0.1820  0.3206
  156DCM    CL1 1123   3.457   3.587   0.252  0.3475  0.3846  0.0100
  156DCM     C1 1124   3.445   3.408   0.245  0.7700 -0.4161  0.6346
  156DCM     H1 1125   3.469   3.385   0.140 -1.9785  2.7964 -0.8752
  156DCM     H2 1126   3.342   3.380   0.270  0.3247  1.6429  1.3203
  156DCM    CL2 1127   3.548   3.311   0.353 -0.0516 -0.1970  0.3835
  157DCM    CL1 1128   0.502   2.786   0.443  0.4026  0.0872  0.1310
  157DCM     C1 1129   0.449   2.864   0.599 -0.8089  0.4609  0.4154
  157DCM     H1 1130   0.489   2.966   0.604  1.1645 -0.2315 -0.4284
  157DCM     H2 1131   0.483   2.797   0.679  0.2272  1.7650  1.1117
  157DCM    CL2 1132   0.272   2.871   0.596 -0.2097 -0.2050 -0.1866
  158DCM    CL1 1133   2.233   2.583   3.145  0.1504  0.0589 -0.4250
  158DCM     C1 1134   2.066   2.557   3.206 -0.2374 -0.7028 -0.1804
  158DCM     H1 1135   2.070   2.489   3.292 -2.5291 -1.8015 -0.8468
  158DCM     H2 1136   2.005   2.513   3.125  0.3561 -1.3727 -0.2716
  158DCM    CL2 1137   1.982   2.707   3.262  0.4943  0.2492  0.0437
  159DCM    CL1 1138   3.622   3.850   1.593 -0.0109 -0.0699 -0.2916
  159DCM     C1 1139   3.497   3.782   1.486  0.3912  0.6013 -0.1075
  159DCM     H1 1140   3.510   3.674   1.469  0.3088  0.7557 -1.2529
  159DCM     H2 1141   3.496   3.827   1.386  2.5890 -1.6159 -1.2500
  159DCM    CL2 1142   3.333   3.792   1.560  0.2674 -0.0812  0.3139
  160DCM    CL1 1143   0.035   0.004   1.004 -0.0495 -0.3812 -0.2807
  160DCM     C1 1144  -0.097  -0.053   1.111  0.1962  0.8293 -0.2632
  160DCM     H1 1145  -0.188   0.005   1.094 -0.8451 -0.1805  1.5798
  160DCM     H2 1146  -0.070  -0.051   1.217 -0.8004  0.4626  0.0028
  160DCM    CL2 1147  -0.132  -0.229   1.077  0.3781 -0.3896  0.1014
  161DCM    CL1 1148   2.960   3.153   2.598 -0.1376  0.1014 -0.1623
  161DCM     C1 1149   2.852   3.179   2.753 -0.5418  0.3219 -0.1108
  161DCM     H1 1150   2.775   3.101   2.748  2.9931 -3.4949 -1.7451
  161DCM     H2 1151   2.809   3.279   2.748 -2.5990 -0.5550 -1.1805
  161DCM    CL2 1152   2.947   3.146   2.902 -0.0703 -0.1453 -0.3825
  162DCM    CL1 1153   3.009   1.217   0.303 -0.1508  0.1043  0.0904
  162DCM     C1 1154   3.055   1.107   0.444 -0.3685 -0.2433 -0.2702
  162DCM     H1 1155   3.161   1.121   0.469 -0.5068 -2.1287  1.6558
  162DCM     H2 1156   3.031   1.004   0.416 -1.3438 -0.2272  0.4551
  162DCM    CL2 1157   2.954   1.122   0.594  0.0328 -0.1420 -0.0148
  163DCM    CL1 1158   2.564   0.547   2.155  0.2214  0.2297  0.1260
  163DCM     C1 1159   2.659   0.619   2.025  0.3806  0.3355  0.1514
  163DCM     H1 1160   2.755   0.568   2.015  0.5642  0.9017 -1.1690
  163DCM     H2 1161   2.666   0.728   2.029  1.2821  0.3340 -0.8436
  163DCM    CL2 1162   2.576   0.586   1.871 -0.5458  0.2497 -0.1374
  164DCM    CL1 1163   3.082   0.505   0.110  0.2077  0.0532  0.2160
  164DCM     C1 1164   2.927   0.427   0.054 -0.8427  0.1627  0.1299
  164DCM     H1 1165   2.921   0.321   0.084  1.9635  0.2545  1.2457
  164DCM     H2 1166   2.925   0.432  -0.055  1.1689 -0.3472  0.0414
  164DCM    CL2 1167   2.779   0.510   0.111 -0.2102 -0.4236 -0.0088
  165DCM    CL1 1168   2.035   0.691   0.019  0.1261  0.1712  0.0070
  165DCM     C1 1169   2.062   0.519   0.061  0.3451  0.6907  0.2013
  165DCM     H1 1170   2.089   0.504   0.166  2.5276 -0.8215 -0.4879
  165DCM     H2 1171   2.140   0.478  -0.005 -0.1915  0.0557 -0.0487
  165DCM    CL2 1172   1.916   0.420   0.023  0.0045  0.2644 -0.2097
  166DCM    CL1 1173   3.035   0.388   3.369 -0.1948  0.1032  0.7677
  166DCM     C1 1174   2.905   0.286   3.315  0.2945  0.1849  0.0054
  166DCM     H1 1175   2.954   0.188   3.302 -0.7546 -0.5310  1.1856
  166DCM     H2 1176   2.866   0.309   3.216 -0.2901 -1.7165 -0.2407
  166DCM    CL2 1177   2.771   0.275   3.438 -0.0319 -0.1705 -0.0986
  167DCM    CL1 1178   3.844   1.719   0.430 -0.2111 -0.1199  0.3933
  167DCM     C1 1179   3.686   1.781   0.491  0.4472  0.6848 -0.1492
  167DCM     H1 1180   3.608   1.770   0.415 -0.3347 -1.8715  0.8958
  167DCM     H2 1181   3.693   1.888   0.512 -0.0610  0.5830  0.5622
  167DCM    CL2 1182   3.612   1.660   0.609 -0.1648  0.5595 -0.1876
  168DCM    CL1 1183   0.745   3.953   1.777  0.0155 -0.0526 -0.0462
  168DCM     C1 1184   0.625   4.081   1.748  0.2873  0.0723 -0.4888
  168DCM     H1 1185   0.622   4.100   1.640  2.3494 -1.5942 -0.8811
  168DCM     H2 1186   0.657   4.172   1.800  0.5196  0.8548 -1.9380
  168DCM    CL2 1187   0.457   4.033   1.796 -0.4212  0.0334  0.0590
  169DCM    CL1 1188   2.547   3.880   1.223 -0.2883  0.3402  0.2247
  169DCM     C1 1189   2.641   3.792   1.102 -0.2729 -0.3733 -0.2675
  169DCM     H1 1190   2.573   3.762   1.021 -2.0828  0.2029  0.9710
  169DCM     H2 1191   2.674   3.700   1.153 -4.4196 -0.0597  3.6010
  169DCM    CL2 1192   2.783   3.877   1.036 -0.1300  0.3773  0.2669
  170DCM    CL1 1193   1.595   2.977   0.633 -0.4046 -0.2465  0.1445
  170DCM     C1 1194   1.540   3.090   0.511 -0.5287 -0.2130 -0.4167
  170DCM     H1 1195   1.602   3.180   0.504  0.3005 -0.7167  0.1521
  170DCM     H2 1196   1.437   3.107   0.544 -0.7069 -0.3030 -0.9223
  170DCM    CL2 1197   1.524   3.012   0.344  0.1973 -0.1480  0.2159
  171DCM    CL1 1198   2.368   0.432   1.688  0.4203  0.0763  0.2002
  171DCM     C1 1199   2.347   0.256   1.674  0.2439  0.0319 -0.1100
  171DCM     H1 1200   2.275   0.236   1.754  1.4696  0.9489  1.2937
  171DCM     H2 1201   2.437   0.198   1.697  0.1034 -0.4186 -0.6693
  171DCM    CL2 1202   2.275   0.203   1.514 -0.2831 -0.1932  0.0713
  172DCM    CL1 1203   0.319   3.375   3.560  0.1246  0.4718  0.0444
  172DCM     C1 1204   0.286   3.240   3.438  0.3135 -0.1117 -0.1335
  172DCM     H1 1205   0.179   3.215   3.439  0.1152  0.5479 -1.7997
  172DCM     H2 1206   0.352   3.158   3.470 -0.1907 -0.3000  0.4308
  172DCM    CL2 1207   0.323   3.290   3.266 -0.0336  0.1761 -0.0282
  173DCM    CL1 1208   2.162   4.045   0.760 -0.5134 -0.0298 -0.3066
  173DCM     C1 1209   2.306   4.090   0.862  0.1287  0.3541 -0.1108
  173DCM     H1 1210   2.383   4.012   0.854  0.1144  0.3321 -0.0354
  173DCM     H2 1211   2.280   4.104   0.968  1.9289 -1.7403  0.6798
  173DCM    CL2 1212   2.377   4.241   0.797  0.1704 -0.6419 -0.1363
  174DCM    CL1 1213   1.844   3.501   3.415 -0.0067 -0.3347  0.0539
  174DCM     C1 1214   1.767   3.504   3.254 -0.1166  0.2051 -0.1187
  174DCM     H1 1215   1.673   3.559   3.272 -0.8684 -0.5407 -1.6133
  174DCM     H2 1216   1.752   3.404   3.213  1.4637  0.1468 -0.6166
  174DCM    CL2 1217   1.866   3.590   3.125 -0.3842  0.0304 -0.0338
  175DCM    CL1 1218   1.148   3.890   1.028 -0.1749 -0.5650 -0.4905
  175DCM     C1 1219   1.126   3.837   0.862 -0.1605 -0.5404  0.3701
  175DCM     H1 1220   1.133   3.919   0.790  2.1734 -1.4395 -0.5344
  175DCM     H2 1221   1.037   3.773   0.855  0.0345 -0.9351  1.3107
  175DCM    CL2 1222   1.259   3.722   0.832 -0.1066  0.0782  0.0259
  176DCM    CL1 1223   1.374   3.703   3.192  0.3751  0.3254 -0.0987
  176DCM     C1 1224   1.240   3.605   3.274  0.3844 -0.6954  0.2554
  176DCM     H1 1225   1.147   3.620   3.216  0.0759 -0.0520  0.8991
  176DCM     H2 1226   1.242   3.633   3.380 -2.5577 -0.4895  0.3308
  176DCM    CL2 1227   1.275   3.432   3.271  0.2627 -0.0814 -0.0533
  177DCM    CL1 1228   2.343   3.222   3.870 -0.3363 -0.4238 -0.3116
  177DCM     C1 1229   2.421   3.063   3.897 -0.0672  0.4442 -0.0507
  177DCM     H1 1230   2.511   3.061   3.836 -0.9591  1.2131 -1.4383
  177DCM     H2 1231   2.354   2.981   3.868  0.3728 -0.1702  0.6102
  177DCM    CL2 1232   2.473   3.039   4.068 -0.4450 -0.1785 -0.1623
  178DCM    CL1 1233   3.962   2.723   2.185  0.0008  0.1093  0.3802
  178DCM     C1 1234   3.847   2.758   2.042 -0.4821 -0.1077  0.4428
  178DCM     H1 1235   3.756   2.796   2.090  0.1053 -0.6094  2.0077
  178DCM     H2 1236   3.830   2.664   1.988  0.7333  0.4844 -1.0691
  178DCM    CL2 1237   3.909   2.880   1.931  0.0046 -0.3934  0.1441
  179DCM    CL1 1238   1.452   2.037   2.616 -0.0472  0.2574 -0.0773
  179DCM     C1 1239   1.391   2.013   2.787  0.7241 -0.2470 -0.2330
  179DCM     H1 1240   1.483   1.993   2.843 -0.4216 -0.2832  1.7285
  179DCM     H2 1241   1.326   1.925   2.794 -1.1921  0.8114 -2.7011
  179DCM    CL2 1242   1.308   2.156   2.863  0.4248  0.1750  0.2732
  180DCM    CL1 1243   0.913   1.373   1.264  0.4730 -0.1650 -0.3043
  180DCM     C1 1244   0.851   1.421   1.431 -0.0740  0.1492  0.3027
  180DCM     H1 1245   0.929   1.393   1.502  1.5260  2.8461 -0.2561
  180DCM     H2 1246   0.753   1.379   1.455 -0.1475  1.0350  1.7021
  180DCM    CL2 1247   0.834   1.590   1.438 -0.0346 -0.1636  0.0135
  181DCM    CL1 1248   2.607   2.838   3.016  0.2846 -0.2108  0.0611
  181DCM     C1 1249   2.489   2.933   2.914 -0.3319 -0.4978 -0.3557
  181DCM     H1 1250   2.509   3.038   2.935  1.0583 -1.0801  1.4967
  181DCM     H2 1251   2.384   2.906   2.933 -0.3182  0.1274  0.6835
  181DCM    CL2 1252   2.535   2.911   2.744  0.0224  0.1976 -0.3321
  182DCM    CL1 1253   1.757   0.489   0.768 -0.2175  0.2008  0.1786
  182DCM     C1 1254   1.613   0.598   0.747  0.0279  0.0201 -0.1506
  182DCM     H1 1255   1.642   0.697   0.786 -0.0928 -0.3768  1.0090
  182DCM     H2 1256   1.529   0.552   0.799  1.8889  0.0947  3.2519
  182DCM    CL2 1257   1.579   0.602   0.573 -0.2745  0.2456  0.3706
  183DCM    CL1 1258   0.170   3.658   2.260  0.0554 -0.2602 -0.5888
  183DCM     C1 1259   0.099   3.781   2.155 -0.1964  0.0657 -0.0088
  183DCM     H1 1260   0.067   3.735   2.061  0.3656 -2.4590  0.9679
  183DCM     H2 1261   0.178   3.855   2.137  1.6156 -1.4419  1.3426
  183DCM    CL2 1262  -0.038   3.859   2.251 -0.4021 -0.2396 -0.6325
  184DCM    CL1 1263   3.534   2.857   1.913  0.3558  0.3041  0.2376
  184DCM     C1 1264   3.624   2.922   1.765  0.1735 -0.4533 -0.2097
  184DCM     H1 1265   3.675   2.846   1.705 -0.7818 -1.7467  0.5506
  184DCM     H2 1266   3.699   2.992   1.802 -0.0667 -0.2449 -0.1107
  184DCM    CL2 1267   3.505   3.005   1.664  0.1788 -0.2606  0.3222
  185DCM    CL1 1268   0.511   1.908   2.628 -0.2180  0.1282 -0.0661
  185DCM     C1 1269   0.343   1.958   2.612  0.4075  0.1915 -0.1719
  185DCM     H1 1270   0.325   2.053   2.662  0.4901  0.2444 -0.2436
  185DCM     H2 1271   0.282   1.881   2.662  0.9942  0.7090  1.3929
  185DCM    CL2 1272   0.292   1.968   2.442  0.5742  0.5627  0.0355
  186DCM    CL1 1273   1.779   0.976   4.023 -0.1097 -0.3341  0.2602
  186DCM     C1 1274   1.866   0.994   3.866 -0.7480 -0.4824 -0.3317
  186DCM     H1 1275   1.821   1.068   3.798 -3.2997 -0.7691  0.9131
  186DCM     H2 1276   1.880   0.896   3.819 -0.4046 -0.3843 -0.4337
  186DCM    CL2 1277   2.041   1.025   3.896 -0.0048  0.0208  0.2161
  187DCM    CL1 1278   3.136   3.470   1.838 -0.0078  0.2673  0.0769
  187DCM     C1 1279   3.139   3.640   1.902  0.1358  0.0473  0.6741
  187DCM     H1 1280   3.079   3.703   1.836  0.4426  0.0061  0.3519
  187DCM     H2 1281   3.243   3.671   1.921 -0.0464  0.8335  0.4224
  187DCM    CL2 1282   3.047   3.645   2.056 -0.3521 -0.0928 -0.0223
  188DCM    CL1 1283   0.589   1.131   1.397 -0.7394 -0.2200 -0.2608
  188DCM     C1 1284   0.483   0.995   1.346 -0.1848 -0.0137 -0.6588
  188DCM     H1 1285   0.427   1.039   1.263  0.1026  0.5006 -0.5842
  188DCM     H2 1286   0.413   0.968   1.427 -1.2257  1.0302 -1.1705
  188DCM    CL2 1287   0.598   0.854   1.307  0.2973  0.2300 -0.3660
  189DCM    CL1 1288   1.228   1.684   2.044 -0.0447  0.0294 -0.1340
  189DCM     C1 1289   1.307   1.648   1.885 -0.1916  0.2051 -0.5493
  189DCM     H1 1290   1.232   1.637   1.806 -0.1157  1.2523 -0.7756
  189DCM     H2 1291   1.354   1.554   1.915 -0.2507  1.0718  2.5608
  189DCM    CL2 1292   1.434   1.761   1.830 -0.4356 -0.6796 -0.2035
  190DCM    CL1 1293   0.395   3.593   1.136  0.1199  0.4787 -0.3426
  190DCM     C1 1294   0.472   3.718   1.034 -0.3700 -0.2164 -0.4320
  190DCM     H1 1295   0.476   3.676   0.933 -1.5669  0.5172 -0.8057
  190DCM     H2 1296   0.572   3.728   1.078 -0.4651 -1.6872  0.1804
  190DCM    CL2 1297   0.386   3.876   1.035 -0.0879 -0.3876  0.0322
  191DCM    CL1 1298   0.893   2.359   1.232  0.3348 -0.4688  0.0103
  191DCM     C1 1299   0.981   2.380   1.391 -0.7112  0.0459  0.7942
  191DCM     H1 1300   0.982   2.290   1.453 -1.7427 -0.8694 -0.4629
  191DCM     H2 1301   0.928   2.455   1.450 -1.8141  1.0457 -1.3669
  191DCM    CL2 1302   1.144   2.455   1.363  0.3040 -0.5647 -0.3044
  192DCM    CL1 1303   3.717   2.064   0.264  0.0420  0.1479 -0.1720
  192DCM     C1 1304   3.625   2.158   0.383  1.3284 -0.6625 -0.0452
  192DCM     H1 1305   3.586   2.245   0.329 -1.8432 -1.2344  1.0722
  192DCM     H2 1306   3.690   2.177   0.469  0.5987  0.5232  0.2697
  192DCM    CL2 1307   3.482   2.062   0.433 -0.2193 -0.2680 -0.0971
  193DCM    CL1 1308   2.473   1.776   2.469  0.1773  0.0050  0.1658
  193DCM     C1 1309   2.344   1.789   2.345 -0.9458  0.9803 -0.2055
  193DCM     H1 1310   2.256   1.833   2.393 -1.3944 -1.3790  1.3097
  193DCM     H2 1311   2.329   1.688   2.304 -0.6143  0.7358  0.2562
  193DCM    CL2 1312   2.404   1.881   2.196  0.0263 -0.3983 -0.1967
  194DCM    CL1 1313   3.142   2.737   0.497 -0.1381 -0.3213 -0.6397
  194DCM     C1 1314   3.212   2.571   0.453  0.3488 -0.8240  0.1161
  194DCM     H1 1315   3.277   2.533   0.533 -1.6371  0.7112  2.6241
  194DCM     H2 1316   3.279   2.576   0.367  1.0571 -2.4763  0.5185
  194DCM    CL2 1317   3.077   2.457   0.408 -0.4839  0.1803 -0.1887
  195DCM    CL1 1318   2.426   0.945   1.714  0.4738 -0.2540  0.1226
  195DCM     C1 1319   2.545   0.855   1.613  0.6749  0.1805 -0.1113
  195DCM     H1 1320   2.551   0.750   1.644 -0.1724  0.4955  1.1806
  195DCM     H2 1321   2.646   0.895   1.629 -0.1757  3.4804 -1.9281
  195DCM    CL2 1322   2.524   0.891   1.437 -0.1286 -0.0124  0.0024
  196DCM    CL1 1323   1.525   0.143   0.605  0.0062 -0.5764 -0.4591
  196DCM     C1 1324   1.392   0.065   0.697  0.3833  0.4918 -0.1650
  196DCM     H1 1325   1.365   0.143   0.769  1.0549  1.5317 -1.0012
  196DCM     H2 1326   1.423  -0.031   0.739  0.3558  0.7055  0.3436
  196DCM    CL2 1327   1.252   0.044   0.580 -0.2495 -0.0629 -0.1207
  197DCM    CL1 1328   0.390   1.532   1.794 -0.3266 -0.0596  0.1108
  197DCM     C1 1329   0.447   1.409   1.670 -0.0975 -0.3703  0.1527
  197DCM     H1 1330   0.424   1.437   1.567 -0.6397  1.5073  0.7437
  197DCM     H2 1331   0.409   1.310   1.697  0.1993 -1.0197 -1.6602
  197DCM    CL2 1332   0.627   1.403   1.672  0.3790 -0.0767  0.1909
  198DCM    CL1 1333   1.924   1.036   1.944 -0.4288  0.5949  0.0952
  198DCM     C1 1334   1.942   1.033   2.124  0.6052 -0.0208  0.0964
  198DCM     H1 1335   1.954   0.930   2.161  0.0590  0.9606  3.3205
  198DCM     H2 1336   1.851   1.075   2.167  0.2778 -0.4897 -0.1230
  198DCM    CL2 1337   2.083   1.140   2.171  0.5767 -0.3724 -0.0024
  199DCM    CL1 1338   3.016   3.420   3.544 -0.1007 -0.3430  0.2149
  199DCM     C1 1339   2.890   3.529   3.609 -0.1095  0.2033 -0.0235
  199DCM     H1 1340   2.839   3.489   3.697 -2.3230  1.5673 -0.5883
  199DCM     H2 1341   2.821   3.533   3.524  1.4313  1.1369 -1.2903
  199DCM    CL2 1342   2.946   3.699   3.630  0.3772  0.2680  0.3436
  200DCM    CL1 1343   0.579   2.655   2.737  0.4257  0.1254 -0.1153
  200DCM     C1 1344   0.746   2.693   2.777 -0.6568 -0.1979 -0.5306
  200DCM     H1 1345   0.811   2.625   2.720  1.1499  0.8699  0.1555
  200DCM     H2 1346   0.766   2.680   2.884 -0.4138 -1.0540 -0.6747
  200DCM    CL2 1347   0.787   2.862   2.725  0.3193 -0.4392  0.2317
  201DCM    CL1 1348   3.169   2.404   0.806 -0.0497 -0.2480 -0.1697
  201DCM     C1 1349   3.121   2.388   0.981 -0.1249  0.1478  0.2939
  201DCM     H1 1350   3.189   2.312   1.023  0.4816 -0.7586 -2.1463
  201DCM     H2 1351   3.020   2.348   0.989  0.3400 -0.8535  1.6513
  201DCM    CL2 1352   3.141   2.530   1.086 -0.1772 -0.0690  0.0746
  202DCM    CL1 1353   1.070   1.243   0.314 -0.4041  0.2083 -0.0949
  202DCM     C1 1354   1.021   1.318   0.163 -0.1047 -0.2144 -0.0581
  202DCM     H1 1355   1.049   1.266   0.071 -2.1366  2.6303 -2.4966
  202DCM     H2 1356   1.070   1.416   0.161 -0.8637  0.1673 -1.5428
  202DCM    CL2 1357   0.847   1.349   0.150  0.0876 -0.4763  0.0929
  203DCM    CL1 1358   0.572   1.477   2.431  0.0437 -0.2646  0.3611
  203DCM     C1 1359   0.572   1.644   2.357  0.6893 -0.2416 -0.1511
  203DCM     H1 1360   0.595   1.711   2.440 -2.2268 -0.3758  0.8959
  203DCM     H2 1361   0.469   1.662   2.321 -1.0684 -1.5544  3.7152
  203DCM    CL2 1362   0.686   1.657   2.218 -0.2645 -0.2239  0.3417
  204DCM    CL1 1363   1.032   2.744   1.198  0.1031 -0.0303 -0.2839
  204DCM     C1 1364   1.062   2.915   1.153  0.7098 -0.5507  1.0674
  204DCM     H1 1365   1.138   2.925   1.074 -0.3358  0.7565  0.1979
  204DCM     H2 1366   1.102   2.966   1.242  0.0835  1.4283  0.2593
  204DCM    CL2 1367   0.901   2.995   1.105 -0.9130 -0.0879 -0.3667
  205DCM    CL1 1368   2.447   3.507   0.160  0.2788  0.1826 -0.3274
  205DCM     C1 1369   2.465   3.342   0.232 -0.1804 -0.9418  0.1389
  205DCM     H1 1370   2.512   3.351   0.331  0.7788  0.9912 -0.4509
  205DCM     H2 1371   2.527   3.288   0.160  0.1455 -0.6457  0.1915
  205DCM    CL2 1372   2.301   3.262   0.243 -0.0008  0.1610 -0.4360
  206DCM    CL1 1373   0.469   2.775   2.378  0.1409 -0.0349 -0.0060
  206DCM     C1 1374   0.338   2.648   2.396  0.1729 -0.1584  0.2101
  206DCM     H1 1375   0.295   2.659   2.497 -0.1532  2.9269 -0.1785
  206DCM     H2 1376   0.381   2.547   2.388 -0.7362 -0.6237  0.9622
  206DCM    CL2 1377   0.190   2.665   2.277 -0.0703  0.0282 -0.2301
  207DCM    CL1 1378   2.449   2.888   2.125  0.0994 -0.2580  0.4977
  207DCM     C1 1379   2.605   2.946   2.175  0.0664 -0.6367  0.5438
  207DCM     H1 1380   2.632   3.031   2.111  0.2339 -0.3372  1.0043
  207DCM     H2 1381   2.683   2.870   2.161  0.8251  0.0287  1.0750
  207DCM    CL2 1382   2.595   2.997   2.347 -0.1149  0.0688  0.2418
  208DCM    CL1 1383   1.186   2.047   1.814  0.0314 -0.0509  0.2710
  208DCM     C1 1384   1.098   2.166   1.701  0.0523  0.2636  0.0567
  208DCM     H1 1385   1.033   2.096   1.646 -1.2539  0.6229  1.1004
  208DCM     H2 1386   1.145   2.238   1.634  1.3184 -0.6687 -0.0962
  208DCM    CL2 1387   0.993   2.259   1.816 -0.2701  0.2640  0.1404
  209DCM    CL1 1388   0.916   1.767   1.779  0.0639 -0.2279  0.0772
  209DCM     C1 1389   0.789   1.832   1.898 -0.2563  0.3282  0.3659
  209DCM     H1 1390   0.831   1.831   1.999  0.8684 -0.8228 -0.0968
  209DCM     H2 1391   0.701   1.770   1.878  0.0360  0.3897 -1.2417
  209DCM    CL2 1392   0.747   2.002   1.857 -0.5233 -0.2019  0.0367
  210DCM    CL1 1393   0.595   0.734   2.951  0.1225 -0.1286 -0.0813
  210DCM     C1 1394   0.608   0.574   3.033  0.2629  0.8133 -0.0207
  210DCM     H1 1395   0.643   0.494   2.966 -0.1761 -1.3503  2.1652
  210DCM     H2 1396   0.508   0.537   3.061  1.4397 -1.6653  1.3169
  210DCM    CL2 1397   0.711   0.575   3.176  0.2499 -0.0445  0.0985
  211DCM    CL1 1398   2.679   1.972   2.754  0.0359 -0.2693  0.0465
  211DCM     C1 1399   2.819   2.091   2.768  0.5294  0.4791 -0.1224
  211DCM     H1 1400   2.844   2.104   2.874 -3.0571  1.1380  0.7463
  211DCM     H2 1401   2.791   2.187   2.724  1.6124  0.0650 -1.8235
  211DCM    CL2 1402   2.972   2.028   2.694  0.0462  0.3926  0.1486
  212DCM    CL1 1403   0.173   1.805   3.698 -0.4924  0.2090 -0.1916
  212DCM     C1 1404   0.344   1.799   3.618  0.5946 -0.0237  0.5434
  212DCM     H1 1405   0.358   1.895   3.566 -1.2525 -0.1542 -0.3038
  212DCM     H2 1406   0.350   1.720   3.543 -2.8235 -0.9747  1.0782
  212DCM    CL2 1407   0.463   1.789   3.756  0.0179 -0.0387 -0.3624
  213DCM    CL1 1408   3.467   1.271   1.034  0.0440 -0.2065 -0.3092
  213DCM     C1 1409   3.309   1.275   1.123 -1.3110 -0.2946 -0.0855
  213DCM     H1 1410   3.276   1.378   1.139  1.3727  0.7892 -1.0629
  213DCM     H2 1411   3.310   1.215   1.215 -1.8165 -1.8099 -1.0261
  213DCM    CL2 1412   3.188   1.190   1.016 -0.2210 -0.0295  0.2972
  214DCM    CL1 1413   0.148   0.482   1.218 -0.2164  0.2941 -0.3798
  214DCM     C1 1414  -0.002   0.418   1.298 -0.8285  0.6570  0.2062
  214DCM     H1 1415   0.015   0.311   1.285 -0.0373  0.4566  2.3813
  214DCM     H2 1416  -0.085   0.461   1.240 -0.9935  0.4931  0.3204
  214DCM    CL2 1417  -0.001   0.473   1.469 -0.5716 -0.0352 -0.0277
  215DCM    CL1 1418   0.639   1.239   3.731  0.2220 -0.1673 -0.0911
  215DCM     C1 1419   0.748   1.244   3.590  0.2689  0.0228 -0.6738
  215DCM     H1 1420   0.796   1.145   3.588  1.5064  0.5922 -0.3901
  215DCM     H2 1421   0.828   1.318   3.601  0.9038 -0.5115 -1.5067
  215DCM    CL2 1422   0.662   1.277   3.433 -0.0476  0.3670  0.0508
  216DCM    CL1 1423   3.934   3.875   0.060 -0.5765  0.1545 -0.2549
  216DCM     C1 1424   3.765   3.834   0.109 -0.4351  0.4002 -0.1827
  216DCM     H1 1425   3.744   3.729   0.088 -2.3143  1.1353 -2.3386
  216DCM     H2 1426   3.702   3.901   0.049 -1.8017 -0.7255 -0.0528
  216DCM    CL2 1427   3.725   3.870   0.284  0.0981  0.1056  0.1185
  217DCM    CL1 1428   2.644   2.803   1.488  0.0758  0.1998 -0.1275
  217DCM     C1 1429   2.520   2.920   1.421  0.1584 -0.8851 -0.2599
  217DCM     H1 1430   2.538   2.934   1.313  2.3633  0.0091  0.1635
  217DCM     H2 1431   2.539   3.014   1.473 -0.4724 -0.6291 -0.4891
  217DCM    CL2 1432   2.349   2.865   1.449 -0.0285  0.0394 -0.0161
  218DCM    CL1 1433   2.235   3.398   2.277  0.0175 -0.3496  0.2628
  218DCM     C1 1434   2.253   3.227   2.305  0.7058  0.0631  0.0579
  218DCM     H1 1435   2.215   3.204   2.405  0.4064  0.5398  0.0571
  218DCM     H2 1436   2.359   3.199   2.306  1.3336  2.0920 -1.8723
  218DCM    CL2 1437   2.150   3.127   2.189  0.0133  0.1223 -0.2931
  219DCM    CL1 1438   3.227   0.462   1.577  0.2889  0.3083  0.0323
  219DCM     C1 1439   3.300   0.619   1.621 -1.0294  0.2472  0.0645
  219DCM     H1 1440   3.274   0.694   1.545 -0.3542  0.0527 -0.3658
  219DCM     H2 1441   3.405   0.593   1.634 -0.6517  1.2848 -0.8335
  219DCM    CL2 1442   3.243   0.669   1.783 -0.3282  0.0014 -0.2218
  220DCM    CL1 1443   0.160   2.637   1.678  0.4592  0.1278  0.0054
  220DCM     C1 1444   0.108   2.662   1.509  0.9425  0.6473  0.5822
  220DCM     H1 1445   0.188   2.685   1.437 -1.5958 -1.0063 -3.1113
  220DCM     H2 1446   0.038   2.746   1.497 -0.4787 -0.5648  0.1226
  220DCM    CL2 1447   0.021   2.516   1.444  0.3984  0.2693 -0.1406
  221DCM    CL1 1448   2.687   3.857   3.241 -0.0025  0.1903  0.2230
  221DCM     C1 1449   2.677   3.961   3.093  0.1117 -0.1563 -0.5974
  221DCM     H1 1450   2.584   4.020   3.095  0.3097  0.1546 -0.5416
  221DCM     H2 1451   2.697   3.892   3.009  0.2360 -1.0208  0.1266
  221DCM    CL2 1452   2.814   4.069   3.096 -0.2971  0.0079 -0.0630
  222DCM    CL1 1453   3.409   0.367   0.497 -0.1689 -0.0177 -0.1118
  222DCM     C1 1454   3.390   0.252   0.364 -0.4527  0.1200 -0.5386
  222DCM     H1 1455   3.412   0.312   0.275 -1.2645  0.8846 -0.2371
  222DCM     H2 1456   3.284   0.227   0.352 -0.5455 -0.3968  1.0167
  222DCM    CL2 1457   3.496   0.098   0.376 -0.0943 -0.1216  0.6013
  223DCM    CL1 1458   3.658   2.478   3.215 -0.2248  0.1516  0.2553
  223DCM     C1 1459   3.537   2.599   3.264  0.0598  0.0042  0.1085
  223DCM     H1 1460   3.455   2.581   3.194  0.6088 -0.8119 -0.3409
  223DCM     H2 1461   3.581   2.699   3.257 -1.8109  0.7664 -1.8551
  223DCM    CL2 1462   3.504   2.576   3.440 -0.1438  0.0443 -0.3264
  224DCM    CL1 1463   0.448   1.431   3.071 -0.1272  0.6392 -0.0183
  224DCM     C1 1464   0.352   1.295   3.138  0.2569  0.0714 -0.0831
  224DCM     H1 1465   0.254   1.287   3.090 -0.1921  2.7440  0.2224
  224DCM     H2 1466   0.336   1.324   3.243  1.2043 -1.4416  0.5183
  224DCM    CL2 1467   0.462   1.146   3.128  0.2452 -0.2644  0.0141
  225DCM    CL1 1468   3.708   1.947   1.361  0.0356 -0.0969  0.0156
  225DCM     C1 1469   3.743   2.104   1.451 -0.4201 -0.2587  0.6531
  225DCM     H1 1470   3.848   2.134   1.445 -0.0751 -1.6421 -0.9713
  225DCM     H2 1471   3.725   2.080   1.556  2.2128  0.6428  1.3765
  225DCM    CL2 1472   3.633   2.244   1.412 -0.0720 -0.1792 -0.4120
  226DCM    CL1 1473   0.333   1.769   1.108  0.0436 -0.3010 -0.0955
  226DCM     C1 1474   0.257   1.908   1.015  0.0203  0.8429  0.0094
  226DCM     H1 1475   0.183   1.860   0.950 -0.6452  1.7936  0.0444
  226DCM     H2 1476   0.331   1.966   0.957  0.6777  0.8135  0.7953
  226DCM    CL2 1477   0.168   2.017   1.134  0.2245 -0.0683 -0.2118
  227DCM    CL1 1478   3.630   3.739   3.281  0.2171  0.3443  0.3091
  227DCM     C1 1479   3.813   3.723   3.281 -0.1429 -0.7351 -0.3991
  227DCM     H1 1480   3.834   3.617   3.296 -1.0017 -1.3909 -3.2265
  227DCM     H2 1481   3.863   3.789   3.353  2.0867 -0.1524 -2.3231
  227DCM    CL2 1482   3.874   3.784   3.124 -0.1492  0.7187  0.1094
  228DCM    CL1 1483   0.861   1.090   3.155  0.4296 -0.1489  0.4442
  228DCM     C1 1484   1.010   1.173   3.098 -0.3203  0.0969  0.1940
  228DCM     H1 1485   0.985   1.279   3.083 -0.6812 -0.0287 -0.1142
  228DCM     H2 1486   1.029   1.125   3.001 -0.6040 -1.5485  0.9246
  228DCM    CL2 1487   1.128   1.147   3.226 -0.0689 -0.1525 -0.0730
  229DCM    CL1 1488   1.218   1.435   2.964  0.2356  0.2896 -0.3475
  229DCM     C1 1489   1.281   1.509   3.119 -0.4557  0.7396  0.5677
  229DCM     H1 1490   1.295   1.617   3.112  1.8877  0.3852 -1.9434
  229DCM     H2 1491   1.374   1.457   3.143  1.2044  2.5189 -1.6180
  229DCM    CL2 1492   1.172   1.487   3.262 -0.4817  0.1701  0.3378
  230DCM    CL1 1493   0.665   2.061   1.260 -0.3755  0.1631  0.0174
  230DCM     C1 1494   0.522   2.113   1.170  0.7427 -0.3151  0.1474
  230DCM     H1 1495   0.440   2.042   1.192  0.1938  0.4413  0.5898
  230DCM     H2 1496   0.545   2.119   1.063  2.4794 -1.5008  0.4182
  230DCM    CL2 1497   0.482   2.284   1.220 -0.1362  0.0432  0.0416
  231DCM    CL1 1498   1.556   1.855   2.282  0.2289  0.4371 -0.4112
  231DCM     C1 1499   1.612   1.907   2.118 -0.6597 -0.4288 -0.0405
  231DCM     H1 1500   1.570   1.832   2.050 -0.4770 -0.7768  0.2298
  231DCM     H2 1501   1.722   1.911   2.124 -0.7311  1.0453  0.6306
  231DCM    CL2 1502   1.541   2.059   2.060 -0.1969  0.0596  0.6653
  232DCM    CL1 1503   1.316   3.453   2.313 -0.2218  0.1753  0.1053
  232DCM     C1 1504   1.193   3.352   2.397 -0.4926  0.0059 -0.0918
  232DCM     H1 1505   1.093   3.391   2.373 -0.2449  2.2332  2.0189
  232DCM     H2 1506   1.220   3.369   2.502  1.2771 -0.5945 -0.4290
  232DCM    CL2 1507   1.217   3.178   2.363  0.0345 -0.4790  0.4362
  233DCM    CL1 1508   1.443   3.225   3.642 -0.3538 -0.1987  0.3820
  233DCM     C1 1509   1.479   3.121   3.499 -0.0699  0.2347  0.5066
  233DCM     H1 1510   1.405   3.153   3.425 -0.9314 -2.4979  0.0821
  233DCM     H2 1511   1.467   3.013   3.512 -3.4546  0.3475 -0.6846
  233DCM    CL2 1512   1.636   3.160   3.435 -0.3326 -0.3286 -0.1129
  234DCM    CL1 1513   2.230   3.509   3.318  0.4921 -0.4842 -0.1585
  234DCM     C1 1514   2.285   3.675   3.251  0.0493  0.4596  0.4702
  234DCM     H1 1515   2.332   3.742   3.324 -1.6037  2.5350 -0.2725
  234DCM     H2 1516   2.195   3.722   3.210  1.8708  1.5816 -2.6054
  234DCM    CL2 1517   2.387   3.664   3.104  0.0663 -0.2625  0.3934
  235DCM    CL1 1518   1.536   0.295   2.962 -0.7731 -0.3760  0.5988
  235DCM     C1 1519   1.650   0.169   2.891 -0.0182 -0.5307 -0.7422
  235DCM     H1 1520   1.749   0.205   2.922  0.4118 -1.7033 -0.7270
  235DCM     H2 1521   1.644   0.176   2.781  0.7579  0.8394 -0.7323
  235DCM    CL2 1522   1.596   0.007   2.938 -0.2610  0.3193 -0.1853
  236DCM    CL1 1523   3.218   2.943   1.334  0.0046 -0.4072 -0.2204
  236DCM     C1 1524   3.353   2.891   1.221  0.5126 -0.2412 -0.2645
  236DCM     H1 1525   3.303   2.855   1.131  0.1454  0.2839 -0.2762
  236DCM     H2 1526   3.414   2.814   1.270  1.3535  1.3239  1.2935
  236DCM    CL2 1527   3.466   3.033   1.191  0.2421 -0.3176 -0.2442
  237DCM    CL1 1528   3.741   1.186   0.834 -0.1752  0.0029  0.1482
  237DCM     C1 1529   3.847   1.327   0.792  0.3555 -0.1026 -0.8361
  237DCM     H1 1530   3.837   1.346   0.685  1.2254 -0.7683 -1.0564
  237DCM     H2 1531   3.945   1.283   0.814  0.2380 -0.2486 -0.5929
  237DCM    CL2 1532   3.803   1.471   0.895  0.1117 -0.0925 -0.1777
  238DCM    CL1 1533   2.204   2.721   4.057  0.2996  0.2103  0.0851
  238DCM     C1 1534   2.204   2.577   4.165 -0.2686 -0.4611  0.5245
  238DCM     H1 1535   2.191   2.491   4.098 -1.5482  0.5388 -0.5680
  238DCM     H2 1536   2.116   2.595   4.228 -1.6565  2.2252 -1.9309
  238DCM    CL2 1537   2.356   2.553   4.259  0.1402 -0.0289  0.1209
  239DCM    CL1 1538   0.558   2.095   0.421 -0.0653 -0.1762  0.2675
  239DCM     C1 1539   0.597   2.256   0.490 -0.0496  0.1493  0.1009
  239DCM     H1 1540   0.628   2.322   0.409  1.6024 -0.6181  0.0767
  239DCM     H2 1541   0.677   2.255   0.565 -0.1031  0.1488  0.1584
  239DCM    CL2 1542   0.461   2.339   0.573 -0.1821 -0.0406 -0.4033
  240DCM    CL1 1543   1.368   0.709   2.069 -0.5065  0.4740  0.3733
  240DCM     C1 1544   1.403   0.663   2.241  0.6920  0.0755 -0.2353
  240DCM     H1 1545   1.499   0.697   2.281  0.7604 -0.5551  0.1663
  240DCM     H2 1546   1.398   0.554   2.254 -1.2197  0.2790  1.3324
  240DCM    CL2 1547   1.266   0.711   2.349  0.3867 -0.1209  0.4784
  241DCM    CL1 1548   3.343   0.355   1.124  0.0670  0.0640 -0.2938
  241DCM     C1 1549   3.256   0.376   0.972  0.0766 -0.1120 -0.5197
  241DCM     H1 1550   3.300   0.442   0.897  1.9052 -1.8435 -1.0569
  241DCM     H2 1551   3.151   0.403   0.989  0.5348  0.8826  0.9288
  241DCM    CL2 1552   3.242   0.221   0.890 -0.1154  0.0467  0.3472
  242DCM    CL1 1553   3.056   0.508   2.858  0.1244 -0.6427  0.6347
  242DCM     C1 1554   3.227   0.497   2.916 -1.4381 -0.0545  0.5040
  242DCM     H1 1555   3.273   0.405   2.880  1.2764  0.7905  1.5393
  242DCM     H2 1556   3.228   0.507   3.025  4.2396  3.3014  0.5874
  242DCM    CL2 1557   3.312   0.645   2.857  0.1401 -0.1105 -0.0520
  243DCM    CL1 1558   0.244   4.039   0.159 -0.2128  0.2971 -0.3394
  243DCM     C1 1559   0.103   4.047   0.271 -0.7970  0.1608 -0.1706
  243DCM     H1 1560   0.079   3.943   0.296  1.9701 -0.3901  0.4570
  243DCM     H2 1561   0.015   4.101   0.233 -0.6186 -1.0084 -2.4157
  243DCM    CL2 1562   0.175   4.125   0.420 -0.0688 -0.4047 -0.1944
  244DCM    CL1 1563   1.693   1.865   0.987 -0.0241 -0.1758  0.0445
  244DCM     C1 1564   1.652   1.807   0.820 -0.1945 -0.8191 -0.1490
  244DCM     H1 1565   1.746   1.829   0.769  1.0898 -2.4495  1.3867
  244DCM     H2 1566   1.570   1.863   0.773  2.9510  2.1410 -2.6423
  244DCM    CL2 1567   1.625   1.641   0.798 -0.0464  0.1265 -0.0087
  245DCM    CL1 1568   2.273   3.509   1.612  0.3339 -0.0173  0.1988
  245DCM     C1 1569   2.437   3.457   1.681  0.0331  0.6785  0.1263
  245DCM     H1 1570   2.445   3.359   1.729 -0.2012  0.3798 -0.4358
  245DCM     H2 1571   2.476   3.532   1.751 -0.1647  0.1571  0.8024
  245DCM    CL2 1572   2.564   3.447   1.552 -0.3485  0.1302  0.3203
  246DCM    CL1 1573   2.300   0.024   2.099  0.2827 -0.2138  0.0349
  246DCM     C1 1574   2.346  -0.088   2.237  0.6578 -0.3562 -0.1809
  246DCM     H1 1575   2.288  -0.057   2.325  0.5568  2.4035 -1.1297
  246DCM     H2 1576   2.454  -0.077   2.248  0.5595  1.1392 -0.5048
  246DCM    CL2 1577   2.322  -0.264   2.196 -0.0180  0.1172  0.0567
  247DCM    CL1 1578   3.815   0.589   2.222  0.3015 -0.0503 -0.1692
  247DCM     C1 1579   3.954   0.508   2.142  0.0269 -0.0182 -0.0463
  247DCM     H1 1580   3.937   0.484   2.036 -0.8698 -0.2547  0.1371
  247DCM     H2 1581   3.966   0.415   2.198  1.4323  0.1846  0.0062
  247DCM    CL2 1582   4.091   0.626   2.185  0.1575 -0.0365  0.4226
  248DCM    CL1 1583   2.808   3.961   1.537  0.0489 -0.0967 -0.2526
  248DCM     C1 1584   2.728   3.800   1.541  0.0810 -0.2451 -0.2569
  248DCM     H1 1585   2.749   3.740   1.452  0.0267  0.2688 -0.6197
  248DCM     H2 1586   2.622   3.825   1.547 -0.1422 -1.3702  1.0767
  248DCM    CL2 1587   2.781   3.716   1.695 -0.2333 -0.3805  0.0725
  249DCM    CL1 1588   3.880   1.844   3.894  0.1710 -0.1775 -0.4295
  249DCM     C1 1589   4.019   1.821   4.009 -0.4158  0.0725 -0.2201
  249DCM     H1 1590   4.113   1.848   3.960  0.1200 -1.3634 -0.0271
  249DCM     H2 1591   4.023   1.715   4.037  0.3656 -0.2507 -1.4892
  249DCM    CL2 1592   3.986   1.911   4.155  0.0386 -0.0165  0.6441
  250DCM    CL1 1593   1.938   1.825   2.605  0.6643  0.0350 -0.1828
  250DCM     C1 1594   1.803   1.856   2.718  0.0186 -0.6896 -0.0992
  250DCM     H1 1595   1.750   1.761   2.736 -0.6579 -0.1074  1.1657
  250DCM     H2 1596   1.734   1.927   2.672  1.4595  0.6242 -0.2847
  250DCM    CL2 1597   1.866   1.892   2.881 -0.2821 -0.1221 -0.0173
  251DCM    CL1 1598   2.499   3.286   2.851  0.0599  0.3749 -0.0591
  251DCM     C1 1599   2.539   3.454   2.822 -0.2630 -0.6265 -0.7471
  251DCM     H1 1600   2.447   3.503   2.856  0.6431  0.8017 -0.2634
  251DCM     H2 1601   2.550   3.462   2.713 -0.6357 -2.2415 -0.9283
  251DCM    CL2 1602   2.683   3.498   2.919  0.0841 -0.2224 -0.1761
  252DCM    CL1 1603   0.616   2.846   0.925  0.0053  0.3395  0.1586
  252DCM     C1 1604   0.650   2.713   1.046 -0.6599 -0.0692 -0.1460
  252DCM     H1 1605   0.564   2.645   1.048 -0.8613  0.1995  0.6008
  252DCM     H2 1606   0.667   2.757   1.145 -3.3647 -0.4609  0.5745
  252DCM    CL2 1607   0.791   2.620   1.006  0.2590 -0.2215  0.1637
  253DCM    CL1 1608   3.050   3.220   0.701 -0.1674 -0.0339 -0.1412
  253DCM     C1 1609   3.016   3.334   0.567  0.0412  0.4746 -0.1888
  253DCM     H1 1610   3.020   3.294   0.465  0.3852  0.9203 -0.3480
  253DCM     H2 1611   3.099   3.404   0.570 -0.1587  0.7209 -0.3561
  253DCM    CL2 1612   2.857   3.420   0.575 -0.4067  0.1708 -0.0612
  254DCM    CL1 1613   3.370   1.379   3.724  0.2347  0.1908 -0.2053
  254DCM     C1 1614   3.224   1.310   3.657 -0.2486  0.5152 -0.1646
  254DCM     H1 1615   3.241   1.202   3.656 -0.7996  0.4294 -1.0904
  254DCM     H2 1616   3.216   1.353   3.556  1.0980 -2.4667 -1.6519
  254DCM    CL2 1617   3.093   1.368   3.767  0.3160 -0.2054  0.1503
  255DCM    CL1 1618   3.129   0.776   0.291 -0.1225  0.0198  0.3071
  255DCM     C1 1619   2.997   0.831   0.172 -0.5992  0.0655 -0.2007
  255DCM     H1 1620   2.969   0.748   0.106  1.3059  0.5201 -1.6507
  255DCM     H2 1621   3.027   0.923   0.121  1.0611  2.0862  3.9075
  255DCM    CL2 1622   2.847   0.865   0.262  0.2242 -0.4253 -0.0918
  256DCM    CL1 1623   3.919   3.547   3.609  0.5641  0.2391  0.2738
  256DCM     C1 1624   3.976   3.538   3.778 -0.1006  0.0988 -0.4059
  256DCM     H1 1625   3.943   3.440   3.813 -0.5687 -0.3959 -2.1378
  256DCM     H2 1626   3.933   3.620   3.837  0.4969  0.5535 -0.5900
  256DCM    CL2 1627   4.159   3.548   3.785  0.0963  0.5235 -0.0585
  257DCM    CL1 1628   2.557   0.179   0.225  0.1200  0.1298 -0.3425
  257DCM     C1 1629   2.529   0.286   0.368 -0.6567 -0.6835  0.3176
  257DCM     H1 1630   2.627   0.297   0.415 -0.9520 -0.5721  0.9258
  257DCM     H2 1631   2.456   0.238   0.434 -2.4380  1.8743  0.3876
  257DCM    CL2 1632   2.453   0.442   0.319  0.0737  0.1763  0.2079
  258DCM    CL1 1633   3.889   2.720   0.874 -0.1461  0.2199 -0.3773
  258DCM     C1 1634   3.769   2.852   0.854  0.3507  0.5245 -0.5274
  258DCM     H1 1635   3.684   2.809   0.907  0.8904  2.6702  2.3386
  258DCM     H2 1636   3.752   2.880   0.749  0.5034 -0.1834 -0.7494
  258DCM    CL2 1637   3.827   2.995   0.945 -0.3531  0.3078 -0.1000
  259DCM    CL1 1638   2.075   3.399   0.568  0.0244 -0.1101  0.3773
  259DCM     C1 1639   2.077   3.252   0.669  0.2902 -0.0386  0.4023
  259DCM     H1 1640   2.094   3.156   0.619  0.8354  0.5168 -0.4953
  259DCM     H2 1641   1.978   3.262   0.716 -0.2261  1.8401 -0.9782
  259DCM    CL2 1642   2.196   3.258   0.804  0.0409  0.4936  0.2812
  260DCM    CL1 1643   0.373   1.272   0.480 -0.5455 -0.3750 -0.2260
  260DCM     C1 1644   0.315   1.335   0.643  0.1540  0.2756  0.5139
  260DCM     H1 1645   0.290   1.441   0.632 -1.5607 -0.2688 -1.3084
  260DCM     H2 1646   0.391   1.317   0.720 -0.6971  1.5737  1.7101
  260DCM    CL2 1647   0.175   1.248   0.718  0.2466 -0.0745 -0.2196
  261DCM    CL1 1648   2.887   0.041   2.680  0.1549 -0.3690 -0.0607
  261DCM     C1 1649   2.958  -0.116   2.739 -0.3871 -1.1177 -0.1676
  261DCM     H1 1650   2.978  -0.098   2.845 -1.2873  0.6181 -0.2523
  261DCM     H2 1651   3.043  -0.148   2.677  0.3036 -0.5129  0.4540
  261DCM    CL2 1652   2.841  -0.252   2.736 -0.1739  0.2135 -0.3301
  262DCM    CL1 1653   0.964   0.779   0.481  0.2382  0.2768 -0.0737
  262DCM     C1 1654   0.939   0.620   0.403  0.2465 -0.0403  0.5565
  262DCM     H1 1655   0.954   0.632   0.295 -1.8068 -0.3151  0.2004
  262DCM     H2 1656   0.837   0.580   0.417  0.0871 -0.3114 -1.1135
  262DCM    CL2 1657   1.060   0.511   0.471 -0.0866  0.1229 -0.0994
  263DCM    CL1 1658   3.272   1.316   1.800  0.3699 -0.1558  0.0871
  263DCM     C1 1659   3.427   1.222   1.836 -0.1055  0.2519  0.5904
  263DCM     H1 1660   3.475   1.288   1.909  1.1755 -0.0040 -0.0001
  263DCM     H2 1661   3.494   1.204   1.752 -1.9832  1.7577 -1.3461
  263DCM    CL2 1662   3.386   1.077   1.936 -0.1239  0.2467 -0.1258
  264DCM    CL1 1663   3.614   2.200   2.423 -0.0867 -0.0707  0.1344
  264DCM     C1 1664   3.511   2.283   2.554  0.4296 -0.9048 -0.5550
  264DCM     H1 1665   3.484   2.384   2.520 -0.9445 -1.1207 -0.1748
  264DCM     H2 1666   3.578   2.288   2.640  0.5710 -0.3856 -0.6900
  264DCM    CL2 1667   3.353   2.193   2.602 -0.2094  0.1386  0.2051
  265DCM    CL1 1668   1.413   1.414   1.411 -0.0373 -0.6442  0.2009
  265DCM     C1 1669   1.323   1.471   1.557 -0.9133  0.1369  0.7590
  265DCM     H1 1670   1.392   1.509   1.633 -1.2874  0.2182  1.0630
  265DCM     H2 1671   1.252   1.393   1.587 -0.2493 -0.7640  0.0461
  265DCM    CL2 1672   1.226   1.613   1.512 -0.0019 -0.3097  0.2825
  266DCM    CL1 1673   1.159   2.412   0.950  0.1280 -0.0895 -0.2734
  266DCM     C1 1674   1.200   2.260   1.039  0.2317  0.2943  0.3330
  266DCM     H1 1675   1.200   2.170   0.976 -2.6676 -1.5768  2.7406
  266DCM     H2 1676   1.122   2.233   1.111 -0.1035  3.0982  1.1224
  266DCM    CL2 1677   1.361   2.265   1.124 -0.1664  0.0791 -0.0196
  267DCM    CL1 1678   0.377   3.785   0.634  0.1084 -0.0515 -0.3318
  267DCM     C1 1679   0.513   3.914   0.614 -0.9256  0.1848 -0.1210
  267DCM     H1 1680   0.606   3.857   0.622 -1.7502 -1.6115 -2.3503
  267DCM     H2 1681   0.498   3.994   0.688  0.6322  1.4892 -1.1676
  267DCM    CL2 1682   0.502   4.000   0.456  0.0679 -0.1925 -0.2985
  268DCM    CL1 1683   1.760   2.299   1.167 -0.3585 -0.1048 -0.1989
  268DCM     C1 1684   1.686   2.421   1.281  0.6808  0.4824  0.2493
  268DCM     H1 1685   1.625   2.370   1.356  0.4023 -1.3195 -1.1329
  268DCM     H2 1686   1.624   2.493   1.226  0.3084 -1.1933 -1.6196
  268DCM    CL2 1687   1.819   2.510   1.362  0.1507 -0.3416 -0.5096
  269DCM    CL1 1688   3.682   3.985   0.622  0.3106 -0.2667  0.1230
  269DCM     C1 1689   3.842   3.939   0.706  0.3692  0.6496 -0.2779
  269DCM     H1 1690   3.844   3.833   0.733 -2.7417  0.3428 -0.8974
  269DCM     H2 1691   3.858   4.007   0.791  0.9600 -1.4014  1.3072
  269DCM    CL2 1692   3.983   3.989   0.608  0.4142  0.1659 -0.0787
  270DCM    CL1 1693   3.172   1.555   1.487  0.1816  0.0480 -0.3417
  270DCM     C1 1694   3.095   1.625   1.640  0.4357  0.3042 -0.6482
  270DCM     H1 1695   3.082   1.725   1.598 -1.6483  0.0359 -0.7504
  270DCM     H2 1696   3.168   1.617   1.722 -0.5028 -0.7141  0.1296
  270DCM    CL2 1697   2.931   1.548   1.677 -0.1925 -0.1652 -0.1637
  271DCM    CL1 1698   0.487   0.829   0.596 -0.3644  0.2766 -0.0136
  271DCM     C1 1699   0.438   0.872   0.419  0.0143 -0.1838  0.1390
  271DCM     H1 1700   0.358   0.946   0.417  0.1318 -0.0527  0.2859
  271DCM     H2 1701   0.421   0.775   0.370  1.7441  0.0733 -1.0765
  271DCM    CL2 1702   0.581   0.945   0.337  0.3311  0.0709 -0.2276
  272DCM    CL1 1703   1.874   3.848   3.722  0.3248  0.5176  0.1932
  272DCM     C1 1704   1.864   3.870   3.545  0.6414  0.7490 -0.4789
  272DCM     H1 1705   1.890   3.771   3.504 -0.1626  0.1897  0.3090
  272DCM     H2 1706   1.929   3.952   3.513  2.2120 -0.0648  0.4969
  272DCM    CL2 1707   1.692   3.905   3.501  0.1269  0.1554 -0.0010
  273DCM    CL1 1708   0.761   3.183   2.558 -0.0573  0.1037  0.2532
  273DCM     C1 1709   0.582   3.198   2.556 -0.3529  0.2076 -0.1253
  273DCM     H1 1710   0.541   3.178   2.656 -0.5069  1.7723  0.1492
  273DCM     H2 1711   0.538   3.141   2.474 -2.9691  3.0405 -0.8498
  273DCM    CL2 1712   0.537   3.366   2.510  0.1669 -0.1724 -0.2075
  274DCM    CL1 1713   1.481   2.744   1.502  0.0029 -0.0217 -0.0302
  274DCM     C1 1714   1.353   2.861   1.562  0.7528  0.1053 -0.2501
  274DCM     H1 1715   1.367   2.865   1.671 -0.7319 -0.0626 -0.0325
  274DCM     H2 1716   1.252   2.824   1.541 -0.1158  1.3173  1.4960
  274DCM    CL2 1717   1.375   3.028   1.493  0.1719  0.0037  0.1178
  275DCM    CL1 1718   4.037   2.701   2.676  0.1376  0.3180  0.3277
  275DCM     C1 1719   3.940   2.651   2.538 -0.3993  0.1480  0.5556
  275DCM     H1 1720   3.977   2.689   2.442 -1.0899 -1.1293 -0.2469
  275DCM     H2 1721   3.838   2.689   2.550 -0.8375  0.8211 -3.7324
  275DCM    CL2 1722   3.930   2.476   2.525  0.3674  0.0677  0.3322
  276DCM    CL1 1723   1.228   0.430   2.810 -0.0022  0.0719 -0.1611
  276DCM     C1 1724   1.091   0.386   2.713  0.1616 -0.2784  0.4516
  276DCM     H1 1725   1.115   0.390   2.606 -0.0889 -4.4330  0.0809
  276DCM     H2 1726   1.002   0.447   2.730 -0.4928 -1.1113  0.0818
  276DCM    CL2 1727   1.034   0.217   2.742  0.0367 -0.2136  0.0983
  277DCM    CL1 1728   1.881   3.174   1.428  0.0519  0.4127  0.0784
  277DCM     C1 1729   1.908   3.084   1.279 -0.1274 -0.4090  0.4043
  277DCM     H1 1730   2.001   3.027   1.284  2.1534  2.8894 -0.5962
  277DCM     H2 1731   1.911   3.150   1.190 -2.2204  0.4618  0.9068
  277DCM    CL2 1732   1.757   2.996   1.251 -0.5886  0.3922  0.3274
  278DCM    CL1 1733   0.434   0.773   3.384  0.3878  0.0105  0.0219
  278DCM     C1 1734   0.379   0.879   3.517 -0.4033 -0.2308  0.5797
  278DCM     H1 1735   0.390   0.984   3.487  0.7874 -1.2845 -3.2305
  278DCM     H2 1736   0.428   0.847   3.610  1.7255  2.6896  0.6043
  278DCM    CL2 1737   0.193   0.841   3.539 -0.2571 -0.1364 -0.0368
  279DCM    CL1 1738   3.753   3.338   0.795  0.1303 -0.0797 -0.1153
  279DCM     C1 1739   3.876   3.237   0.705  0.2182 -0.0026 -0.7163
  279DCM     H1 1740   3.912   3.158   0.773  0.7464  0.4928 -0.4106
  279DCM     H2 1741   3.958   3.297   0.664 -0.6641  1.0053 -1.0387
  279DCM    CL2 1742   3.801   3.138   0.574 -0.2036 -0.1405 -0.0747
  280DCM    CL1 1743   0.601   2.909   3.575 -0.4137 -0.0759 -0.3178
  280DCM     C1 1744   0.471   2.856   3.461 -0.0233 -0.1932  0.1146
  280DCM     H1 1745   0.467   2.746   3.462 -2.5280 -0.1606  0.4336
  280DCM     H2 1746   0.478   2.885   3.356 -1.4487 -0.6980 -0.1373
  280DCM    CL2 1747   0.306   2.904   3.512  0.1447  0.2035  0.1074
  281DCM    CL1 1748   3.702   1.352   3.420  0.1528 -0.1739  0.1538
  281DCM     C1 1749   3.691   1.186   3.336  0.0337  0.0154  0.2107
  281DCM     H1 1750   3.784   1.142   3.373  2.1852  3.2381 -0.9461
  281DCM     H2 1751   3.693   1.203   3.228 -1.0451  2.0430  0.4598
  281DCM    CL2 1752   3.552   1.094   3.390  0.2167  0.2655 -0.4647
  282DCM    CL1 1753   0.727   3.683   0.303  0.0067  0.0728 -0.0868
  282DCM     C1 1754   0.887   3.710   0.226 -0.2631  0.1310 -0.3075
  282DCM     H1 1755   0.953   3.643   0.284 -1.9905 -1.9037 -0.5578
  282DCM     H2 1756   0.916   3.814   0.241  0.3214 -0.2663  1.5465
  282DCM    CL2 1757   0.873   3.649   0.057  0.2010 -0.0423  0.4258
  283DCM    CL1 1758   0.074   0.198   2.177 -0.0873 -0.1462 -0.2272
  283DCM     C1 1759   0.148   0.320   2.293  0.6945  0.1354  0.1629
  283DCM     H1 1760   0.176   0.261   2.381 -0.1991 -2.8864 -1.4620
  283DCM     H2 1761   0.067   0.391   2.315 -0.5482 -0.8719 -0.9959
  283DCM    CL2 1762   0.280   0.422   2.225  0.5296  0.0079  0.5719
  284DCM    CL1 1763   1.317   2.617   4.020  0.2940  0.2856 -0.3359
  284DCM     C1 1764   1.239   2.563   3.869 -0.2974 -0.2221 -0.7558
  284DCM     H1 1765   1.145   2.617   3.857 -1.0557 -1.0119  1.1206
  284DCM     H2 1766   1.215   2.457   3.883  0.7067 -0.3533  0.1380
  284DCM    CL2 1767   1.346   2.589   3.730  0.2335  0.1779 -0.0633
  285DCM    CL1 1768   2.691   1.568   3.671  0.0515  0.1787  0.5404
  285DCM     C1 1769   2.849   1.550   3.582 -0.5765  0.6788  0.0681
  285DCM     H1 1770   2.850   1.450   3.538 -2.2149  0.7695 -0.2685
  285DCM     H2 1771   2.936   1.566   3.647 -0.6722  2.6633 -0.2213
  285DCM    CL2 1772   2.854   1.670   3.453 -0.4852 -0.1270  0.3683
  286DCM    CL1 1773   2.211   1.925   0.216  0.3879  0.2923  0.8390
  286DCM     C1 1774   2.322   2.074   0.224 -0.0137 -0.3820 -0.6372
  286DCM     H1 1775   2.403   2.072   0.297 -1.1662 -0.0548  0.6774
  286DCM     H2 1776   2.257   2.155   0.258 -0.7181 -1.2900  0.2196
  286DCM    CL2 1777   2.392   2.143   0.070 -0.3489 -0.0620  0.2602
  287DCM    CL1 1778   0.070   3.136   0.254 -0.4699  0.4842  0.1343
  287DCM     C1 1779   0.192   3.108   0.385 -0.0803 -0.1853 -0.1902
  287DCM     H1 1780   0.241   3.011   0.371  0.8006  0.4122 -1.5117
  287DCM     H2 1781   0.133   3.115   0.477  1.5042 -0.9370  0.9212
  287DCM    CL2 1782   0.315   3.238   0.386 -0.0933 -0.1655 -0.0665
  288DCM    CL1 1783   0.650   3.549   1.976 -0.1952 -0.0887 -0.0046
  288DCM     C1 1784   0.470   3.546   1.992  0.3943  1.0472  0.3912
  288DCM     H1 1785   0.449   3.526   2.098  0.4948  1.2296  0.4455
  288DCM     H2 1786   0.435   3.461   1.932 -1.0244  0.9721  1.2817
  288DCM    CL2 1787   0.403   3.706   1.937 -0.1986 -0.2257  0.0352
  289DCM    CL1 1788   3.522   2.596   0.483  0.2145 -0.3445  0.2666
  289DCM     C1 1789   3.690   2.619   0.552  1.2517 -0.3170  0.8306
  289DCM     H1 1790   3.689   2.711   0.612  0.0395  0.1580  0.1274
  289DCM     H2 1791   3.755   2.616   0.464 -0.0423  1.7840 -0.2894
  289DCM    CL2 1792   3.723   2.484   0.659 -0.0215 -0.0162 -0.2447
  290DCM    CL1 1793   0.049   1.398   3.239 -0.1658  0.4724 -0.0797
  290DCM     C1 1794  -0.045   1.454   3.397 -0.1097  0.2419  0.3289
  290DCM     H1 1795  -0.111   1.375   3.434 -2.6213  1.1542 -1.8833
  290DCM     H2 1796  -0.113   1.537   3.373 -1.4418 -1.0834 -0.6778
  290DCM    CL2 1797   0.078   1.510   3.515  0.2682  0.1230 -0.0783
  291DCM    CL1 1798   3.144   1.936   1.796 -0.3251  0.5995 -0.5320
  291DCM     C1 1799   3.059   2.054   1.690 -0.2847  0.1672  0.4079
  291DCM     H1 1800   3.125   2.136   1.662 -1.6134  1.1845  0.1523
  291DCM     H2 1801   2.972   2.097   1.741 -1.3772  2.2405 -2.8681
  291DCM    CL2 1802   2.983   1.994   1.548 -0.0153 -0.3312  0.0740
  292DCM    CL1 1803   1.983   1.925   1.381  0.4167  0.0572  0.1207
  292DCM     C1 1804   1.835   1.815   1.363  0.6522 -0.9880  0.5642
  292DCM     H1 1805   1.786   1.848   1.270  1.0364  2.0675  1.3445
  292DCM     H2 1806   1.775   1.823   1.454 -2.0761 -1.7652 -1.0435
  292DCM    CL2 1807   1.858   1.641   1.319  0.0289 -0.1088 -0.3068
  293DCM    CL1 1808   4.036   2.803   0.385  0.3900  0.0309  0.1302
  293DCM     C1 1809   4.167   2.717   0.302 -0.7291  0.1991  0.7642
  293DCM     H1 1810   4.196   2.641   0.374 -0.0805 -1.8027 -1.4726
  293DCM     H2 1811   4.256   2.774   0.273 -1.0263  1.2960  1.9289
  293DCM    CL2 1812   4.116   2.614   0.163 -0.2283  0.0672  0.3579
  294DCM    CL1 1813   2.918   0.801   2.158  0.0230 -0.4267 -0.0319
  294DCM     C1 1814   2.829   0.929   2.241  0.5993  0.3272 -0.3155
  294DCM     H1 1815   2.891   1.019   2.239  1.3359 -0.1841 -0.7461
  294DCM     H2 1816   2.797   0.893   2.340 -1.3625 -3.0960 -2.0221
  294DCM    CL2 1817   2.678   0.962   2.144  0.1682 -0.3977  0.2515
  295DCM    CL1 1818   4.054   1.011   2.509 -0.4654  0.1755 -0.1650
  295DCM     C1 1819   4.191   0.947   2.406 -0.5732 -0.6113  0.1616
  295DCM     H1 1820   4.150   0.918   2.308  0.2571 -1.3199  0.0082
  295DCM     H2 1821   4.228   0.857   2.456 -0.0781 -0.6053 -0.1846
  295DCM    CL2 1822   4.322   1.072   2.396 -0.1886 -0.1688 -0.5586
  296DCM    CL1 1823   3.541   1.430   2.911 -0.0753  0.1542  0.0558
  296DCM     C1 1824   3.616   1.489   3.065 -0.1770 -0.5138  0.0711
  296DCM     H1 1825   3.692   1.416   3.095  0.0829 -0.5602 -0.6713
  296DCM     H2 1826   3.537   1.493   3.141  0.0680  0.7248  0.2780
  296DCM    CL2 1827   3.690   1.649   3.053 -0.1660 -0.3727  0.1083
  297DCM    CL1 1828   0.911   0.197   3.116  0.3475  0.0873 -0.0838
  297DCM     C1 1829   1.009   0.348   3.149 -0.2259  0.6531  0.6005
  297DCM     H1 1830   0.946   0.429   3.188  0.1332  1.0803  0.2949
  297DCM     H2 1831   1.051   0.379   3.053 -0.8005 -1.2647 -0.3237
  297DCM    CL2 1832   1.127   0.312   3.280  0.0159 -0.3849 -0.4086
  298DCM    CL1 1833   3.969   2.639   3.434  0.4455  0.4777 -0.2862
  298DCM     C1 1834   3.974   2.484   3.335 -0.1876 -0.5044 -0.3155
  298DCM     H1 1835   3.959   2.503   3.228  0.6326 -1.6749 -0.6643
  298DCM     H2 1836   3.891   2.424   3.374  0.0505 -0.4247  0.3190
  298DCM    CL2 1837   4.131   2.385   3.357  0.3794  0.2601  0.2724
  299DCM    CL1 1838   0.296   1.896   0.695 -0.3310 -0.1279 -0.2198
  299DCM     C1 1839   0.229   2.059   0.659  0.1108 -0.4041  0.0873
  299DCM     H1 1840   0.124   2.036   0.639  0.0584 -0.1368  0.0458
  299DCM     H2 1841   0.281   2.085   0.566  0.1029  1.7826  0.6292
  299DCM    CL2 1842   0.251   2.187   0.784 -0.4419  0.4540 -0.1276
  300DCM    CL1 1843   1.375   0.467   1.108 -0.1658 -0.0544  0.0676
  300DCM     C1 1844   1.442   0.310   1.049 -0.5427  0.3988 -0.7074
  300DCM     H1 1845   1.522   0.274   1.114  0.0503  1.1272 -1.0230
  300DCM     H2 1846   1.479   0.326   0.946  0.6708  0.1257 -0.3304
  300DCM    CL2 1847   1.323   0.174   1.037 -0.1114  0.5388 -0.0551
  301DCM    CL1 1848   2.792   2.995   1.080 -0.0429  0.3082  0.0351
  301DCM     C1 1849   2.938   2.891   1.040 -0.7075 -0.7053 -0.2737
  301DCM     H1 1850   2.923   2.782   1.037  0.7538 -0.9015 -1.2169
  301DCM     H2 1851   3.013   2.912   1.116  0.1681  0.5428 -1.4359
  301DCM    CL2 1852   3.011   2.935   0.879 -0.0473 -0.0114  0.6734
  302DCM    CL1 1853   1.637   4.007   0.968  0.1406 -0.0495 -0.0374
  302DCM     C1 1854   1.796   4.088   0.979  0.1941  0.1052 -0.1363
  302DCM     H1 1855   1.869   4.007   0.968 -0.3840 -0.2335 -1.6686
  302DCM     H2 1856   1.806   4.130   1.080 -0.1422 -1.2136  0.4718
  302DCM    CL2 1857   1.820   4.199   0.849 -0.5234  0.0237  0.0039
  303DCM    CL1 1858   2.486   2.211   2.014 -0.1388  0.3502 -0.4045
  303DCM     C1 1859   2.328   2.225   2.101  0.6129  0.1182  0.4309
  303DCM     H1 1860   2.269   2.140   2.068 -0.4398  0.6847  0.8134
  303DCM     H2 1861   2.280   2.317   2.066  1.7380  0.7212  0.4108
  303DCM    CL2 1862   2.319   2.232   2.282 -0.2535  0.0559  0.1761
  304DCM    CL1 1863   3.423   3.884   4.069 -0.1309  0.0641  0.3742
  304DCM     C1 1864   3.453   3.762   3.943  0.1177 -0.6863  0.2047
  304DCM     H1 1865   3.498   3.812   3.856  0.3352  0.6581  1.0628
  304DCM     H2 1866   3.355   3.723   3.914 -1.0538  1.2541  1.3739
  304DCM    CL2 1867   3.550   3.622   3.992 -0.2812  0.1093  0.3691
  305DCM    CL1 1868   0.168   3.630   3.109  0.1718  0.1085  0.3036
  305DCM     C1 1869   0.233   3.496   3.006 -0.6378  0.2217 -0.4277
  305DCM     H1 1870   0.322   3.461   3.058  1.0083  2.2883 -1.6704
  305DCM     H2 1871   0.266   3.521   2.904  1.2053 -1.1725 -0.2207
  305DCM    CL2 1872   0.112   3.365   2.991  0.1271  0.2330  0.0726
  306DCM    CL1 1873   3.073   1.184   1.354 -0.4251  0.3402  0.3195
  306DCM     C1 1874   2.947   1.309   1.381  0.9805  0.3200  0.3116
  306DCM     H1 1875   2.975   1.397   1.321 -0.2580  0.3993 -0.1779
  306DCM     H2 1876   2.940   1.341   1.485  1.2797 -0.7694  0.6764
  306DCM    CL2 1877   2.783   1.243   1.336 -0.0289  0.3462 -0.2741
  307DCM    CL1 1878   0.153   3.004   1.536 -0.4776 -0.3501 -0.1142
  307DCM     C1 1879   0.150   3.186   1.524  0.7915  0.9010 -0.4411
  307DCM     H1 1880   0.193   3.208   1.425 -0.1440  1.1201 -0.8168
  307DCM     H2 1881   0.189   3.239   1.611 -1.3186  1.6243  0.1321
  307DCM    CL2 1882  -0.025   3.245   1.479  0.1029  0.0212  0.2084
  308DCM    CL1 1883   1.456   3.777   2.656  0.0267  0.2457 -0.0129
  308DCM     C1 1884   1.569   3.662   2.727  0.1329 -0.4268 -0.0844
  308DCM     H1 1885   1.597   3.586   2.653 -0.1021 -0.9233  0.3316
  308DCM     H2 1886   1.520   3.622   2.817 -0.9950  0.6365 -0.1971
  308DCM    CL2 1887   1.729   3.714   2.791  0.0480 -0.0292  0.3065
  309DCM    CL1 1888   3.454   3.030   3.271  0.4612 -0.3420  0.2847
  309DCM     C1 1889   3.461   3.058   3.443 -0.6068  0.4992 -0.0478
  309DCM     H1 1890   3.555   3.104   3.478 -0.0534 -0.8770  0.3557
  309DCM     H2 1891   3.443   2.964   3.496 -3.1576  0.3098 -1.1423
  309DCM    CL2 1892   3.322   3.167   3.486 -0.2016 -0.1907  0.1002
  310DCM    CL1 1893   0.018   3.881   3.622 -0.1472 -0.0475  0.0555
  310DCM     C1 1894  -0.119   3.991   3.647  0.7076  0.5829  0.4130
  310DCM     H1 1895  -0.130   4.046   3.553 -2.6781 -1.6701 -0.6848
  310DCM     H2 1896  -0.111   4.055   3.736  1.8030  0.3952  0.4580
  310DCM    CL2 1897  -0.260   3.883   3.667  0.2935 -0.0011  0.2023
  311DCM    CL1 1898   3.159   3.969   1.033  0.1131 -0.0330 -0.5295
  311DCM     C1 1899   3.144   3.798   1.079  0.4793  0.2917 -0.2367
  311DCM     H1 1900   3.122   3.744   0.986  1.5664 -0.5848 -0.0054
  311DCM     H2 1901   3.072   3.789   1.162  0.6017 -3.7152 -0.3675
  311DCM    CL2 1902   3.302   3.738   1.139  0.1461  0.2513  0.2129
  312DCM    CL1 1903   0.062   1.513   1.362 -0.2145  0.0375 -0.0616
  312DCM     C1 1904  -0.050   1.645   1.308  0.2796 -1.2956  0.1365
  312DCM     H1 1905   0.005   1.739   1.293 -1.8732  0.0404  0.1700
  312DCM     H2 1906  -0.120   1.674   1.387 -0.3208  0.7229 -1.0697
  312DCM    CL2 1907  -0.155   1.599   1.170 -0.0507  0.4360  0.1329
  313DCM    CL1 1908   0.041   1.857   1.553 -0.3830 -0.1565  0.1906
  313DCM     C1 1909  -0.015   1.863   1.720  0.1057 -0.0099  0.0485
  313DCM     H1 1910   0.043   1.947   1.758  2.5815 -0.4167 -2.5227
  313DCM     H2 1911   0.016   1.778   1.782 -1.7248  0.1037  1.2199
  313DCM    CL2 1912  -0.193   1.894   1.733  0.1469  0.0752  0.0294
  314DCM    CL1 1913   2.127   3.586   1.289  0.0127  0.0283  0.1346
  314DCM     C1 1914   2.126   3.520   1.123 -0.8548 -0.5755 -0.5970
  314DCM     H1 1915   2.031   3.479   1.089 -0.9702 -0.3790 -0.5146
  314DCM     H2 1916   2.201   3.441   1.118  0.0931  0.3496 -1.5698
  314DCM    CL2 1917   2.166   3.648   1.007  0.0471 -0.3757 -0.0269
  315DCM    CL1 1918   1.065   2.383   2.173 -0.2202  0.2737 -0.1681
  315DCM     C1 1919   1.137   2.211   2.150  0.1594 -0.1089  1.0843
  315DCM     H1 1920   1.242   2.201   2.118 -0.2153 -1.3707  0.1761
  315DCM     H2 1921   1.078   2.161   2.073 -1.5077  0.9112  1.6387
  315DCM    CL2 1922   1.125   2.108   2.296 -0.2513 -0.1670  0.0006
  316DCM    CL1 1923   2.470   3.996   2.552  0.2228 -0.0641  0.1325
  316DCM     C1 1924   2.552   4.161   2.589 -0.0003  0.2465  0.5481
  316DCM     H1 1925   2.660   4.147   2.577 -0.2835 -0.6884 -1.1703
  316DCM     H2 1926   2.535   4.193   2.692  0.6296 -0.9512  1.0338
  316DCM    CL2 1927   2.492   4.276   2.458  0.2483  0.0684  0.1574
  317DCM    CL1 1928   0.813   0.964   0.029 -0.4011 -0.1255  0.2849
  317DCM     C1 1929   0.902   0.982  -0.130 -0.4694 -0.6847 -0.0753
  317DCM     H1 1930   0.905   1.092  -0.137 -2.4933 -0.5274  0.7589
  317DCM     H2 1931   0.843   0.930  -0.206  0.1660 -0.1185 -0.9865
  317DCM    CL2 1932   1.063   0.903  -0.119  0.0067 -0.1663 -0.0807
  318DCM    CL1 1933   1.326   0.416   1.777 -0.0587  0.0368  0.2260
  318DCM     C1 1934   1.369   0.326   1.629  0.2003  0.7791  0.1828
  318DCM     H1 1935   1.322   0.228   1.649 -1.4310  1.4188 -0.3230
  318DCM     H2 1936   1.475   0.307   1.611 -0.4774 -1.2922 -2.2969
  318DCM    CL2 1937   1.295   0.386   1.477 -0.3841  0.3748  0.1060
  319DCM    CL1 1938   3.427   3.157   0.680 -0.0816  0.5704  0.1076
  319DCM     C1 1939   3.468   3.050   0.819  0.4557 -0.4136  0.3065
  319DCM     H1 1940   3.388   3.059   0.893 -1.6619 -1.8978 -1.6456
  319DCM     H2 1941   3.562   3.066   0.872  0.3085  0.8469  0.2210
  319DCM    CL2 1942   3.455   2.879   0.770 -0.0059 -0.1485 -0.1397
  320DCM    CL1 1943   3.885   0.392   2.474  0.0843  0.5730  0.4677
  320DCM     C1 1944   3.978   0.271   2.561  0.0542 -0.0666  0.1350
  320DCM     H1 1945   4.002   0.182   2.503 -2.1504  0.4435 -1.6849
  320DCM     H2 1946   3.918   0.235   2.645  0.6418 -3.8315 -0.8855
  320DCM    CL2 1947   4.128   0.351   2.630 -0.1969 -0.1427  0.2702
  321DCM    CL1 1948   0.728   3.079   3.238 -0.2895 -0.5346 -0.2179
  321DCM     C1 1949   0.857   3.100   3.120 -0.3965 -0.0955  0.0266
  321DCM     H1 1950   0.871   2.998   3.081  1.4717  0.4239 -0.7970
  321DCM     H2 1951   0.948   3.137   3.168 -2.0638  2.7678  1.2158
  321DCM    CL2 1952   0.815   3.215   2.985  0.0202 -0.1644  0.2074
  322DCM    CL1 1953   0.241   1.562   2.180 -0.3894 -0.0662  0.0536
  322DCM     C1 1954   0.070   1.529   2.191 -0.2207  0.1495 -0.9768
  322DCM     H1 1955   0.035   1.553   2.292  1.5195 -1.1744 -0.0193
  322DCM     H2 1956   0.054   1.422   2.173  1.2030 -0.0294 -1.2801
  322DCM    CL2 1957  -0.016   1.608   2.054 -0.2070  0.2304  0.0974
  323DCM    CL1 1958   0.185   3.955   1.461  0.1393  0.0879 -0.2837
  323DCM     C1 1959   0.206   3.820   1.345  0.2465 -0.3739 -0.1757
  323DCM     H1 1960   0.293   3.765   1.382 -0.1724 -0.1668  1.1554
  323DCM     H2 1961   0.224   3.864   1.246 -2.1868  0.0922 -0.4705
  323DCM    CL2 1962   0.063   3.715   1.344 -0.2756  0.3315  0.3057
  324DCM    CL1 1963   2.525   2.705   3.855 -0.4130 -0.0095 -0.0875
  324DCM     C1 1964   2.504   2.531   3.817  0.4618  0.0794  0.2102
  324DCM     H1 1965   2.457   2.525   3.718 -0.9429 -0.1052  0.8621
  324DCM     H2 1966   2.449   2.478   3.896  1.8335  0.8585  1.7430
  324DCM    CL2 1967   2.660   2.444   3.835  0.1340  0.3861 -0.0339
  325DCM    CL1 1968   0.868   2.458   3.716 -0.3520 -0.1188  0.1137
  325DCM     C1 1969   0.713   2.367   3.704 -0.3535  0.7320  0.1854
  325DCM     H1 1970   0.742   2.265   3.731  0.9552  0.4783 -1.9226
  325DCM     H2 1971   0.669   2.382   3.605 -1.0075  2.7351  0.7185
  325DCM    CL2 1972   0.589   2.428   3.821 -0.2593 -0.1252 -0.0913
  326DCM    CL1 1973   3.964   2.900   3.965 -0.2804  0.6777 -0.1471
  326DCM     C1 1974   4.118   2.997   3.974 -0.3179 -0.2638 -0.2788
  326DCM     H1 1975   4.204   2.936   4.004  2.4492  2.4630 -2.0375
  326DCM     H2 1976   4.094   3.077   4.045  0.5811  0.1983 -0.4785
  326DCM    CL2 1977   4.142   3.065   3.808  0.0678 -0.2179 -0.3047
  327DCM    CL1 1978   0.567   3.751   1.393  0.3953  0.1086  0.3169
  327DCM     C1 1979   0.726   3.718   1.470  0.7348  0.0151 -0.0383
  327DCM     H1 1980   0.763   3.807   1.522  1.8204 -0.3395 -0.1728
  327DCM     H2 1981   0.798   3.667   1.404 -0.0633 -1.4817  0.2000
  327DCM    CL2 1982   0.702   3.614   1.613  0.0414 -0.0217  0.0470
  328DCM    CL1 1983   0.676   0.031   2.120 -0.2651 -0.1327  0.2895
  328DCM     C1 1984   0.537   0.056   2.230 -0.7706  0.1141  0.5834
  328DCM     H1 1985   0.504   0.160   2.241 -1.3049 -0.0692  0.7467
  328DCM     H2 1986   0.562   0.014   2.328 -2.3926  0.5301  1.2212
  328DCM    CL2 1987   0.399  -0.037   2.158  0.2576 -0.5724  0.1129
  329DCM    CL1 1988   3.766   0.321   2.937  0.1743  0.0029  0.0201
  329DCM     C1 1989   3.635   0.206   2.895  0.8824  0.0955  0.0347
  329DCM     H1 1990   3.600   0.169   2.992  1.3028  1.0187  0.5620
  329DCM     H2 1991   3.668   0.126   2.828  2.0191  1.2348 -0.8239
  329DCM    CL2 1992   3.509   0.300   2.793  0.0447  0.3566  0.3327
  330DCM    CL1 1993   0.683   2.381   1.993  0.2939  0.1576 -0.0832
  330DCM     C1 1994   0.513   2.343   2.012 -0.2343 -0.2279 -1.0584
  330DCM     H1 1995   0.509   2.235   1.994 -2.3497 -0.0098 -2.2011
  330DCM     H2 1996   0.456   2.399   1.936 -1.5662 -1.3609 -0.9301
  330DCM    CL2 1997   0.456   2.383   2.178  0.2374  0.0898  0.0824
  331DCM    CL1 1998   2.787   3.340   0.267  0.3012  0.1466 -0.1648
  331DCM     C1 1999   2.809   3.509   0.224 -0.3446 -0.2896  0.3625
  331DCM     H1 2000   2.755   3.577   0.292  1.8145  2.6168 -0.6211
  331DCM     H2 2001   2.783   3.525   0.119 -3.2878 -1.9290  0.7312
  331DCM    CL2 2002   2.979   3.559   0.257  0.3880  0.1636  0.2345
  332DCM    CL1 2003   1.484   3.010   3.913  0.1001 -0.3250  0.0933
  332DCM     C1 2004   1.358   2.986   4.047 -0.0731 -0.3580 -0.4805
  332DCM     H1 2005   1.406   2.956   4.141  1.0279  1.5539 -0.3649
  332DCM     H2 2006   1.287   2.910   4.013 -0.3254  0.1196 -1.0485
  332DCM    CL2 2007   1.267   3.136   4.078  0.0883  0.0458  0.3168
  333DCM    CL1 2008   2.032   0.650   1.893 -0.3093  0.0110 -0.0706
  333DCM     C1 2009   2.184   0.634   1.978  0.2410  0.7769  0.1365
  333DCM     H1 2010   2.184   0.700   2.066 -1.1429 -1.2378  1.7319
  333DCM     H2 2011   2.265   0.650   1.906  1.0813 -1.1278  0.6035
  333DCM    CL2 2012   2.208   0.467   2.034 -0.2206 -0.3352 -0.0612
  334DCM    CL1 2013   1.385   4.009   3.420 -0.0244  0.5580 -0.1553
  334DCM     C1 2014   1.314   3.922   3.562 -0.5479 -0.9022 -0.1824
  334DCM     H1 2015   1.352   3.941   3.663 -2.6385  0.2099  0.4464
  334DCM     H2 2016   1.328   3.815   3.540  0.4666 -0.5698 -1.2498
  334DCM    CL2 2017   1.138   3.970   3.588 -0.2830 -0.1296  0.0799
  335DCM    CL1 2018   3.786   3.020   0.205 -0.0011 -0.0492  0.1557
  335DCM     C1 2019   3.676   3.070   0.070 -0.0056 -0.3628  0.1017
  335DCM     H1 2020   3.572   3.062   0.104  0.3374  1.1590  1.6222
  335DCM     H2 2021   3.691   2.993  -0.007  4.0389 -1.9341  2.1640
  335DCM    CL2 2022   3.722   3.230   0.013 -0.1615 -0.0074  0.2497
  336DCM    CL1 2023   0.020   2.156   2.435  0.0750 -0.2022 -0.3113
  336DCM     C1 2024  -0.075   2.045   2.536  0.3274  0.0122 -0.8551
  336DCM     H1 2025   0.005   1.980   2.573 -1.4288 -2.3062 -0.8733
  336DCM     H2 2026  -0.149   1.979   2.489 -1.5988 -0.6497  2.7415
  336DCM    CL2 2027  -0.149   2.127   2.684 -0.1533  0.6442  0.0817
  337DCM    CL1 2028   1.273   1.819   3.629  0.4015  0.4881  0.0045
  337DCM     C1 2029   1.316   1.966   3.544 -0.0846 -0.0943 -0.1604
  337DCM     H1 2030   1.425   1.964   3.532 -0.0175 -1.1397  0.4427
  337DCM     H2 2031   1.263   2.042   3.602 -0.0677 -0.9098  0.9714
  337DCM    CL2 2032   1.237   1.968   3.383 -0.6018 -0.1777  0.5036
  338DCM    CL1 2033   3.317   1.532   2.628  0.1532 -0.1107 -0.0244
  338DCM     C1 2034   3.139   1.561   2.647  0.5115  0.9058  0.0179
  338DCM     H1 2035   3.091   1.638   2.586  1.2378  1.6809  0.3990
  338DCM     H2 2036   3.123   1.584   2.753  2.3764  2.4113  0.0217
  338DCM    CL2 2037   3.077   1.394   2.611 -0.0133  0.0437  0.4020
  339DCM    CL1 2038   3.182   4.049   3.705 -0.5289 -0.4421  0.0710
  339DCM     C1 2039   3.279   3.925   3.608  0.3937 -0.3974  0.2709
  339DCM     H1 2040   3.256   3.943   3.502  0.3769 -1.2202  0.1291
  339DCM     H2 2041   3.251   3.825   3.643 -2.7594 -0.1281 -1.1729
  339DCM    CL2 2042   3.460   3.949   3.623  0.0151 -0.1599 -0.4360
  340DCM    CL1 2043   3.497   2.469   0.189  0.3125  0.2207  0.1757
  340DCM     C1 2044   3.389   2.505   0.053 -0.8946 -0.6622 -0.0116
  340DCM     H1 2045   3.453   2.552  -0.023 -1.4759  1.9073  0.9558
  340DCM     H2 2046   3.322   2.589   0.076 -1.6545 -0.7638 -1.6620
  340DCM    CL2 2047   3.298   2.370  -0.014 -0.2901 -0.1078 -0.1511
  341DCM    CL1 2048   3.041   1.381   2.107  0.0841  0.2552  0.4980
  341DCM     C1 2049   2.930   1.265   2.035 -0.1222  0.0985 -0.2012
  341DCM     H1 2050   2.941   1.163   2.072  0.9265 -0.8152 -2.8202
  341DCM     H2 2051   2.944   1.269   1.926 -2.1074  1.4330 -0.4754
  341DCM    CL2 2052   2.754   1.295   2.066 -0.1414 -0.0996 -0.1120
  342DCM    CL1 2053   3.260   1.423   3.284 -0.0317 -0.3360 -0.2655
  342DCM     C1 2054   3.093   1.355   3.262 -0.6735 -0.3773 -0.2353
  342DCM     H1 2055   3.072   1.344   3.155  0.2131 -1.3767 -0.3218
  342DCM     H2 2056   3.015   1.415   3.312  0.3929  0.2483  0.7192
  342DCM    CL2 2057   3.080   1.186   3.334 -0.1573 -0.2154 -0.0280
  343DCM    CL1 2058   2.384   1.380   3.583  0.0063  0.2270  0.4674
  343DCM     C1 2059   2.255   1.305   3.480 -0.0636 -0.0551 -0.3016
  343DCM     H1 2060   2.297   1.210   3.445  1.4520  0.0036  1.2295
  343DCM     H2 2061   2.240   1.376   3.399 -2.2492  1.1349  1.0346
  343DCM    CL2 2062   2.098   1.280   3.573 -0.1706 -0.2702  0.0132
  344DCM    CL1 2063   1.532   2.953   2.690  0.1407  0.0734 -0.2324
  344DCM     C1 2064   1.656   2.824   2.698 -0.1126  0.1969  0.4153
  344DCM     H1 2065   1.732   2.851   2.623 -3.8777  3.0585 -2.7809
  344DCM     H2 2066   1.619   2.726   2.665 -3.4052  1.2053  0.7297
  344DCM    CL2 2067   1.734   2.804   2.866 -0.0317 -0.2827  0.4049
  345DCM    CL1 2068   2.596   3.012   0.286  0.3133  0.2415  0.0226
  345DCM     C1 2069   2.533   2.846   0.264  0.2223  0.1651 -0.0144
  345DCM     H1 2070   2.584   2.786   0.188 -1.7368 -0.9744 -0.5173
  345DCM     H2 2071   2.424   2.853   0.251 -0.3514 -1.7384  2.6507
  345DCM    CL2 2072   2.552   2.755   0.419  0.1175  0.4339 -0.1639
  346DCM    CL1 2073   0.275   0.515   2.892  0.2871 -0.0213  0.0958
  346DCM     C1 2074   0.168   0.656   2.919 -0.3091 -0.5343  0.4405
  346DCM     H1 2075   0.098   0.658   2.835 -0.8093 -1.3297  0.8151
  346DCM     H2 2076   0.221   0.751   2.923  0.0039 -0.6956  0.1449
  346DCM    CL2 2077   0.065   0.626   3.060 -0.3578 -0.1629  0.1136
  347DCM    CL1 2078   3.365   0.702   1.190  0.2922  0.0056  0.3036
  347DCM     C1 2079   3.354   0.883   1.167  0.7737  0.3111 -0.6246
  347DCM     H1 2080   3.271   0.921   1.106  1.6979  2.2652 -0.7336
  347DCM     H2 2081   3.447   0.923   1.126  0.0273  0.2790 -2.4219
  347DCM    CL2 2082   3.332   0.957   1.325 -0.0833 -0.0038 -0.2973
  348DCM    CL1 2083   3.544   1.562   1.402  0.4229 -0.1210 -0.0858
  348DCM     C1 2084   3.600   1.397   1.386 -0.0288  0.0768 -0.4780
  348DCM     H1 2085   3.706   1.402   1.359 -0.1527 -2.6296 -1.7557
  348DCM     H2 2086   3.551   1.361   1.295  0.1790  0.7360 -0.8611
  348DCM    CL2 2087   3.581   1.292   1.528  0.0310  0.0713 -0.2376
  349DCM    CL1 2088   0.210   2.206   2.866 -0.0070  0.4016  0.3228
  349DCM     C1 2089   0.376   2.260   2.823  0.0497 -0.2932 -0.1232
  349DCM     H1 2090   0.441   2.172   2.831 -0.6914 -0.8368  0.0266
  349DCM     H2 2091   0.404   2.349   2.879  0.3157  0.2803 -1.1309
  349DCM    CL2 2092   0.369   2.312   2.650  0.1875  0.1263 -0.0052
  350DCM    CL1 2093   2.714   0.217   1.388 -0.3201 -0.0646  0.3732
  350DCM     C1 2094   2.791   0.379   1.372  0.7829 -0.5779 -0.5391
  350DCM     H1 2095   2.714   0.457   1.375  0.2312 -1.1380  0.9095
  350DCM     H2 2096   2.838   0.378   1.273  2.0535 -2.8667  0.0088
  350DCM    CL2 2097   2.909   0.410   1.510  0.4409  0.3166 -0.0881
  351DCM    CL1 2098   2.175   2.090   3.292  0.2882 -0.1837  0.2316
  351DCM     C1 2099   2.258   2.194   3.177 -0.1488 -0.1275 -0.0253
  351DCM     H1 2100   2.336   2.125   3.143 -0.3326  0.0193 -0.7644
  351DCM     H2 2101   2.292   2.288   3.221  0.5437 -0.8382  1.0160
  351DCM    CL2 2102   2.148   2.226   3.040 -0.0790 -0.0892  0.2152
  352DCM    CL1 2103   2.343   2.325   3.507 -0.0078 -0.1737  0.1009
  352DCM     C1 2104   2.206   2.290   3.621  0.4241  0.1925 -0.1182
  352DCM     H1 2105   2.251   2.212   3.683  2.6437  0.7860 -0.8863
  352DCM     H2 2106   2.122   2.251   3.562  1.3425 -0.8339 -0.7784
  352DCM    CL2 2107   2.160   2.425   3.727  0.3682  0.2874  0.1192
  353DCM    CL1 2108   3.748   1.836   2.767  0.4215  0.1494  0.2858
  353DCM     C1 2109   3.586   1.914   2.770  0.2496  0.3874  1.1755
  353DCM     H1 2110   3.548   1.919   2.667 -0.8919 -0.2390  1.5435
  353DCM     H2 2111   3.598   2.019   2.799  1.5995  0.3709  0.7398
  353DCM    CL2 2112   3.459   1.830   2.870  0.2979  0.2209  0.3683
  354DCM    CL1 2113   0.571   3.803   2.836 -0.0976  0.1863  0.1396
  354DCM     C1 2114   0.523   3.765   3.001 -0.4276 -0.2183  0.1283
  354DCM     H1 2115   0.415   3.752   3.015 -0.7026  2.3163  0.7165
  354DCM     H2 2116   0.562   3.829   3.081 -0.9217 -1.8864  1.8119
  354DCM    CL2 2117   0.596   3.605   3.030 -0.6389 -0.0267  0.1814
  355DCM    CL1 2118   1.974   0.955   1.338 -0.2036 -0.2822 -0.2933
  355DCM     C1 2119   2.101   0.998   1.469  0.3695  0.3622 -0.3153
  355DCM     H1 2120   2.106   1.105   1.489 -0.7148 -0.0206  2.4826
  355DCM     H2 2121   2.198   0.951   1.448 -0.8227 -1.9539 -0.9280
  355DCM    CL2 2122   2.029   0.920   1.616  0.5278  0.0912  0.0033
  356DCM    CL1 2123   0.940   0.759   1.082  0.2052  0.2390  0.1049
  356DCM     C1 2124   0.816   0.865   1.002  0.5911  0.2462 -0.6947
  356DCM     H1 2125   0.733   0.876   1.073 -0.3084 -0.0511 -1.6641
  356DCM     H2 2126   0.788   0.802   0.916  1.2878 -3.7454  1.7563
  356DCM    CL2 2127   0.879   1.024   0.947 -0.4634 -0.2936 -0.5080
  357DCM    CL1 2128   1.478   0.606   3.025  0.2664  0.0027 -0.1173
  357DCM     C1 2129   1.426   0.766   3.086 -0.1099  0.1546  0.3782
  357DCM     H1 2130   1.427   0.844   3.009 -1.6658  1.1359  1.2839
  357DCM     H2 2131   1.487   0.798   3.171 -3.2901  1.6895  2.3020
  357DCM    CL2 2132   1.255   0.748   3.142 -0.0409 -0.1748  0.3250
  358DCM    CL1 2133   3.235   2.152   1.274 -0.3452  0.1513  0.2702
  358DCM     C1 2134   3.330   2.003   1.254 -0.1085  0.4484  0.2511
  358DCM     H1 2135   3.424   2.015   1.308  0.1387  0.9061 -0.2742
  358DCM     H2 2136   3.343   1.984   1.146  1.2562  2.6442 -0.0223
  358DCM    CL2 2137   3.226   1.873   1.315  0.1563  0.4070  0.2897
  359DCM    CL1 2138   3.771   3.315   1.672 -0.2659 -0.3533  0.0155
  359DCM     C1 2139   3.629   3.387   1.586 -0.0417  0.0940  0.0215
  359DCM     H1 2140   3.560   3.313   1.544 -0.5627  0.1358  0.7810
  359DCM     H2 2141   3.674   3.451   1.509 -2.5891  4.1075  1.5115
  359DCM    CL2 2142   3.537   3.499   1.686  0.0284 -0.5258 -0.1347
  360DCM    CL1 2143   1.419   1.667   2.753 -0.0359  0.0461  0.0287
  360DCM     C1 2144   1.385   1.561   2.607 -0.3000  0.2397  0.1047
  360DCM     H1 2145   1.452   1.475   2.611 -0.7185 -0.0957 -0.0173
  360DCM     H2 2146   1.398   1.627   2.520 -0.5607 -0.7784 -0.7199
  360DCM    CL2 2147   1.214   1.502   2.601  0.2223 -0.0620 -0.6650
  361DCM    CL1 2148   3.964   0.935   0.603 -0.0227  0.3057 -0.4184
  361DCM     C1 2149   4.019   0.988   0.440 -0.1537  0.2355 -0.4777
  361DCM     H1 2150   4.004   1.097   0.439  1.4667  0.4949 -0.6629
  361DCM     H2 2151   3.966   0.930   0.364  2.1706  0.2997 -2.2799
  361DCM    CL2 2152   4.190   0.940   0.418  0.0500 -0.1438 -0.0831
  362DCM    CL1 2153   0.410   0.693   0.075  0.0505 -0.3236 -0.3897
  362DCM     C1 2154   0.579   0.636   0.046  0.0646 -0.0478 -0.2906
  362DCM     H1 2155   0.585   0.536   0.091  1.4282  0.6415  1.1480
  362DCM     H2 2156   0.656   0.706   0.078 -1.9335  2.2954 -0.3386
  362DCM    CL2 2157   0.593   0.638  -0.132 -0.5573  0.2999  0.1536
  363DCM    CL1 2158   3.575   2.018   1.023 -0.0376 -0.1288  0.2115
  363DCM     C1 2159   3.524   2.159   0.930 -0.0107 -0.2733  0.8047
  363DCM     H1 2160   3.609   2.199   0.873 -1.5185  0.9154 -0.7299
  363DCM     H2 2161   3.466   2.229   0.991 -0.8294 -0.7118  0.5473
  363DCM    CL2 2162   3.420   2.108   0.792  0.0074 -0.4396  0.3700
  364DCM    CL1 2163   3.570   1.125   2.585 -0.0706  0.1379  0.2794
  364DCM     C1 2164   3.714   1.042   2.516 -0.8191  0.8029 -0.2353
  364DCM     H1 2165   3.747   0.964   2.586  2.1190  0.7176 -1.5614
  364DCM     H2 2166   3.797   1.115   2.515  0.7399 -0.8055  1.7096
  364DCM    CL2 2167   3.698   0.970   2.346 -0.1240 -0.4322  0.2519
  365DCM    CL1 2168   3.890   2.116   3.420 -0.1027 -0.1353 -0.1611
  365DCM     C1 2169   3.851   1.951   3.482 -0.4923 -0.6900  0.5739
  365DCM     H1 2170   3.762   1.920   3.427 -0.9316  3.0585 -1.1097
  365DCM     H2 2171   3.826   1.963   3.589 -1.6142 -0.4374  0.2944
  365DCM    CL2 2172   3.999   1.846   3.449  0.1039 -0.1544  0.1306
  366DCM    CL1 2173   3.188   2.540   1.806  0.4271 -0.2358 -0.0692
  366DCM     C1 2174   3.365   2.530   1.841 -0.8127  0.0131  0.2789
  366DCM     H1 2175   3.379   2.511   1.948 -1.3908  2.5967  0.8975
  366DCM     H2 2176   3.418   2.624   1.823 -0.0684 -0.6737 -1.2618
  366DCM    CL2 2177   3.442   2.390   1.753  0.1219  0.1830  0.2342
  367DCM    CL1 2178   0.143   1.303   1.708 -0.2687 -0.1075 -0.1250
  367DCM     C1 2179   0.152   1.278   1.884  0.0254  0.6481 -0.2514
  367DCM     H1 2180   0.080   1.195   1.894  0.2130  0.4388 -0.6192
  367DCM     H2 2181   0.126   1.366   1.943 -0.3396  0.1192  0.3947
  367DCM    CL2 2182   0.319   1.222   1.930  0.0077  0.3919  0.0480
  368DCM    CL1 2183   1.089   3.050   3.502 -0.0186 -0.0010 -0.0149
  368DCM     C1 2184   1.137   2.997   3.661 -0.5701  0.3363  0.1624
  368DCM     H1 2185   1.114   3.064   3.745  0.0106 -0.7020  1.1821
  368DCM     H2 2186   1.245   2.994   3.644 -0.6469  2.5542 -1.1175
  368DCM    CL2 2187   1.090   2.826   3.702  0.0252 -0.0749 -0.5244
  369DCM    CL1 2188   0.004   1.590   0.225  0.4097  0.2679  0.0068
  369DCM     C1 2189   0.018   1.404   0.236 -0.5410  0.5352 -0.1261
  369DCM     H1 2190   0.074   1.391   0.329 -1.6335  0.9982  0.6195
  369DCM     H2 2191   0.067   1.351   0.154 -0.6120 -2.4204  1.5959
  369DCM    CL2 2192  -0.137   1.319   0.258  0.1233  0.0210 -0.4068
  370DCM    CL1 2193   2.945   0.861   3.868  0.4671  0.0534  0.4776
  370DCM     C1 2194   3.001   0.877   3.701 -0.6910  0.6914  0.1294
  370DCM     H1 2195   2.967   0.785   3.651  2.1105 -0.0181 -0.6227
  370DCM     H2 2196   3.110   0.875   3.695 -0.6954 -0.9008  0.1083
  370DCM    CL2 2197   2.938   1.023   3.640 -0.3750 -0.1305  0.2712
  371DCM    CL1 2198   0.968   0.791   3.490  0.0097  0.0309  0.4254
  371DCM     C1 2199   0.792   0.835   3.480  0.4820 -0.1951 -1.0353
  371DCM     H1 2200   0.717   0.763   3.444 -0.1829  0.3192 -0.6942
  371DCM     H2 2201   0.786   0.927   3.421 -0.1527 -0.2930 -1.1309
  371DCM    CL2 2202   0.735   0.878   3.648 -0.0499 -0.4877  0.1914
  372DCM    CL1 2203   2.999   2.528   2.602  0.2070  0.1230 -0.3884
  372DCM     C1 2204   2.879   2.654   2.635 -0.2953 -0.8876 -0.5025
  372DCM     H1 2205   2.787   2.643   2.575 -1.2103 -1.7373  0.9893
  372DCM     H2 2206   2.915   2.753   2.607 -1.6246 -0.0106  0.7215
  372DCM    CL2 2207   2.840   2.691   2.809 -0.3366 -0.0547 -0.1309
  373DCM    CL1 2208   2.799   0.837   1.289 -0.3596  0.0419 -0.4086
  373DCM     C1 2209   2.969   0.839   1.239 -0.0656  0.1094 -0.1591
  373DCM     H1 2210   3.043   0.831   1.320  1.3526 -0.3045 -1.4547
  373DCM     H2 2211   2.994   0.929   1.182 -0.3487  0.5355  0.3720
  373DCM    CL2 2212   3.020   0.693   1.148 -0.5793  0.4055 -0.2537
  374DCM    CL1 2213   3.426   0.146   1.453 -0.1460  0.3362 -0.0390
  374DCM     C1 2214   3.269   0.139   1.367 -0.0120  0.1967 -0.2004
  374DCM     H1 2215   3.281   0.087   1.271  2.4332  0.5818 -0.1691
  374DCM     H2 2216   3.251   0.245   1.344  2.3870  0.7940  0.3788
  374DCM    CL2 2217   3.152   0.068   1.472  0.3033 -0.2371 -0.0440
  375DCM    CL1 2218   1.500   3.480   1.346  0.0804  0.2110  0.0178
  375DCM     C1 2219   1.523   3.301   1.353  0.6066 -0.5515 -0.1668
  375DCM     H1 2220   1.497   3.270   1.454 -1.5004  0.6040 -0.2828
  375DCM     H2 2221   1.630   3.297   1.330  0.3856 -1.9197 -1.0643
  375DCM    CL2 2222   1.416   3.236   1.227  0.1780 -0.2687 -0.1506
  376DCM    CL1 2223   0.418   1.899   2.966  0.0544  0.4548 -0.3246
  376DCM     C1 2224   0.297   1.769   3.001  0.5590  0.0053  0.0527
  376DCM     H1 2225   0.251   1.796   3.097 -0.9447 -0.3382 -0.5347
  376DCM     H2 2226   0.359   1.679   3.013  0.8720  0.4878  2.9271
  376DCM    CL2 2227   0.165   1.774   2.880  0.3398 -0.2650 -0.0685
  377DCM    CL1 2228   3.795   2.954   3.467 -0.2761  0.1198 -0.1488
  377DCM     C1 2229   3.864   3.021   3.618 -0.6064 -0.4258 -0.9265
  377DCM     H1 2230   3.945   2.954   3.649 -0.2644  0.2667 -0.2857
  377DCM     H2 2231   3.787   3.028   3.695 -1.4917  0.4901 -1.8520
  377DCM    CL2 2232   3.924   3.192   3.583  0.0007  0.5036  0.1318
  378DCM    CL1 2233   3.035   0.872   2.984 -0.1180  0.3284  0.4587
  378DCM     C1 2234   3.019   0.891   2.803  0.1512  0.0645 -0.0681
  378DCM     H1 2235   3.065   0.816   2.738 -1.5076  0.7119 -2.0826
  378DCM     H2 2236   3.041   0.992   2.766 -0.6404  0.0788 -0.5093
  378DCM    CL2 2237   2.837   0.892   2.787  0.0604  0.3659  0.0552
  379DCM    CL1 2238   0.815   0.369   1.894 -0.0883 -0.1192 -0.0962
  379DCM     C1 2239   0.639   0.422   1.889  0.1585  0.3617 -0.0722
  379DCM     H1 2240   0.607   0.436   1.785 -0.9989  1.0859  0.3731
  379DCM     H2 2241   0.625   0.512   1.949  0.2827  0.6040 -0.3999
  379DCM    CL2 2242   0.536   0.297   1.969  0.4529 -0.0949  0.2834
  380DCM    CL1 2243   4.016   2.214   0.309  0.4688  0.1113  0.2894
  380DCM     C1 2244   4.185   2.265   0.330  0.1344 -0.2129 -0.7230
  380DCM     H1 2245   4.203   2.291   0.435  0.4921 -0.6113 -0.6787
  380DCM     H2 2246   4.183   2.356   0.268 -0.9183  0.1480 -0.1826
  380DCM    CL2 2247   4.320   2.145   0.282 -0.2747  0.4930  0.4599
  381DCM    CL1 2248   3.086   2.061   0.677 -0.0228 -0.2274 -0.1409
  381DCM     C1 2249   3.147   1.959   0.545  0.3119  0.9544 -0.7739
  381DCM     H1 2250   3.236   1.908   0.584  0.2800  0.0768 -1.8161
  381DCM     H2 2251   3.173   2.032   0.467 -2.7999  3.2703  0.1662
  381DCM    CL2 2252   3.036   1.821   0.504  0.2788 -0.2290  0.1646
  382DCM    CL1 2253   1.180   2.522   3.419  0.1348  0.1764 -0.2722
  382DCM     C1 2254   1.182   2.341   3.405 -0.8094  0.1919  0.1764
  382DCM     H1 2255   1.113   2.293   3.476  0.6136 -0.0591  1.4557
  382DCM     H2 2256   1.284   2.303   3.421 -1.6014 -2.6268 -0.8463
  382DCM    CL2 2257   1.160   2.306   3.230 -0.0112  0.1676  0.2819
  383DCM    CL1 2258   3.264   2.709   3.896  0.2906  0.3571  0.0835
  383DCM     C1 2259   3.372   2.730   3.750  0.0661  0.2597 -0.5577
  383DCM     H1 2260   3.331   2.816   3.697 -2.2261  0.1434  0.8694
  383DCM     H2 2261   3.379   2.632   3.700  1.6677 -0.4703  0.9573
  383DCM    CL2 2262   3.545   2.762   3.796  0.0945 -0.2318  0.1558
  384DCM    CL1 2263   3.150   2.971   1.693 -0.3806  0.3320 -0.1501
  384DCM     C1 2264   3.001   2.875   1.678 -0.2009 -0.3011 -0.7683
  384DCM     H1 2265   3.046   2.775   1.687  2.3283  0.6250 -2.0148
  384DCM     H2 2266   2.948   2.883   1.582 -0.2771 -0.5906 -0.7513
  384DCM    CL2 2267   2.893   2.929   1.803  0.0731 -0.2977 -0.3160
  385DCM    CL1 2268   1.294   3.174   0.825  0.3520  0.2210 -0.0189
  385DCM     C1 2269   1.398   3.322   0.806 -0.0509 -0.1261  0.7883
  385DCM     H1 2270   1.503   3.291   0.794  0.3726  1.5361 -0.2356
  385DCM     H2 2271   1.375   3.395   0.885 -0.5407  1.9986 -1.2144
  385DCM    CL2 2272   1.349   3.390   0.653 -0.2484  0.1788  0.0373
  386DCM    CL1 2273   3.024   3.091   0.222 -0.3544  0.0562 -0.1267
  386DCM     C1 2274   3.181   3.014   0.241 -0.2134 -0.1323 -0.2242
  386DCM     H1 2275   3.157   2.907   0.243  0.7461 -0.3718 -0.9155
  386DCM     H2 2276   3.223   3.049   0.336 -0.3846 -2.3345  0.7234
  386DCM    CL2 2277   3.296   3.043   0.108 -0.0936  0.0067 -0.1690
  387DCM    CL1 2278   2.683   1.469   2.617  0.1295 -0.1685 -0.3083
  387DCM     C1 2279   2.617   1.528   2.775 -0.0628  0.3896  0.0002
  387DCM     H1 2280   2.617   1.636   2.794 -0.5364  0.7142 -1.6892
  387DCM     H2 2281   2.687   1.487   2.848 -1.2415 -0.5266  0.6660
  387DCM    CL2 2282   2.459   1.460   2.816 -0.2754  0.1156  0.3539
  388DCM    CL1 2283   1.636   0.506   1.595  0.6110 -0.0410 -0.4204
  388DCM     C1 2284   1.658   0.670   1.522  0.2195 -0.5067  0.4416
  388DCM     H1 2285   1.742   0.652   1.454  0.3841 -2.4190  1.0961
  388DCM     H2 2286   1.679   0.748   1.596  0.1973 -0.1271  0.0540
  388DCM    CL2 2287   1.515   0.710   1.428  0.3317 -0.2018  0.1609
  389DCM    CL1 2288   2.092   1.654   3.512  0.1122  0.4431  0.1409
  389DCM     C1 2289   2.055   1.823   3.455 -0.0327  0.2328 -0.1882
  389DCM     H1 2290   1.976   1.822   3.378 -1.2940 -2.2588  1.0500
  389DCM     H2 2291   2.142   1.844   3.390  0.9823  1.0543  1.3710
  389DCM    CL2 2292   2.034   1.932   3.600 -0.1491 -0.1334 -0.2137
  390DCM    CL1 2293   2.007   3.821   1.907 -0.6711  0.0045 -0.5215
  390DCM     C1 2294   1.942   3.657   1.927  0.0415 -0.5710  0.3837
  390DCM     H1 2295   1.883   3.654   2.020  0.7392  0.5097  0.8844
  390DCM     H2 2296   2.023   3.583   1.931  1.5189  1.0102  1.0739
  390DCM    CL2 2297   1.817   3.619   1.802  0.2022 -0.4965  0.3379
  391DCM    CL1 2298   1.142   2.633   2.673  0.7831  0.1511  0.1730
  391DCM     C1 2299   1.096   2.653   2.843  0.6044 -0.1162 -0.8460
  391DCM     H1 2300   1.015   2.727   2.851 -0.4963 -1.4946  2.1142
  391DCM     H2 2301   1.185   2.678   2.901 -0.3894 -1.7781  1.5701
  391DCM    CL2 2302   1.031   2.505   2.928  0.0503 -0.2762  0.2685
  392DCM    CL1 2303   4.014   3.644   0.328  0.2000  0.0355  0.0625
  392DCM     C1 2304   4.026   3.494   0.230  0.1169  0.4288 -0.7214
  392DCM     H1 2305   3.959   3.423   0.281  1.0329  0.5935  0.7708
  392DCM     H2 2306   4.130   3.462   0.222 -0.3857 -1.4157 -0.3786
  392DCM    CL2 2307   3.969   3.511   0.059 -0.2850  0.0032  0.3624
  393DCM    CL1 2308   0.736   0.039   1.175 -0.4787  0.2779  0.3252
  393DCM     C1 2309   0.862   0.084   1.290  0.3455  0.4592  0.1767
  393DCM     H1 2310   0.840   0.177   1.344 -0.9487  1.2871 -1.6659
  393DCM     H2 2311   0.961   0.096   1.246  1.5728 -0.3518  2.5283
  393DCM    CL2 2312   0.874  -0.062   1.389 -0.7041 -0.0431 -0.6848
  394DCM    CL1 2313   0.912   1.730   0.857 -0.3380 -0.4099 -0.0485
  394DCM     C1 2314   0.840   1.647   0.995  0.2967  0.4376  0.6810
  394DCM     H1 2315   0.923   1.608   1.055 -0.0560  0.2893  1.0835
  394DCM     H2 2316   0.782   1.565   0.951  0.4548  0.2835  0.7586
  394DCM    CL2 2317   0.725   1.745   1.100  0.1202 -0.0603  0.1543
  395DCM    CL1 2318   2.853   1.122   1.009  0.1949 -0.0714  0.4303
  395DCM     C1 2319   2.671   1.131   1.048  0.6904  0.1297  0.6376
  395DCM     H1 2320   2.654   1.238   1.066  2.9465  0.8259 -0.8609
  395DCM     H2 2321   2.638   1.060   1.125 -1.5993  2.4595  1.9706
  395DCM    CL2 2322   2.582   1.098   0.895  0.0451  0.2206 -0.6950
  396DCM    CL1 2323   2.977   0.045   4.047 -0.2011 -0.0179 -0.1414
  396DCM     C1 2324   3.141  -0.013   4.072  0.2331 -0.1377  0.1106
  396DCM     H1 2325   3.173  -0.083   3.994 -0.3697  0.5819 -0.8113
  396DCM     H2 2326   3.139  -0.062   4.170 -0.6375 -2.5584 -1.0430
  396DCM    CL2 2327   3.250   0.132   4.061 -0.1296  0.2429 -0.1215
  397DCM    CL1 2328   0.020   3.192   2.035 -0.1031  0.0133 -0.0028
  397DCM     C1 2329   0.027   3.376   2.010  0.6962  0.0577 -0.0422
  397DCM     H1 2330   0.118   3.417   2.055  2.5766 -2.6022 -1.1746
  397DCM     H2 2331  -0.073   3.417   2.032  1.3673  0.1733  3.3213
  397DCM    CL2 2332   0.049   3.414   1.839  0.1490  0.2937 -0.3760
  398DCM    CL1 2333   1.154   0.165   2.104  0.0995 -0.0647  0.1448
  398DCM     C1 2334   1.222   0.022   2.012 -0.5378 -0.2292  0.2363
  398DCM     H1 2335   1.246  -0.050   2.091 -0.3823 -0.0544  0.3469
  398DCM     H2 2336   1.306   0.048   1.946 -0.2735 -1.3663  0.1086
  398DCM    CL2 2337   1.094  -0.049   1.905  0.0611 -0.3500 -0.1205
  399DCM    CL1 2338   0.476   2.771   1.863 -0.0947 -0.2899  0.2566
  399DCM     C1 2339   0.333   2.873   1.895  0.6522 -0.0176  0.2561
  399DCM     H1 2340   0.332   2.890   2.003 -2.4872 -2.5414  0.7479
  399DCM     H2 2341   0.238   2.820   1.883 -0.6618  2.2501  0.0040
  399DCM    CL2 2342   0.345   3.020   1.802  0.2313  0.1384  0.1784
  400DCM    CL1 2343   1.623   2.396   2.761  0.1631 -0.2926 -0.0517
  400DCM     C1 2344   1.753   2.296   2.837  0.2494 -0.1186  0.1493
  400DCM     H1 2345   1.844   2.353   2.859  1.0206 -1.4303  0.4921
  400DCM     H2 2346   1.778   2.211   2.772 -0.2923 -1.3070  1.4438
  400DCM    CL2 2347   1.690   2.219   2.988 -0.3099  0.0974 -0.3418
  401DCM    CL1 2348   0.121   1.400   2.729 -0.1637  0.0999 -0.2629
  401DCM     C1 2349   0.274   1.447   2.646  0.4083  0.2543 -0.2489
  401DCM     H1 2350   0.305   1.371   2.573  2.7467  0.0358  0.8537
  401DCM     H2 2351   0.351   1.464   2.723  0.9002  0.6269 -0.8078
  401DCM    CL2 2352   0.250   1.609   2.570 -0.2789  0.4937 -0.0790
  402DCM    CL1 2353   1.500   1.133   1.666  0.2092  0.5593  0.1050
  402DCM     C1 2354   1.422   1.082   1.816 -0.2252  0.0670 -0.2384
  402DCM     H1 2355   1.497   1.046   1.887 -2.3486 -1.1746  1.4879
  402DCM     H2 2356   1.344   1.008   1.794 -2.2853  1.9654  0.2485
  402DCM    CL2 2357   1.341   1.224   1.889  0.3459 -0.3352 -0.4309
  403DCM    CL1 2358   1.800   2.519   0.070  0.0181 -0.0832 -0.2208
  403DCM     C1 2359   1.633   2.500   0.132 -0.0353  0.1549 -0.6565
  403DCM     H1 2360   1.625   2.395   0.163  1.9623  0.0090 -0.4987
  403DCM     H2 2361   1.565   2.528   0.051 -2.0101 -0.0800  0.8600
  403DCM    CL2 2362   1.623   2.624   0.261  0.2103  0.3064 -0.0375
  404DCM    CL1 2363   0.701   3.026   2.163 -0.0965  0.1311  0.0379
  404DCM     C1 2364   0.736   3.110   2.014  0.3418  0.2344  0.5656
  404DCM     H1 2365   0.689   3.208   2.028 -0.9906 -0.3627  0.5020
  404DCM     H2 2366   0.692   3.053   1.930 -3.2123 -0.4740  2.7073
  404DCM    CL2 2367   0.911   3.162   1.992  0.2697 -0.2019  0.2266
  405DCM    CL1 2368   2.808   3.298   1.957  0.3695 -0.4954 -0.0352
  405DCM     C1 2369   2.667   3.376   1.885 -0.4765 -0.1141 -0.8260
  405DCM     H1 2370   2.657   3.337   1.784 -1.8982 -0.5615 -0.5434
  405DCM     H2 2371   2.691   3.483   1.883 -0.9559  0.0068 -0.5434
  405DCM    CL2 2372   2.523   3.362   1.988 -0.0421  0.4238  0.2521
  406DCM    CL1 2373   3.859   3.368   2.763 -0.0736 -0.2872  0.0931
  406DCM     C1 2374   3.965   3.514   2.786  0.7087 -0.2396  0.0119
  406DCM     H1 2375   3.999   3.515   2.890 -1.1822  1.1535  0.6792
  406DCM     H2 2376   3.901   3.598   2.756  0.2393 -1.4884 -2.7119
  406DCM    CL2 2377   4.105   3.506   2.661  0.4209  0.0882  0.0422
  407DCM    CL1 2378   0.367   3.797   2.518 -0.6709 -0.3354 -0.0980
  407DCM     C1 2379   0.198   3.837   2.573  0.3002 -0.1489  0.4436
  407DCM     H1 2380   0.171   3.767   2.653  1.6557  0.1982  1.2357
  407DCM     H2 2381   0.140   3.809   2.484 -0.0507  1.0391  0.2796
  407DCM    CL2 2382   0.177   4.015   2.608 -0.1256 -0.1428  0.3231
  408DCM    CL1 2383   0.425   0.710   2.008 -0.3382 -0.1701 -0.0855
  408DCM     C1 2384   0.549   0.774   1.890 -0.2084 -0.8858 -0.2290
  408DCM     H1 2385   0.644   0.731   1.925  0.0268  0.7318  1.2423
  408DCM     H2 2386   0.564   0.882   1.895 -0.3476 -0.8210 -1.0962
  408DCM    CL2 2387   0.531   0.724   1.719 -0.0658  0.1743  0.0897
  409DCM    CL1 2388   0.770   2.244   0.811 -0.0576  0.4439 -0.0640
  409DCM     C1 2389   0.750   2.060   0.867 -0.3381 -0.3787  0.3733
  409DCM     H1 2390   0.737   2.056   0.976  0.8199 -2.5275  0.4804
  409DCM     H2 2391   0.840   2.009   0.831 -0.0141  2.1801 -2.8976
  409DCM    CL2 2392   0.610   1.982   0.805  0.1154 -0.1785 -0.1126
  410DCM    CL1 2393   2.780   2.260   0.259  0.1598  0.0263  0.2914
  410DCM     C1 2394   2.883   2.299   0.113 -0.2594 -0.2936 -0.3405
  410DCM     H1 2395   2.961   2.374   0.132  1.2313 -2.1421  1.2522
  410DCM     H2 2396   2.812   2.330   0.035 -1.0893  1.7350  1.1131
  410DCM    CL2 2397   2.952   2.133   0.068 -0.4977 -0.3331 -0.1073
  411DCM    CL1 2398   1.049   3.373   0.197 -0.4810 -0.1518  0.0152
  411DCM     C1 2399   1.000   3.255   0.327 -0.5601  0.2613 -0.3237
  411DCM     H1 2400   1.079   3.184   0.350  2.4283  2.2898 -3.3457
  411DCM     H2 2401   0.902   3.218   0.294 -0.1894 -0.6405 -0.4400
  411DCM    CL2 2402   0.956   3.357   0.471 -0.0823 -0.3318 -0.2275
  412DCM    CL1 2403   2.962   3.700   3.049 -0.0869 -0.1940 -0.1721
  412DCM     C1 2404   2.983   3.522   3.089  0.5241 -0.5236  0.2226
  412DCM     H1 2405   2.906   3.458   3.043 -1.0718  2.8425 -2.2863
  412DCM     H2 2406   2.980   3.521   3.198  0.9143 -0.8323  0.2317
  412DCM    CL2 2407   3.150   3.474   3.035  0.2162  0.0603 -0.7306
  413DCM    CL1 2408   0.678   1.639   0.411 -0.1480  0.4277 -0.2692
  413DCM     C1 2409   0.673   1.694   0.586 -0.5910 -0.2599  0.1269
  413DCM     H1 2410   0.645   1.800   0.584 -1.3351 -0.4542 -0.1331
  413DCM     H2 2411   0.767   1.674   0.639  0.3420  2.2249 -0.4232
  413DCM    CL2 2412   0.540   1.613   0.681  0.0582  0.1488  0.0541
  414DCM    CL1 2413   3.330   3.760   2.378  0.0488 -0.0924 -0.1723
  414DCM     C1 2414   3.412   3.638   2.483  0.1614  0.7882  0.4683
  414DCM     H1 2415   3.516   3.620   2.452 -0.7885 -1.9091 -1.5219
  414DCM     H2 2416   3.339   3.557   2.473  1.1904 -0.4028  2.1254
  414DCM    CL2 2417   3.405   3.709   2.655  0.4194 -0.1803 -0.1014
  415DCM    CL1 2418   1.872   2.569   2.587 -0.4754  0.0047  0.2086
  415DCM     C1 2419   2.024   2.619   2.673  0.0728  0.4140 -0.0439
  415DCM     H1 2420   2.023   2.727   2.686 -2.3792  0.3023  1.2447
  415DCM     H2 2421   2.119   2.586   2.628 -1.2220 -1.1307 -1.8290
  415DCM    CL2 2422   2.017   2.541   2.834  0.4829  0.4428 -0.2683
  416DCM    CL1 2423   1.661   0.562   2.020 -0.2157 -0.2172 -0.1209
  416DCM     C1 2424   1.734   0.500   2.177  0.6742  1.1828  0.2381
  416DCM     H1 2425   1.740   0.593   2.235  0.1612  1.6973 -0.5068
  416DCM     H2 2426   1.815   0.428   2.158  1.2704  1.8429  0.2437
  416DCM    CL2 2427   1.620   0.403   2.274  0.0707 -0.0664 -0.0080
  417DCM    CL1 2428   4.045   0.290   1.810  0.0566 -0.3992  0.0277
  417DCM     C1 2429   4.212   0.219   1.818  0.3946 -1.1808  0.1507
  417DCM     H1 2430   4.201   0.111   1.833 -1.6645 -0.9686  0.4594
  417DCM     H2 2431   4.266   0.263   1.903 -1.3616 -0.8107  1.1220
  417DCM    CL2 2432   4.302   0.267   1.662  0.1499  0.2173 -0.1654
  418DCM    CL1 2433   3.078   1.230   2.880  0.0206 -0.1183  0.2141
  418DCM     C1 2434   3.259   1.250   2.880  0.3490  0.0579 -0.0544
  418DCM     H1 2435   3.296   1.338   2.933  0.5405 -1.0867  1.8199
  418DCM     H2 2436   3.282   1.252   2.772 -0.2493  2.5689 -0.1939
  418DCM    CL2 2437   3.330   1.107   2.964 -0.5293 -0.0337 -0.1904
  419DCM    CL1 2438   3.654   4.017   1.156  0.0740 -0.1443  0.1103
  419DCM     C1 2439   3.616   3.992   0.983 -0.0389  0.1925  0.2458
  419DCM     H1 2440   3.574   3.890   0.981  1.6417 -0.5360 -0.2025
  419DCM     H2 2441   3.719   3.982   0.947  0.2744 -0.3115  1.2433
  419DCM    CL2 2442   3.520   4.123   0.914 -0.1870  0.1529  0.2108
  420DCM    CL1 2443   1.740   0.222   1.317 -0.2886  0.6122 -0.6687
  420DCM     C1 2444   1.913   0.192   1.274 -0.0013  0.3958 -0.1233
  420DCM     H1 2445   1.975   0.272   1.314  2.0046 -0.7879 -0.7324
  420DCM     H2 2446   1.935   0.178   1.167 -1.5960  0.2445 -0.4649
  420DCM    CL2 2447   1.983   0.046   1.338 -0.1600  0.4397 -0.1981
  421DCM    CL1 2448   2.988   2.795   3.559  0.0753 -0.4699 -0.1662
  421DCM     C1 2449   2.889   2.805   3.712  0.0726 -0.1131  0.1155
  421DCM     H1 2450   2.887   2.704   3.756  0.0791  0.0472  0.4831
  421DCM     H2 2451   2.785   2.833   3.689 -0.1519 -0.0828  1.1372
  421DCM    CL2 2452   2.941   2.938   3.815 -0.1264 -0.3688  0.0171
  422DCM    CL1 2453   2.190   1.731   0.788  0.1243 -0.0499 -0.2851
  422DCM     C1 2454   2.043   1.769   0.885 -0.2616  0.0452  0.0667
  422DCM     H1 2455   1.952   1.779   0.825  0.2747  0.4845 -0.6946
  422DCM     H2 2456   2.071   1.867   0.924  2.1916 -0.8601  0.7475
  422DCM    CL2 2457   2.030   1.635   1.007  0.1878 -0.0704  0.0664
  423DCM    CL1 2458   2.116   2.575   2.302  0.4077  0.3986  0.1394
  423DCM     C1 2459   2.097   2.744   2.231  0.1691 -0.1816 -0.1456
  423DCM     H1 2460   2.098   2.738   2.122  0.9424  2.2736 -0.3310
  423DCM     H2 2461   2.179   2.813   2.254  0.3354 -0.7054  0.8656
  423DCM    CL2 2462   1.935   2.827   2.270 -0.0356  0.0497  0.0635
  424DCM    CL1 2463   1.317   2.591   2.257  0.2330 -0.2200 -0.0078
  424DCM     C1 2464   1.339   2.739   2.358 -0.1775 -0.3821  0.3285
  424DCM     H1 2465   1.335   2.715   2.465  1.5368 -0.4195  0.4160
  424DCM     H2 2466   1.276   2.817   2.314  2.8707  0.8549 -2.2362
  424DCM    CL2 2467   1.504   2.800   2.326 -0.1174 -0.0297 -0.1100
  425DCM    CL1 2468   0.110   2.812   3.186 -0.1896 -0.0622  0.3093
  425DCM     C1 2469   0.106   2.763   3.009  0.3282 -0.4226 -0.0509
  425DCM     H1 2470   0.122   2.860   2.960  1.5778  0.5161  2.0903
  425DCM     H2 2471   0.009   2.716   2.994  1.1344 -1.9355 -0.7259
  425DCM    CL2 2472   0.232   2.643   2.977 -0.0298  0.1787  0.0333
  426DCM    CL1 2473   3.293   1.679   2.065 -0.0641  0.0922  0.3834
  426DCM     C1 2474   3.333   1.801   2.187 -0.1811  0.1178 -0.4037
  426DCM     H1 2475   3.369   1.886   2.128 -1.1640  2.0049  1.5784
  426DCM     H2 2476   3.408   1.758   2.255 -1.4398  1.1135  1.7258
  426DCM    CL2 2477   3.185   1.856   2.282  0.0840  0.3627 -0.3035
  427DCM    CL1 2478   3.911   2.392   3.980 -0.1007  0.1409 -0.1382
  427DCM     C1 2479   3.805   2.532   3.921  0.0392 -0.0211  0.0642
  427DCM     H1 2480   3.874   2.598   3.867  0.1083  0.4296  0.6906
  427DCM     H2 2481   3.745   2.574   4.002  1.4466 -0.0503  1.1678
  427DCM    CL2 2482   3.691   2.461   3.803 -0.7306 -0.0856 -0.3313
  428DCM    CL1 2483   3.589   3.401   3.270  0.0304 -0.2106 -0.2939
  428DCM     C1 2484   3.450   3.486   3.197 -0.5945 -0.7204  0.5238
  428DCM     H1 2485   3.422   3.574   3.256  2.7055  1.0399 -0.2732
  428DCM     H2 2486   3.363   3.423   3.174  0.2453 -1.0823 -1.9352
  428DCM    CL2 2487   3.503   3.543   3.033  0.0399 -0.1158 -0.2223
  429DCM    CL1 2488   1.690   2.684   2.049 -0.0001 -0.1196 -0.1051
  429DCM     C1 2489   1.583   2.722   1.905  0.6660 -0.6121  0.3279
  429DCM     H1 2490   1.479   2.739   1.937  0.8200 -0.5587  0.8148
  429DCM     H2 2491   1.591   2.636   1.838  1.2673 -0.9833  0.8630
  429DCM    CL2 2492   1.642   2.875   1.819 -0.1429 -0.4592  0.1363
  430DCM    CL1 2493   1.892   2.840   0.742  0.0812  0.3033 -0.0013
  430DCM     C1 2494   1.924   2.843   0.919 -0.5667  0.4903 -0.0128
  430DCM     H1 2495   1.957   2.745   0.955  0.7798  1.3614  1.2293
  430DCM     H2 2496   1.828   2.872   0.963 -1.1671 -0.4975 -0.6199
  430DCM    CL2 2497   2.043   2.975   0.953 -0.4738  0.1808  0.0034
  431DCM    CL1 2498   3.984   3.723   1.875  0.1090  0.1228 -0.1581
  431DCM     C1 2499   4.042   3.762   1.711  0.2159 -0.5212  0.3738
  431DCM     H1 2500   4.018   3.861   1.671 -2.0002 -1.2224 -0.1565
  431DCM     H2 2501   3.994   3.689   1.645 -2.0781  0.2852  1.0582
  431DCM    CL2 2502   4.219   3.743   1.697  0.4388  0.3049  0.3001
  432DCM    CL1 2503   1.992   3.186   1.747  0.1567  0.2276  0.4136
  432DCM     C1 2504   2.121   3.078   1.692 -0.0336 -0.0051 -0.1079
  432DCM     H1 2505   2.074   2.983   1.663  1.4644 -1.4364  1.8919
  432DCM     H2 2506   2.192   3.065   1.775  1.4090  2.6260 -0.8119
  432DCM    CL2 2507   2.220   3.150   1.565  0.2095  0.2661  0.1211
  433DCM    CL1 2508   3.340   2.211   2.138  0.0608 -0.0849 -0.6144
  433DCM     C1 2509   3.191   2.273   2.216 -0.3147 -0.4458 -0.0420
  433DCM     H1 2510   3.217   2.278   2.323 -1.5165 -0.8605  0.2959
  433DCM     H2 2511   3.106   2.205   2.197  1.4733 -2.6816 -0.5160
  433DCM    CL2 2512   3.147   2.443   2.168  0.0368  0.1499 -0.1465
  434DCM    CL1 2513   2.058   1.929   1.996 -0.2792 -0.1752 -0.1645
  434DCM     C1 2514   2.169   1.959   1.857 -0.3200  0.3611 -0.7512
  434DCM     H1 2515   2.191   1.862   1.811  0.1681  0.3811 -0.5683
  434DCM     H2 2516   2.251   2.018   1.900 -0.4695  0.9662 -1.2824
  434DCM    CL2 2517   2.089   2.061   1.729 -0.0764  0.3080  0.1075
  435DCM    CL1 2518   2.271   2.024   1.043  0.3336 -0.2130 -0.2751
  435DCM     C1 2519   2.264   2.195   1.093  0.9018  0.2468 -0.2909
  435DCM     H1 2520   2.224   2.265   1.018  2.9957  2.4718  0.5286
  435DCM     H2 2521   2.366   2.229   1.115  0.6481 -0.2866  1.8917
  435DCM    CL2 2522   2.153   2.194   1.235  0.2925 -0.2045 -0.0614
  436DCM    CL1 2523   3.589   0.787   0.726  0.2850  0.2906  0.3085
  436DCM     C1 2524   3.607   0.616   0.675 -0.3769  0.6347  1.0209
  436DCM     H1 2525   3.561   0.612   0.576  1.2717 -0.6111  0.2561
  436DCM     H2 2526   3.549   0.551   0.742 -2.4217  1.2388 -0.0719
  436DCM    CL2 2527   3.790   0.573   0.672 -0.3230 -0.2516 -0.3456
  437DCM    CL1 2528   2.346   2.186   0.598  0.0582  0.0770  0.1497
  437DCM     C1 2529   2.433   2.341   0.563  0.1132  0.2440  0.2622
  437DCM     H1 2530   2.451   2.404   0.651  2.1255  1.9549 -1.2707
  437DCM     H2 2531   2.370   2.402   0.497 -0.4337  1.0896  1.5210
  437DCM    CL2 2532   2.603   2.317   0.509 -0.0731  0.0760 -0.4608
  438DCM    CL1 2533   0.138   0.464   0.128  0.0818 -0.8689 -0.0461
  438DCM     C1 2534   0.051   0.601   0.204  0.7618  0.6274 -0.5237
  438DCM     H1 2535   0.104   0.692   0.174  1.2553  0.2535 -0.7969
  438DCM     H2 2536   0.059   0.603   0.313  1.5019  0.6654 -0.5747
  438DCM    CL2 2537  -0.122   0.595   0.157  0.1930 -0.4135 -0.4403
  439DCM    CL1 2538   1.694   4.063   2.005 -0.4042  0.3388  0.0851
  439DCM     C1 2539   1.665   4.130   2.169  0.0117  0.0004 -0.2588
  439DCM     H1 2540   1.630   4.234   2.161  1.8894  0.5959 -1.3950
  439DCM     H2 2541   1.761   4.128   2.221  0.0318  0.4232 -0.2740
  439DCM    CL2 2542   1.534   4.046   2.258 -0.5538  0.1449  0.2667
  440DCM    CL1 2543   2.186   1.060   0.777 -0.0587  0.0939 -0.0081
  440DCM     C1 2544   2.279   1.210   0.763 -0.0087  0.3006 -0.0846
  440DCM     H1 2545   2.384   1.183   0.777 -0.4871 -0.6178  2.3215
  440DCM     H2 2546   2.244   1.273   0.846  1.4419 -0.3478  1.0586
  440DCM    CL2 2547   2.268   1.272   0.598  0.3464  0.1755 -0.0324
  441DCM    CL1 2548   3.402   3.367   2.014 -0.0312 -0.0840 -0.0711
  441DCM     C1 2549   3.569   3.378   2.078  0.1004 -0.0910  0.2667
  441DCM     H1 2550   3.567   3.438   2.170  1.1187  0.9048 -0.3364
  441DCM     H2 2551   3.640   3.396   1.997  1.0415 -1.8617  0.6432
  441DCM    CL2 2552   3.624   3.220   2.117 -0.1578 -0.1162 -0.6411
  442DCM    CL1 2553   0.803   2.097   3.318  0.3571 -0.1729 -0.0696
  442DCM     C1 2554   0.808   2.203   3.169  0.6575  0.5541 -0.4481
  442DCM     H1 2555   0.915   2.225   3.156  0.5734  0.9637 -0.4433
  442DCM     H2 2556   0.742   2.287   3.193 -0.2483  0.0684 -1.2125
  442DCM    CL2 2557   0.730   2.100   3.045  0.3801 -0.4563 -0.1018
  443DCM    CL1 2558   1.200   1.139   1.342  0.1382 -0.2452  0.5495
  443DCM     C1 2559   1.150   1.133   1.160 -0.9353 -0.3776 -0.0119
  443DCM     H1 2560   1.131   1.237   1.129 -1.9775 -0.3473  0.6730
  443DCM     H2 2561   1.059   1.071   1.162 -1.9734  1.0713  0.0513
  443DCM    CL2 2562   1.279   1.054   1.057 -0.1139 -0.2554 -0.3958
  444DCM    CL1 2563   1.484   0.420   3.423 -0.1662 -0.0608  0.5118
  444DCM     C1 2564   1.534   0.597   3.412  0.0108  0.5243 -0.5402
  444DCM     H1 2565   1.444   0.654   3.385 -0.5052 -1.3217 -3.0644
  444DCM     H2 2566   1.613   0.612   3.338  0.9486 -0.1789  0.2922
  444DCM    CL2 2567   1.602   0.660   3.570 -0.0397  0.5112 -0.1905
  445DCM    CL1 2568   1.503   3.702   3.874 -0.2684 -0.4434  0.2198
  445DCM     C1 2569   1.382   3.568   3.915 -0.1684 -0.6827 -0.7130
  445DCM     H1 2570   1.332   3.566   4.013 -0.7393 -0.4339 -0.9923
  445DCM     H2 2571   1.424   3.468   3.895  2.4838  0.3770 -0.8046
  445DCM    CL2 2572   1.261   3.598   3.789  0.3863  0.5294 -0.0955
  446DCM    CL1 2573   1.729   2.731   3.584 -0.1855  0.0844 -0.0945
  446DCM     C1 2574   1.859   2.811   3.674  0.2990 -0.1765  0.5929
  446DCM     H1 2575   1.832   2.913   3.703 -0.7529 -0.5097  0.8383
  446DCM     H2 2576   1.947   2.813   3.609  1.3467 -0.3210  1.9634
  446DCM    CL2 2577   1.928   2.707   3.809  0.0758 -0.1238  0.3112
  447DCM    CL1 2578   1.457   3.711   1.709 -0.3073  0.1627 -0.1044
  447DCM     C1 2579   1.453   3.814   1.859 -0.4550 -0.7587 -0.0413
  447DCM     H1 2580   1.409   3.910   1.832  0.5702 -0.6191 -1.3201
  447DCM     H2 2581   1.544   3.820   1.920 -0.8063  0.3642  0.3933
  447DCM    CL2 2582   1.338   3.759   1.986  0.0181 -0.3003 -0.1819
  448DCM    CL1 2583   2.541   3.204   1.117 -0.4366 -0.0096 -0.1195
  448DCM     C1 2584   2.584   3.363   1.191 -0.1979  0.4216  0.1449
  448DCM     H1 2585   2.637   3.425   1.118 -0.7147  1.0381  0.2941
  448DCM     H2 2586   2.646   3.335   1.277 -3.3296 -3.1987  1.5345
  448DCM    CL2 2587   2.446   3.465   1.244 -0.0174  0.1899  0.6662
  449DCM    CL1 2588   0.415   0.356   3.240  0.4141  0.1014  0.1108
  449DCM     C1 2589   0.257   0.383   3.334 -1.1071 -0.0590 -0.1776
  449DCM     H1 2590   0.186   0.384   3.250  1.6272 -0.8593 -2.7103
  449DCM     H2 2591   0.256   0.475   3.393 -1.6014  0.8270 -1.5097
  449DCM    CL2 2592   0.223   0.247   3.457 -0.1557 -0.2790 -0.0977
  450DCM    CL1 2593   2.587   0.670   3.254 -0.1233 -0.2018  0.1074
  450DCM     C1 2594   2.730   0.670   3.362 -0.1047  0.3206 -0.1436
  450DCM     H1 2595   2.805   0.724   3.302  0.2408  0.5032  0.4415
  450DCM     H2 2596   2.768   0.570   3.387  0.3680  1.0172  2.2056
  450DCM    CL2 2597   2.707   0.763   3.521 -0.2035 -0.2668 -0.2044
  451DCM    CL1 2598   0.453   2.095   3.403  0.2478 -0.2710  0.3022
  451DCM     C1 2599   0.431   2.147   3.228 -0.1168 -0.7465 -0.2234
  451DCM     H1 2600   0.327   2.132   3.198 -0.2649  1.8862 -1.2349
  451DCM     H2 2601   0.500   2.089   3.165  0.4409 -0.0481 -0.2641
  451DCM    CL2 2602   0.473   2.318   3.222 -0.0935  0.1845 -0.1737
  452DCM    CL1 2603   3.487   3.774   1.899  0.2796  0.0182 -0.3348
  452DCM     C1 2604   3.547   3.893   2.010 -0.0267 -0.2285 -0.4192
  452DCM     H1 2605   3.477   3.928   2.087  0.7864  0.1944  0.1434
  452DCM     H2 2606   3.596   3.972   1.951 -0.0027 -0.1635 -0.3123
  452DCM    CL2 2607   3.687   3.826   2.098  0.4841  0.3012  0.0926
  453DCM    CL1 2608   1.589   3.255   2.220 -0.1371 -0.1961  0.4224
  453DCM     C1 2609   1.688   3.227   2.066 -0.1032  0.3645 -0.1145
  453DCM     H1 2610   1.642   3.171   1.983 -0.1693 -1.8641  1.3386
  453DCM     H2 2611   1.777   3.173   2.100 -0.0753  0.3914 -0.1461
  453DCM    CL2 2612   1.746   3.385   2.008  0.0347 -0.1815 -0.0623
  454DCM    CL1 2613   3.419   3.910   3.020 -0.0198 -0.0183  0.0229
  454DCM     C1 2614   3.274   3.822   3.075  0.4902  0.1465  0.5017
  454DCM     H1 2615   3.268   3.724   3.026 -2.2577  0.3610  0.2374
  454DCM     H2 2616   3.190   3.886   3.044  0.5372 -0.1498 -0.2530
  454DCM    CL2 2617   3.280   3.795   3.257  0.6941  0.2553 -0.0197
  455DCM    CL1 2618   1.185   3.193   2.831  0.0971  0.2240  0.4487
  455DCM     C1 2619   1.303   3.326   2.840 -0.1348  0.3140 -0.0151
  455DCM     H1 2620   1.349   3.336   2.939  0.6388 -1.1781 -0.1978
  455DCM     H2 2621   1.244   3.416   2.819  0.5319  0.6822 -0.3660
  455DCM    CL2 2622   1.420   3.321   2.702  0.2459  0.0552 -0.0658
  456DCM    CL1 2623   3.997   0.118   3.309 -0.0152 -0.0784  0.1279
  456DCM     C1 2624   3.822   0.093   3.279  0.0677  0.0068  0.0304
  456DCM     H1 2625   3.800   0.009   3.213 -0.2009 -0.6191  0.9057
  456DCM     H2 2626   3.781   0.186   3.238 -1.6203 -0.8487 -0.2984
  456DCM    CL2 2627   3.733   0.071   3.427 -0.0843  0.5002  0.0937
  457DCM    CL1 2628   0.249   0.956   2.736  0.0161  0.0699 -0.2844
  457DCM     C1 2629   0.378   0.825   2.694 -0.4920 -0.6617  0.0098
  457DCM     H1 2630   0.398   0.760   2.780  0.8312 -0.2739  0.0105
  457DCM     H2 2631   0.468   0.878   2.662  0.1247 -1.9870 -0.5392
  457DCM    CL2 2632   0.317   0.699   2.578 -0.5288  0.0639 -0.3077
  458DCM    CL1 2633   3.509   3.221   2.844 -0.1547  0.1463 -0.1014
  458DCM     C1 2634   3.344   3.154   2.827 -0.1803  0.5255  0.2352
  458DCM     H1 2635   3.280   3.233   2.785 -0.3805 -0.2489 -0.9655
  458DCM     H2 2636   3.306   3.112   2.921  2.9016 -1.4376  0.7079
  458DCM    CL2 2637   3.340   3.012   2.727  0.2446 -0.5214 -0.0665
  459DCM    CL1 2638   3.365   3.126   3.800  0.3085 -0.1926 -0.3348
  459DCM     C1 2639   3.223   3.193   3.889  0.6275  0.2035  0.0049
  459DCM     H1 2640   3.184   3.113   3.954  2.3894 -1.4664 -0.8720
  459DCM     H2 2641   3.145   3.211   3.814  0.9781 -0.7207 -0.6016
  459DCM    CL2 2642   3.255   3.346   3.987 -0.0944  0.4536  0.0836
  460DCM    CL1 2643   3.627   2.073   2.001 -0.1078 -0.1901 -0.1158
  460DCM     C1 2644   3.758   1.955   2.046  0.2335 -0.2368  0.2587
  460DCM     H1 2645   3.851   2.002   2.012 -0.1467  0.4340  0.1394
  460DCM     H2 2646   3.736   1.861   1.993 -0.6761  0.2060 -0.1713
  460DCM    CL2 2647   3.762   1.923   2.227  0.3722  0.5839  0.2218
  461DCM    CL1 2648   2.407   1.292   1.315 -0.1389  0.2208 -0.0666
  461DCM     C1 2649   2.239   1.350   1.297 -0.5724  0.1524 -0.3036
  461DCM     H1 2650   2.212   1.407   1.387  2.8196  1.7047 -0.1225
  461DCM     H2 2651   2.176   1.266   1.267 -0.6004  0.8816 -2.4296
  461DCM    CL2 2652   2.258   1.463   1.160  0.2229  0.2286 -0.0384
  462DCM    CL1 2653   3.283   1.352   0.672 -0.1712 -0.2033 -0.0806
  462DCM     C1 2654   3.294   1.504   0.581  0.2004  0.6475 -0.2649
  462DCM     H1 2655   3.366   1.577   0.619  0.8346  0.3556 -0.8943
  462DCM     H2 2656   3.194   1.550   0.585 -0.8829 -1.2489 -2.7946
  462DCM    CL2 2657   3.344   1.436   0.424  0.0998  0.2588  0.1523
  463DCM    CL1 2658   2.071   1.959   0.554  0.2133 -0.1500  0.0975
  463DCM     C1 2659   1.928   2.074   0.535 -0.0773 -0.2193  0.0885
  463DCM     H1 2660   1.859   2.039   0.458  0.3686  1.4439 -1.1002
  463DCM     H2 2661   1.961   2.177   0.516 -3.3470  1.0091  0.4489
  463DCM    CL2 2662   1.812   2.083   0.686  0.2028 -0.2145  0.7638
  464DCM    CL1 2663   2.479   0.532   1.196 -0.2074  0.1262  0.0336
  464DCM     C1 2664   2.357   0.486   1.323 -0.3421 -0.0854  0.3315
  464DCM     H1 2665   2.403   0.485   1.422 -0.7871  1.0383  0.5641
  464DCM     H2 2666   2.322   0.385   1.297 -1.8674  0.0497  1.7201
  464DCM    CL2 2667   2.218   0.594   1.324 -0.0558 -0.0235  0.6393
  465DCM    CL1 2668   2.466   1.200   2.281 -0.4655 -0.0707  0.3172
  465DCM     C1 2669   2.387   1.360   2.310 -0.0319 -0.1075  0.3150
  465DCM     H1 2670   2.448   1.418   2.380  0.0590  0.5855 -0.3289
  465DCM     H2 2671   2.284   1.341   2.340 -0.0884  0.5698  0.5485
  465DCM    CL2 2672   2.382   1.461   2.159  0.1296  0.5163  0.6770
  466DCM    CL1 2673   0.189   0.705   1.695  0.4466  0.2074 -0.3931
  466DCM     C1 2674   0.049   0.611   1.770  0.1667  0.2705 -0.0478
  466DCM     H1 2675   0.057   0.624   1.878 -1.9200  1.4145  0.0182
  466DCM     H2 2676   0.057   0.507   1.737 -1.7646  0.0276  0.1580
  466DCM    CL2 2677  -0.102   0.693   1.718 -0.0645 -0.1845 -0.0475
  467DCM    CL1 2678   0.421   1.457   3.617 -0.2437 -0.1724 -0.3081
  467DCM     C1 2679   0.348   1.302   3.559 -0.0266  0.3737 -0.3437
  467DCM     H1 2680   0.433   1.237   3.536 -0.4744 -1.2612  2.1643
  467DCM     H2 2681   0.274   1.319   3.480  1.8543  0.7215 -2.1271
  467DCM    CL2 2682   0.274   1.206   3.698 -0.3770  0.2302 -0.2191
  468DCM    CL1 2683   3.386   0.141   1.824 -0.1645  0.0389  0.3359
  468DCM     C1 2684   3.221   0.129   1.876  0.0110  0.2844  0.2397
  468DCM     H1 2685   3.158   0.142   1.787 -0.8197 -0.0344  0.7670
  468DCM     H2 2686   3.201   0.205   1.951  0.8252 -0.4669  1.2513
  468DCM    CL2 2687   3.188  -0.035   1.945 -0.6991  0.0042  0.0907
  469DCM    CL1 2688   0.326   3.846   3.384  0.2251  0.2400 -0.0835
  469DCM     C1 2689   0.371   4.007   3.460 -0.5072  0.8487 -0.3583
  469DCM     H1 2690   0.347   4.004   3.567  0.2876  0.1634 -0.1914
  469DCM     H2 2691   0.308   4.081   3.408 -0.3194  0.2999 -1.3992
  469DCM    CL2 2692   0.540   4.054   3.428 -0.0760 -0.0915 -0.4940
  470DCM    CL1 2693   3.020   3.005   3.251 -0.2094  0.5530  0.2921
  470DCM     C1 2694   2.971   2.847   3.196 -0.3679 -0.1770 -0.2855
  470DCM     H1 2695   2.875   2.869   3.147 -1.7338 -0.3810  2.1106
  470DCM     H2 2696   2.966   2.777   3.281  0.6133  0.8298  0.6136
  470DCM    CL2 2697   3.089   2.785   3.079 -0.0175 -0.0791  0.0094
  471DCM    CL1 2698   2.790   3.999   1.910  0.5902  0.6157  0.2947
  471DCM     C1 2699   2.681   3.905   2.015 -0.1032 -0.1761 -0.5717
  471DCM     H1 2700   2.677   3.803   1.975 -2.2768 -1.4672  2.5677
  471DCM     H2 2701   2.583   3.953   2.027 -0.8951 -1.7067 -0.6327
  471DCM    CL2 2702   2.768   3.888   2.173 -0.3395 -0.0483 -0.2576
  472DCM    CL1 2703   0.850   1.838   2.760 -0.0870  0.3486  0.5618
  472DCM     C1 2704   1.004   1.890   2.848 -0.4504 -0.1082 -0.0959
  472DCM     H1 2705   0.977   1.995   2.863  1.2038  0.9740 -3.6024
  472DCM     H2 2706   1.083   1.869   2.775 -1.3834 -3.0631 -0.4031
  472DCM    CL2 2707   1.040   1.789   2.999  0.1441 -0.0023 -0.5141
  473DCM    CL1 2708   3.619   3.356   3.706 -0.1495  0.4084 -0.3325
  473DCM     C1 2709   3.464   3.431   3.678  0.6417 -0.1216  0.0869
  473DCM     H1 2710   3.403   3.434   3.769  1.3405 -0.7204  0.5902
  473DCM     H2 2711   3.414   3.375   3.598 -1.7270 -1.5264  2.3934
  473DCM    CL2 2712   3.481   3.598   3.614 -0.1878  0.2132 -0.1008
  474DCM    CL1 2713   2.628   1.529   1.468 -0.4398 -0.1636  0.3074
  474DCM     C1 2714   2.661   1.634   1.324  0.7528  0.1443  0.3899
  474DCM     H1 2715   2.694   1.570   1.242  1.0171 -0.0237  0.6259
  474DCM     H2 2716   2.734   1.709   1.359 -0.9645  1.0169  2.2997
  474DCM    CL2 2717   2.520   1.729   1.281  0.0951  0.0317 -0.4258
  475DCM    CL1 2718   3.982   2.281   0.782 -0.6279 -0.1296 -0.4816
  475DCM     C1 2719   4.033   2.367   0.924 -0.0705 -0.2848 -0.0875
  475DCM     H1 2720   3.998   2.471   0.922 -0.3077 -0.3514  0.3794
  475DCM     H2 2721   4.142   2.377   0.922 -0.1001 -0.0817 -1.2166
  475DCM    CL2 2722   3.978   2.287   1.076  0.2747  0.3032 -0.0987
  476DCM    CL1 2723   0.894   3.666   3.629 -0.0111 -0.1645  0.3293
  476DCM     C1 2724   0.813   3.594   3.490 -0.7403  0.4584  0.5267
  476DCM     H1 2725   0.724   3.652   3.463 -1.9648 -2.0832 -1.2704
  476DCM     H2 2726   0.794   3.493   3.528 -0.0944  0.4053  0.7351
  476DCM    CL2 2727   0.915   3.583   3.342 -0.0810  0.1713 -0.1055
  477DCM    CL1 2728   2.552   2.420   1.197 -0.0604  0.0609 -0.0332
  477DCM     C1 2729   2.644   2.289   1.110 -0.6142  0.6360 -0.1511
  477DCM     H1 2730   2.626   2.194   1.161  1.9827  0.6890  1.0542
  477DCM     H2 2731   2.752   2.306   1.119 -0.5791 -0.0882  1.0731
  477DCM    CL2 2732   2.575   2.279   0.945  0.0482 -0.0607 -0.0361
  478DCM    CL1 2733   0.780   2.659   3.180 -0.1354 -0.2017 -0.2153
  478DCM     C1 2734   0.887   2.743   3.292 -0.0626  1.1784 -0.0914
  478DCM     H1 2735   0.916   2.671   3.369 -0.3271  0.6831 -0.4459
  478DCM     H2 2736   0.833   2.830   3.330  0.2038  0.9969  0.7123
  478DCM    CL2 2737   1.027   2.796   3.195 -0.3345  0.0939  0.1331
  479DCM    CL1 2738   3.009   0.377   2.013  0.1512  0.0308 -0.4912
  479DCM     C1 2739   2.914   0.232   2.051  0.4882  0.5341  0.3283
  479DCM     H1 2740   2.964   0.141   2.016 -0.8740  0.1903 -0.7853
  479DCM     H2 2741   2.810   0.247   2.020 -0.0467  0.1096  1.8064
  479DCM    CL2 2742   2.899   0.221   2.229  0.0781 -0.7945  0.2079
  480DCM    CL1 2743   2.991   3.053   2.236  0.1020 -0.0106 -0.4121
  480DCM     C1 2744   3.091   2.912   2.262 -0.9674 -0.2810 -0.0969
  480DCM     H1 2745   3.198   2.932   2.249 -0.9505  0.0199  0.5011
  480DCM     H2 2746   3.063   2.833   2.190 -1.7245  0.3919 -0.5585
  480DCM    CL2 2747   3.063   2.887   2.438 -0.0024  0.0181  0.2185
  481DCM    CL1 2748   2.471   3.995   1.777  0.2336  0.1195 -0.0794
  481DCM     C1 2749   2.295   3.948   1.771 -0.3502  0.5181 -0.5793
  481DCM     H1 2750   2.227   4.024   1.813 -0.7642 -0.7770  1.2076
  481DCM     H2 2751   2.285   3.864   1.840 -0.8724  1.7662  0.9394
  481DCM    CL2 2752   2.245   3.893   1.600  0.1962  0.6896 -0.1781
  482DCM    CL1 2753   0.450   2.680   1.405  0.7281 -0.1423  0.1575
  482DCM     C1 2754   0.582   2.770   1.474 -0.1713 -0.3295  1.0495
  482DCM     H1 2755   0.577   2.754   1.582  1.6471  1.2849  1.4240
  482DCM     H2 2756   0.567   2.874   1.444 -0.9459 -1.0309 -1.1884
  482DCM    CL2 2757   0.740   2.699   1.413 -0.0659 -0.0668  0.0323
  483DCM    CL1 2758   2.777   3.177   1.517 -0.2450  0.1971  0.0142
  483DCM     C1 2759   2.927   3.255   1.573 -0.0142  0.3460  0.0097
  483DCM     H1 2760   3.016   3.223   1.516 -0.7880 -0.1492 -0.9403
  483DCM     H2 2761   2.941   3.244   1.681  0.6735 -1.8843 -0.2676
  483DCM    CL2 2762   2.907   3.430   1.538 -0.3090 -0.2311 -0.0120
  484DCM    CL1 2763   0.913   3.970   0.514  0.5457  0.1081 -0.2710
  484DCM     C1 2764   0.919   4.139   0.460 -0.6531 -0.5129 -0.2868
  484DCM     H1 2765   0.838   4.168   0.393 -0.1510  0.5756 -0.4443
  484DCM     H2 2766   1.020   4.155   0.419 -0.4616 -3.7457 -1.3825
  484DCM    CL2 2767   0.902   4.260   0.596  0.3992 -0.0946  0.0128
  485DCM    CL1 2768   0.997   3.017   1.499 -0.1109 -0.1137 -0.1168
  485DCM     C1 2769   0.941   2.980   1.663 -0.1775 -0.0444 -0.0132
  485DCM     H1 2770   0.954   3.074   1.718  1.6435 -0.1045 -0.2760
  485DCM     H2 2771   0.986   2.890   1.707 -2.4060 -1.0026  0.4135
  485DCM    CL2 2772   0.770   2.940   1.672  0.2083 -0.1734  0.4223
  486DCM    CL1 2773   0.050   0.035   3.995 -0.0582 -0.0897 -0.2194
  486DCM     C1 2774   0.196   0.101   3.921 -0.3119 -0.8913  0.0292
  486DCM     H1 2775   0.275   0.036   3.961  1.6299  1.3319  0.0468
  486DCM     H2 2776   0.197   0.205   3.954 -0.4475 -0.8503 -0.0940
  486DCM    CL2 2777   0.181   0.092   3.740  0.3815  0.0275  0.0734
  487DCM    CL1 2778   0.710   1.308   0.735 -0.2043 -0.1632  0.2731
  487DCM     C1 2779   0.732   1.176   0.621 -0.0213  0.5170 -0.4413
  487DCM     H1 2780   0.634   1.129   0.608  0.4687 -0.3728 -1.0158
  487DCM     H2 2781   0.812   1.106   0.648 -1.6994 -1.3084  0.0701
  487DCM    CL2 2782   0.764   1.246   0.462 -0.2631 -0.3117  0.0170
  488DCM    CL1 2783   3.586   0.737   1.966  0.0496 -0.4884 -0.2217
  488DCM     C1 2784   3.592   0.591   1.858 -0.0528 -0.4732 -0.5564
  488DCM     H1 2785   3.638   0.622   1.764  1.0519 -0.0422  0.1052
  488DCM     H2 2786   3.488   0.560   1.844 -0.0977 -0.3148 -0.5751
  488DCM    CL2 2787   3.686   0.466   1.951 -0.2879 -0.2291  0.0367
  489DCM    CL1 2788   2.006   0.181   1.905  0.0467 -0.5653 -0.4482
  489DCM     C1 2789   1.961   0.310   1.784 -0.7468  0.2186 -0.0181
  489DCM     H1 2790   2.053   0.364   1.761 -0.5876 -0.3086 -0.6597
  489DCM     H2 2791   1.889   0.378   1.831  1.3647  2.2168  0.5346
  489DCM    CL2 2792   1.888   0.245   1.636  0.0310 -0.0815  0.0663
  490DCM    CL1 2793   3.467   2.585   1.133  0.4784 -0.2175 -0.1703
  490DCM     C1 2794   3.564   2.556   1.280 -0.0970 -0.3410 -0.5206
  490DCM     H1 2795   3.653   2.620   1.271  0.3110 -1.1231 -3.1793
  490DCM     H2 2796   3.583   2.448   1.289 -3.5070 -0.8627  2.4258
  490DCM    CL2 2797   3.472   2.610   1.422  0.1040  0.2291 -0.1231
  491DCM    CL1 2798   0.161   1.056   1.455  0.2550  0.0102 -0.1378
  491DCM     C1 2799   0.087   0.902   1.386  0.4487 -0.3349  0.0521
  491DCM     H1 2800   0.033   0.931   1.296 -4.2397 -4.0782  1.2389
  491DCM     H2 2801   0.025   0.857   1.464  0.2992  0.8171  0.6051
  491DCM    CL2 2802   0.213   0.780   1.337 -0.4447  0.0550 -0.1062
  492DCM    CL1 2803   0.073   0.607   0.690 -0.2399 -0.0066  0.0485
  492DCM     C1 2804   0.039   0.425   0.681  0.9400  0.2530 -0.2147
  492DCM     H1 2805   0.132   0.370   0.663  0.4597 -1.4502  1.9565
  492DCM     H2 2806  -0.043   0.405   0.611 -0.0292  0.8168  0.7161
  492DCM    CL2 2807  -0.007   0.360   0.849 -0.3786  0.3382  0.2788
  493DCM    CL1 2808   2.506   1.531   0.732  0.0221 -0.0223 -0.1940
  493DCM     C1 2809   2.476   1.571   0.908 -0.3028 -0.1365 -0.2963
  493DCM     H1 2810   2.377   1.539   0.944  0.7308  1.1454  4.4497
  493DCM     H2 2811   2.471   1.679   0.926 -2.1019 -0.3739  1.0486
  493DCM    CL2 2812   2.593   1.493   1.027 -0.0892  0.0807 -0.2469
  494DCM    CL1 2813   3.164   0.602   3.831  0.2465 -0.1033 -0.0342
  494DCM     C1 2814   3.067   0.487   3.726 -0.4635 -0.1411 -0.0867
  494DCM     H1 2815   3.088   0.381   3.747  3.6193  0.2162 -1.4964
  494DCM     H2 2816   3.093   0.508   3.621  3.4146  3.5998  1.3285
  494DCM    CL2 2817   2.888   0.524   3.755  0.1855  0.3274 -0.1151
  495DCM    CL1 2818   1.279   3.660   0.459  0.0952 -0.1400 -0.3333
  495DCM     C1 2819   1.240   3.815   0.392  0.3638 -0.6272  0.2575
  495DCM     H1 2820   1.235   3.882   0.479  1.6284 -0.2488  0.0430
  495DCM     H2 2821   1.138   3.802   0.354  0.5733  2.3581 -1.6033
  495DCM    CL2 2822   1.351   3.882   0.261  0.7649  0.0086  0.1763
  496DCM    CL1 2823   3.800   0.045   1.700 -0.1072  0.4348  0.5585
  496DCM     C1 2824   3.763   0.178   1.586  0.6904 -0.7859 -0.3893
  496DCM     H1 2825   3.826   0.261   1.618 -0.0465 -0.2076 -0.3947
  496DCM     H2 2826   3.657   0.205   1.594  1.0540  0.0769  2.2300
  496DCM    CL2 2827   3.806   0.134   1.415  0.2985  0.2333  0.0780
  497DCM    CL1 2828   3.602   0.836   3.116 -0.1445  0.0215  0.5767
  497DCM     C1 2829   3.762   0.818   3.033 -0.6262 -0.0100 -0.6448
  497DCM     H1 2830   3.778   0.710   3.046 -2.9575 -0.3315 -0.0706
  497DCM     H2 2831   3.833   0.878   3.091 -0.3536 -0.4184 -0.5455
  497DCM    CL2 2832   3.760   0.865   2.859 -0.3966  0.3294  0.0189
  498DCM    CL1 2833   1.581   2.427   0.626  0.3064 -0.0456 -0.3978
  498DCM     C1 2834   1.568   2.517   0.785 -0.8896 -0.2094  0.4984
  498DCM     H1 2835   1.490   2.483   0.854 -1.1867  1.2019  0.8825
  498DCM     H2 2836   1.536   2.619   0.762 -3.3838 -1.1198 -0.4024
  498DCM    CL2 2837   1.723   2.527   0.883  0.1487 -0.0106  0.0776
  499DCM    CL1 2838   1.997   2.815   0.386  0.0050 -0.0980  0.2114
  499DCM     C1 2839   2.057   2.976   0.334  0.6890 -1.0747  0.0111
  499DCM     H1 2840   2.125   3.011   0.413 -0.6518  0.1456  0.6800
  499DCM     H2 2841   1.967   3.036   0.316  2.3850  1.5617 -0.2164
  499DCM    CL2 2842   2.135   2.978   0.175 -0.3278  0.7134 -0.4507
  500DCM    CL1 2843   0.808   2.548   0.613  0.0736  0.1555  0.3097
  500DCM     C1 2844   0.921   2.464   0.503  0.2607  0.2727  0.0409
  500DCM     H1 2845   0.966   2.536   0.434 -1.0440  2.8775  1.7795
  500DCM     H2 2846   0.867   2.396   0.435 -0.2769 -0.5101  1.2145
  500DCM    CL2 2847   1.050   2.363   0.587  0.0503 -0.5905  0.0450
  501DCM    CL1 2848   3.591   0.515   1.421 -0.3087 -0.4267 -0.0057
  501DCM     C1 2849   3.730   0.632   1.369 -0.4475 -0.3173  0.4346
  501DCM     H1 2850   3.722   0.617   1.261  1.9640 -0.0729  0.1732
  501DCM     H2 2851   3.825   0.608   1.418 -0.8538 -1.1658  0.8449
  501DCM    CL2 2852   3.688   0.803   1.416  0.0112  0.3244 -0.0307
  502DCM    CL1 2853   2.712   4.027   0.626 -0.0666  0.2008  0.0567
  502DCM     C1 2854   2.677   3.854   0.646 -0.1313  0.8085 -0.3695
  502DCM     H1 2855   2.584   3.839   0.590  0.0647 -2.9529  0.0332
  502DCM     H2 2856   2.678   3.812   0.747 -1.5087  0.9752 -0.2807
  502DCM    CL2 2857   2.795   3.757   0.550  0.0486  0.4844 -0.2895
  503DCM    CL1 2858   1.782   2.103   2.370  0.4150  0.0863 -0.1387
  503DCM     C1 2859   1.700   2.260   2.395 -0.0529 -0.1444 -0.1460
  503DCM     H1 2860   1.720   2.316   2.487  0.7689  0.9888 -0.9951
  503DCM     H2 2861   1.594   2.259   2.366  0.0392  0.3303 -0.4975
  503DCM    CL2 2862   1.772   2.350   2.255  0.0744  0.1683 -0.0441
  504DCM    CL1 2863   0.581   1.384   1.175  0.1818 -0.2457 -0.2402
  504DCM     C1 2864   0.512   1.487   1.049 -0.3536 -0.5457  0.1249
  504DCM     H1 2865   0.560   1.477   0.951 -0.5579  0.2748 -0.0718
  504DCM     H2 2866   0.518   1.584   1.100  1.0815 -1.3545  1.5577
  504DCM    CL2 2867   0.343   1.427   1.026  0.0477 -0.0127 -0.2786
  505DCM    CL1 2868   3.491   3.577   0.666  0.1663  0.1512  0.1425
  505DCM     C1 2869   3.360   3.685   0.615  0.1055 -0.3482 -0.0239
  505DCM     H1 2870   3.340   3.660   0.510 -0.7946  1.4880 -0.3363
  505DCM     H2 2871   3.383   3.791   0.632  0.0234 -0.3628  0.1791
  505DCM    CL2 2872   3.211   3.644   0.709  0.0433  0.2577  0.2614
  506DCM    CL1 2873   2.725   0.875   0.691  0.3090  0.0096  0.1921
  506DCM     C1 2874   2.726   0.768   0.828 -0.0424  0.5650 -0.0344
  506DCM     H1 2875   2.727   0.820   0.925 -0.6239 -2.3912  1.6791
  506DCM     H2 2876   2.809   0.698   0.816  0.2811  0.8684  0.3709
  506DCM    CL2 2877   2.592   0.657   0.849 -0.7007  0.1084 -0.1608
  507DCM    CL1 2878   0.981   1.935   1.446 -0.3143 -0.4081  0.3935
  507DCM     C1 2879   1.018   1.869   1.276 -0.0641 -0.1079 -0.7083
  507DCM     H1 2880   0.944   1.794   1.246  0.8093 -2.5277  2.6316
  507DCM     H2 2881   1.115   1.819   1.274  0.5819  0.7741  2.4508
  507DCM    CL2 2882   1.005   2.003   1.159 -0.1512  0.2423 -0.1242
  508DCM    CL1 2883   4.056   2.272   2.109 -0.1117  0.3157 -0.4671
  508DCM     C1 2884   4.223   2.324   2.048  0.0593  0.6902 -0.5175
  508DCM     H1 2885   4.300   2.270   2.105  0.9199  0.2416 -2.0582
  508DCM     H2 2886   4.222   2.432   2.068 -1.5631  0.3653  1.5347
  508DCM    CL2 2887   4.248   2.304   1.873  0.0299  0.0071  0.4766
  509DCM    CL1 2888   3.664   0.500   1.044  0.0367  0.2028 -0.4152
  509DCM     C1 2889   3.699   0.337   1.110  0.1170  0.4223 -0.3508
  509DCM     H1 2890   3.599   0.294   1.121 -1.1126  3.0016 -0.5766
  509DCM     H2 2891   3.761   0.344   1.199 -0.7975 -1.2060  0.4523
  509DCM    CL2 2892   3.782   0.237   0.986  0.0749  0.1926 -0.0054
  510DCM    CL1 2893   2.470   3.088   0.775 -0.1283 -0.1326 -0.3351
  510DCM     C1 2894   2.418   3.039   0.616 -0.1590  0.0844  0.4489
  510DCM     H1 2895   2.503   2.992   0.566 -1.1962 -1.1568 -0.1935
  510DCM     H2 2896   2.393   3.131   0.561 -1.9874  0.7236  2.2042
  510DCM    CL2 2897   2.284   2.919   0.635 -0.4206  0.3642  0.1797
  511DCM    CL1 2898   1.728   1.646   0.033  0.3057 -0.0018  0.0780
  511DCM     C1 2899   1.661   1.479   0.058  0.1990  0.8188 -0.1982
  511DCM     H1 2900   1.588   1.468  -0.023 -0.8093 -1.1787  0.9085
  511DCM     H2 2901   1.603   1.459   0.149 -0.2893 -0.8816 -0.8341
  511DCM    CL2 2902   1.788   1.354   0.027 -0.0577 -0.5233 -0.1436
  512DCM    CL1 2903   2.298   3.745   2.706 -0.2611  0.0750 -0.1189
  512DCM     C1 2904   2.164   3.642   2.761  0.5865  0.0321 -0.5724
  512DCM     H1 2905   2.083   3.678   2.697  1.0098  1.1245 -0.5168
  512DCM     H2 2906   2.136   3.664   2.864 -0.6345  0.5859 -1.0002
  512DCM    CL2 2907   2.207   3.471   2.724  0.4685 -0.5204 -0.1388
  513DCM    CL1 2908   3.637   0.925   0.124  0.0494 -0.3999 -0.1052
  513DCM     C1 2909   3.646   1.101   0.180  0.2464  1.0264  0.0653
  513DCM     H1 2910   3.549   1.150   0.195 -0.5203  0.2713 -2.0183
  513DCM     H2 2911   3.708   1.162   0.113 -0.8595  3.2126  0.9274
  513DCM    CL2 2912   3.695   1.086   0.355 -0.1214  0.0696  0.0132
  514DCM    CL1 2913   1.234   2.551   1.808  0.2510 -0.6123 -0.2175
  514DCM     C1 2914   1.127   2.662   1.903  0.0658 -0.3544  0.1756
  514DCM     H1 2915   1.110   2.620   2.002 -0.8735  1.0186  0.6356
  514DCM     H2 2916   1.036   2.672   1.842  0.7024 -0.0513 -0.7464
  514DCM    CL2 2917   1.221   2.817   1.914 -0.0134 -0.0047  0.0437
  515DCM    CL1 2918   2.195   2.644   1.084 -0.1420  0.5113 -0.3375
  515DCM     C1 2919   2.349   2.693   0.999 -0.2367 -0.6422 -0.0399
  515DCM     H1 2920   2.438   2.683   1.063  1.3739 -0.2850 -2.0963
  515DCM     H2 2921   2.331   2.797   0.969  0.7258  0.3550  2.5620
  515DCM    CL2 2922   2.371   2.587   0.862  0.1880 -0.0210  0.2098
  516DCM    CL1 2923   0.521   3.219   1.422  0.3557 -0.0516 -0.2172
  516DCM     C1 2924   0.600   3.381   1.379  0.0956 -0.1503  0.0694
  516DCM     H1 2925   0.687   3.403   1.441  1.8372 -0.1943 -2.2221
  516DCM     H2 2926   0.528   3.463   1.375  2.2425  1.8204  0.2759
  516DCM    CL2 2927   0.670   3.367   1.208  0.0161  0.5289 -0.2992
  517DCM    CL1 2928   1.964   0.173   2.751  0.4521 -0.5705 -0.2731
  517DCM     C1 2929   2.123   0.117   2.689  0.3803 -0.0269 -0.8224
  517DCM     H1 2930   2.196   0.132   2.769 -0.5531  1.1609 -0.1483
  517DCM     H2 2931   2.158   0.168   2.599  1.0304 -0.4425 -0.8106
  517DCM    CL2 2932   2.115  -0.062   2.647 -0.1805  0.1435  0.1834
  518DCM    CL1 2933   3.882   3.045   2.909 -0.2133  0.3188  0.4159
  518DCM     C1 2934   3.770   3.016   3.052  0.1029  0.0168  0.2549
  518DCM     H1 2935   3.678   3.074   3.040 -0.5364 -0.8443  0.8294
  518DCM     H2 2936   3.825   3.050   3.141  0.3110  1.6673 -0.4796
  518DCM    CL2 2937   3.716   2.846   3.077  0.3735  0.4160 -0.1441
  519DCM    CL1 2938   0.136   2.582   3.704  0.1871 -0.0348  0.0161
  519DCM     C1 2939   0.266   2.466   3.672  0.1729  0.3399 -0.1861
  519DCM     H1 2940   0.227   2.364   3.658  0.4617  0.3754 -1.3484
  519DCM     H2 2941   0.347   2.471   3.746 -0.1645 -0.9677  0.2986
  519DCM    CL2 2942   0.344   2.528   3.519  0.0971  0.0845  0.0782
  520DCM    CL1 2943   2.190   2.879   3.638 -0.1363  0.3241  0.3946
  520DCM     C1 2944   2.158   2.985   3.494  0.8239  0.1848 -0.7890
  520DCM     H1 2945   2.164   2.936   3.397  1.2445  0.0432 -0.6939
  520DCM     H2 2946   2.242   3.054   3.508  1.0847 -0.0786 -1.0339
  520DCM    CL2 2947   1.996   3.072   3.498  0.3510 -0.5140 -0.1434
  521DCM    CL1 2948   3.230   0.140   2.512  0.3791  0.1156  0.1730
  521DCM     C1 2949   3.304   0.024   2.623  0.4679 -0.4183  0.4749
  521DCM     H1 2950   3.411   0.016   2.603  0.5241  2.3744 -0.8054
  521DCM     H2 2951   3.239  -0.064   2.619 -2.7375  1.8493 -1.3654
  521DCM    CL2 2952   3.283   0.090   2.788  0.4511 -0.2910  0.6984
  522DCM    CL1 2953   1.923   1.042   0.277  0.0071 -0.0085  0.5385
  522DCM     C1 2954   1.996   1.028   0.442 -0.4279 -0.4015  0.0631
  522DCM     H1 2955   1.974   1.117   0.501 -0.8089 -1.8400  2.2118
  522DCM     H2 2956   2.102   1.015   0.416  0.0889  0.2866  1.7038
  522DCM    CL2 2957   1.925   0.890   0.542 -0.1452 -0.1471 -0.1080
  523DCM    CL1 2958   3.878   3.933   2.529 -0.1641  0.0085  0.0727
  523DCM     C1 2959   3.760   4.041   2.433 -0.3027 -0.6037 -0.6973
  523DCM     H1 2960   3.674   3.974   2.421  0.4058 -2.1951  2.1779
  523DCM     H2 2961   3.792   4.073   2.333 -1.3707 -1.3275 -1.2959
  523DCM    CL2 2962   3.698   4.168   2.553 -0.2238  0.0749  0.1309
  524DCM    CL1 2963   3.976   0.860   3.872 -0.2492 -0.2816 -0.0883
  524DCM     C1 2964   3.820   0.765   3.874  0.1923  0.3930 -0.2845
  524DCM     H1 2965   3.784   0.742   3.976 -0.6699 -0.5078 -0.7735
  524DCM     H2 2966   3.828   0.676   3.812 -0.9656  0.1952 -0.1714
  524DCM    CL2 2967   3.693   0.866   3.798 -0.5045  0.0216 -0.1981
  525DCM    CL1 2968   0.517   3.385   0.046  0.6993  0.0232 -0.3646
  525DCM     C1 2969   0.614   3.366   0.201  0.0590 -0.0479  0.4744
  525DCM     H1 2970   0.563   3.412   0.286  1.0546  1.7037  0.1662
  525DCM     H2 2971   0.713   3.411   0.187 -1.1771  2.1766 -2.1450
  525DCM    CL2 2972   0.636   3.193   0.218  0.2841  0.0197 -0.0640
  526DCM    CL1 2973   3.822   2.988   1.481  0.0501  0.1186 -0.1134
  526DCM     C1 2974   3.826   2.971   1.303  0.4431  0.7259  0.9181
  526DCM     H1 2975   3.889   3.048   1.257  0.2866  0.6786  0.6187
  526DCM     H2 2976   3.724   2.978   1.263  1.0040 -0.4195 -0.8544
  526DCM    CL2 2977   3.875   2.803   1.260  0.2473  0.1785  0.1887
  527DCM    CL1 2978   0.240   1.808   1.929  0.5268  0.0296 -0.0701
  527DCM     C1 2979   0.387   1.857   1.831  0.6335 -0.2005 -0.7742
  527DCM     H1 2980   0.387   1.807   1.734 -0.6499  0.0906 -0.9459
  527DCM     H2 2981   0.479   1.834   1.886  1.0726 -0.3111 -1.5389
  527DCM    CL2 2982   0.368   2.033   1.802 -0.0402 -0.5735  0.2367
  528DCM    CL1 2983   2.415   0.201   3.199  0.3890 -0.3492  0.1303
  528DCM     C1 2984   2.278   0.128   3.114 -0.0583 -1.0329  0.9974
  528DCM     H1 2985   2.235   0.210   3.057 -0.2148  2.0418  5.0765
  528DCM     H2 2986   2.204   0.088   3.184 -1.8139 -3.4645 -2.0141
  528DCM    CL2 2987   2.341   0.006   2.996  0.1264 -0.0601  0.0057
  529DCM    CL1 2988   3.843   2.310   1.789 -0.3103  0.4027 -0.0191
  529DCM     C1 2989   3.963   2.439   1.758  0.1129 -0.4745 -0.2675
  529DCM     H1 2990   4.027   2.406   1.676  0.8260 -0.7548  0.3845
  529DCM     H2 2991   4.028   2.457   1.844  0.2671 -0.8207 -0.3093
  529DCM    CL2 2992   3.888   2.592   1.695 -0.0741  0.2673 -0.1476
  530DCM    CL1 2993   0.724   0.670   2.572 -0.1538  0.0905 -0.2571
  530DCM     C1 2994   0.879   0.700   2.486 -0.6760  0.4326  0.4290
  530DCM     H1 2995   0.857   0.757   2.395 -0.8965 -0.9436 -0.4086
  530DCM     H2 2996   0.922   0.601   2.472 -2.0753 -0.1155 -0.1175
  530DCM    CL2 2997   0.995   0.797   2.584  0.0449 -0.0936  0.4958
  531DCM    CL1 2998   2.595   2.986   3.590  0.3215 -0.0801  0.4679
  531DCM     C1 2999   2.515   3.108   3.477  0.0693 -0.0308 -0.6408
  531DCM     H1 3000   2.430   3.058   3.429 -1.2462  0.5092  1.0569
  531DCM     H2 3001   2.591   3.130   3.401  0.4062 -1.7890 -0.8526
  531DCM    CL2 3002   2.468   3.264   3.557 -0.0603 -0.4317 -0.0594
  532DCM    CL1 3003   1.778   3.740   2.458  0.3045  0.1848  0.0085
  532DCM     C1 3004   1.815   3.706   2.285 -0.9038 -0.4333  0.0524
  532DCM     H1 3005   1.754   3.773   2.223 -2.1334 -1.3344  0.2476
  532DCM     H2 3006   1.788   3.601   2.271  1.1777 -1.1618  1.2040
  532DCM    CL2 3007   1.982   3.747   2.241 -0.0516 -0.3709 -0.1406
  533DCM    CL1 3008   1.588   1.221   2.412 -0.2749  0.3172  0.2588
  533DCM     C1 3009   1.693   1.075   2.418 -0.2704 -0.1857  0.0029
  533DCM     H1 3010   1.705   1.052   2.524  1.9282  0.4581 -0.0645
  533DCM     H2 3011   1.784   1.099   2.362  0.4629 -1.1025  0.7677
  533DCM    CL2 3012   1.619   0.939   2.331 -0.1142 -0.1209 -0.1542
   4.08202   4.08202   4.08202
