# Supplementary material for: Origins of High-Activity Cage-Catalyzed Michael Addition
Source: J Am Chem Soc. 2024 Jul 8;146(28):19317–26. doi: 10.1021/jacs.4c05160 (PMC11258793; doi:10.1021/jacs.4c05160)
Supplement: Supplementary file 2 — ja4c05160_si_002.zip [file ja4c05160_si_002.zip › md/reaction_2/with-cage/conf.gro]

GROningen Mixture of Alchemy and Childrens' Stories
 3007
    1CPdC     C    1   2.431   2.113   1.779  0.1151  0.4537  0.5353
    1CPdC    C1    2   2.512   1.998   1.799 -0.0321  0.1749  0.3185
    1CPdC    C2    3   2.579   1.900   1.823  0.7572  0.6683  0.1686
    1CPdC    C3    4   2.644   1.771   1.856  0.0188  0.0386 -0.9047
    1CPdC    C4    5   2.765   1.771   1.923  0.3544  0.2620 -0.8688
    1CPdC    C5    6   2.835   1.655   1.952 -0.3346  1.0785 -0.1972
    1CPdC    C6    7   2.781   1.531   1.903  0.6914 -0.1563  0.3934
    1CPdC    C7    8   2.663   1.528   1.827  0.2403  0.6442 -0.0879
    1CPdC    C8    9   2.606   1.402   1.775 -0.3756  0.0366  0.4302
    1CPdC    C9   10   2.561   1.296   1.740 -0.2358  0.1817 -0.2194
    1CPdC   C10   11   2.509   1.170   1.695  0.6407  0.6115  0.5523
    1CPdC   C11   12   2.560   1.052   1.742 -0.0760  0.3634 -0.4472
    1CPdC   C12   13   2.511   0.930   1.690  0.4246  0.6041 -0.4136
    1CPdC   C13   14   2.414   0.930   1.596 -0.2052  0.5273 -0.2232
    1CPdC     N   15   2.363   1.043   1.549  0.4201  0.0532 -0.3921
    1CPdC   C14   16   2.412   1.163   1.596 -0.2540 -0.2153  0.7437
    1CPdC   C15   17   2.596   1.651   1.808 -0.3657 -0.7872  0.2425
    1CPdC   C16   18   2.488   2.238   1.798  0.0417 -0.2266 -0.3580
    1CPdC   C17   19   2.409   2.353   1.775 -0.3171  0.6066 -0.8191
    1CPdC   C18   20   2.275   2.333   1.736  0.0670  0.3016  0.9141
    1CPdC    N1   21   2.216   2.215   1.716 -0.5936  0.4996 -0.2941
    1CPdC   C19   22   2.295   2.104   1.734 -0.5027 -0.5529  0.0339
    1CPdC     H   23   2.797   1.866   1.964  2.2990 -1.0584  0.8941
    1CPdC    H1   24   2.920   1.656   2.020 -0.0189  2.6536 -0.5743
    1CPdC    H2   25   2.834   1.437   1.912 -0.8700 -1.1010  0.0513
    1CPdC    H3   26   2.642   1.048   1.812 -0.2449  1.4656 -0.1687
    1CPdC    H4   27   2.537   0.835   1.734 -1.6076  0.7349  1.2661
    1CPdC    H5   28   2.374   0.833   1.566 -2.0511  1.4907 -1.0526
    1CPdC    H6   29   2.364   1.253   1.556 -1.0678 -0.1793  1.7753
    1CPdC    H7   30   2.505   1.653   1.747  0.6744  1.4807 -1.4066
    1CPdC    H8   31   2.593   2.243   1.825 -0.4660  1.3138  1.5340
    1CPdC    H9   32   2.446   2.453   1.793  1.8779 -0.3338  0.4633
    1CPdC   H10   33   2.212   2.421   1.717  1.1120  0.5681 -1.6566
    1CPdC   H11   34   2.249   2.006   1.722 -1.3619 -0.0042 -1.4358
    2CPdC     C   35   1.875   2.000   1.993 -0.8010 -0.3758 -0.9747
    2CPdC    C1   36   1.871   1.863   2.036 -0.5992 -0.3324 -0.5673
    2CPdC    C2   37   1.855   1.750   2.073 -0.8318 -0.1761 -0.1839
    2CPdC    C3   38   1.839   1.615   2.111 -0.5467  0.0906 -1.0581
    2CPdC    C4   39   1.815   1.584   2.246  0.6092  0.5168 -0.0300
    2CPdC    C5   40   1.790   1.450   2.280 -0.2832 -0.0541  0.0232
    2CPdC    C6   41   1.798   1.355   2.176 -0.0267  0.6720 -0.6625
    2CPdC    C7   42   1.837   1.379   2.045  0.6150 -0.3247  0.5222
    2CPdC    C8   43   1.868   1.277   1.954 -0.2559 -0.2329  0.6783
    2CPdC    C9   44   1.905   1.189   1.880 -0.2815 -0.4222  0.8873
    2CPdC   C10   45   1.948   1.082   1.794 -0.3545  0.1337  0.1590
    2CPdC   C11   46   1.879   0.960   1.809  0.2380 -0.2413  0.8162
    2CPdC   C12   47   1.920   0.856   1.726 -0.0066 -0.1207  0.5978
    2CPdC   C13   48   2.015   0.884   1.624  0.4065 -0.2813  0.3230
    2CPdC     N   49   2.073   1.003   1.603  0.4755 -0.3688  0.1723
    2CPdC   C14   50   2.034   1.104   1.687 -0.1612  0.1220  0.0678
    2CPdC   C15   51   1.859   1.517   2.017  0.2948  0.2670  0.1072
    2CPdC   C16   52   1.876   2.103   2.089 -0.1426  0.1876 -0.6258
    2CPdC   C17   53   1.898   2.232   2.050 -0.1702 -0.5564 -0.0676
    2CPdC   C18   54   1.927   2.257   1.915  0.6097 -0.3932 -0.0717
    2CPdC    N1   55   1.930   2.165   1.825  0.4761 -0.0179 -0.0096
    2CPdC   C19   56   1.901   2.035   1.859  0.1548 -0.0109 -0.9551
    2CPdC     H   57   1.800   1.660   2.322  2.8392  1.7436 -0.7296
    2CPdC    H1   58   1.780   1.423   2.385 -0.5647  2.2031  0.6360
    2CPdC    H2   59   1.785   1.255   2.218 -0.3091  1.1334  0.3655
    2CPdC    H3   60   1.815   0.935   1.893 -0.0830  1.0848  0.9974
    2CPdC    H4   61   1.876   0.757   1.732  0.0050 -0.4720 -2.7869
    2CPdC    H5   62   2.029   0.810   1.545  1.7621 -0.5251  0.7740
    2CPdC    H6   63   2.083   1.195   1.652 -0.8060  0.5269  0.1994
    2CPdC    H7   64   1.882   1.558   1.919 -2.1907 -0.8741 -1.0347
    2CPdC    H8   65   1.860   2.077   2.193  0.2047 -0.6334 -0.7729
    2CPdC    H9   66   1.881   2.315   2.118 -0.4344 -0.3738 -0.3522
    2CPdC   H10   67   1.935   2.361   1.884 -0.5713  1.3361  4.5859
    2CPdC   H11   68   1.926   1.948   1.799  0.4852 -2.0677  1.9337
    3CPdC     C   69   1.803   1.147   1.243 -0.5956 -0.4450  0.1792
    3CPdC    C1   70   1.714   1.255   1.263  1.1139  0.3939  0.6043
    3CPdC    C2   71   1.641   1.348   1.286  0.5132  0.0874 -0.0486
    3CPdC    C3   72   1.546   1.457   1.310  0.0053 -0.0274  0.6008
    3CPdC    C4   73   1.405   1.432   1.319  0.1285  0.3898  0.1823
    3CPdC    C5   74   1.312   1.536   1.339  0.1815  1.0780  0.9922
    3CPdC    C6   75   1.356   1.669   1.353 -0.1744  0.0260 -0.2561
    3CPdC    C7   76   1.495   1.700   1.334  0.3231 -0.2232 -0.3008
    3CPdC    C8   77   1.551   1.835   1.344  0.1955 -0.1707 -0.5885
    3CPdC    C9   78   1.590   1.945   1.376  0.2562 -0.4353  0.2778
    3CPdC   C10   79   1.642   2.074   1.427  0.0092  0.3584 -0.5924
    3CPdC   C11   80   1.584   2.194   1.389 -0.1125 -0.0188  0.7913
    3CPdC   C12   81   1.648   2.316   1.428 -0.0798  0.3672  0.8799
    3CPdC   C13   82   1.770   2.310   1.495  0.6176  0.3233  0.1210
    3CPdC     N   83   1.829   2.195   1.533  0.5538  0.0002 -0.2712
    3CPdC   C14   84   1.765   2.079   1.499 -0.5303 -0.1685  0.6401
    3CPdC   C15   85   1.587   1.594   1.323 -0.7180  0.1754  0.3392
    3CPdC   C16   86   1.797   1.065   1.131 -0.2474  0.3652  0.5121
    3CPdC   C17   87   1.887   0.962   1.118 -0.3910  0.1333 -0.5389
    3CPdC   C18   88   1.999   0.961   1.207 -0.0919  0.3177 -1.1382
    3CPdC    N1   89   2.015   1.042   1.312 -0.5469 -0.5723  0.2102
    3CPdC   C19   90   1.917   1.142   1.327 -0.3394 -0.1910  0.1602
    3CPdC     H   91   1.368   1.331   1.304 -3.6855  1.3841  1.7534
    3CPdC    H1   92   1.207   1.509   1.345  0.0418 -1.3108 -4.8414
    3CPdC    H2   93   1.294   1.753   1.384  1.9730  2.2095 -1.4574
    3CPdC    H3   94   1.487   2.204   1.343  0.0704  3.8691  0.8622
    3CPdC    H4   95   1.594   2.409   1.413  0.3754  0.2276 -2.6766
    3CPdC    H5   96   1.826   2.399   1.523 -0.2140  0.8888  0.0515
    3CPdC    H6   97   1.822   1.989   1.520 -0.8270 -0.5827 -0.2574
    3CPdC    H7   98   1.695   1.609   1.316 -0.4707 -2.1088 -3.5069
    3CPdC    H8   99   1.719   1.066   1.055 -2.5049  2.5225  2.6691
    3CPdC    H9  100   1.886   0.884   1.043  0.9730  1.4321 -1.9646
    3CPdC   H10  101   2.080   0.889   1.194 -0.6704 -0.1684 -2.2668
    3CPdC   H11  102   1.928   1.208   1.413  1.7686 -0.8248  0.4422
    4CPdC     C  103   2.402   1.262   1.124 -0.7779  0.8100 -0.4884
    4CPdC    C1  104   2.411   1.397   1.083 -0.9103 -0.1505  0.1064
    4CPdC    C2  105   2.425   1.512   1.049 -0.1688 -0.0183  0.8279
    4CPdC    C3  106   2.446   1.645   1.001  0.2552 -0.1950 -0.5334
    4CPdC    C4  107   2.547   1.678   0.912  0.1065 -0.3956  0.5938
    4CPdC    C5  108   2.570   1.815   0.884 -0.5794  0.4058  0.2625
    4CPdC    C6  109   2.490   1.916   0.938 -0.3773  0.0925 -0.0622
    4CPdC    C7  110   2.384   1.880   1.025 -0.4649  0.3099 -0.4217
    4CPdC    C8  111   2.306   1.984   1.084  0.0126 -0.0691 -0.3583
    4CPdC    C9  112   2.254   2.076   1.142 -0.0029 -0.3632  0.0980
    4CPdC   C10  113   2.213   2.184   1.232 -0.2617 -0.2104 -0.2245
    4CPdC   C11  114   2.246   2.320   1.208  0.0729 -0.2953  0.1677
    4CPdC   C12  115   2.211   2.419   1.292  0.7557 -0.2858 -0.1468
    4CPdC   C13  116   2.142   2.376   1.412  0.2413 -0.6015  0.0941
    4CPdC     N  117   2.113   2.246   1.437  0.4246 -0.3832  0.4493
    4CPdC   C14  118   2.150   2.149   1.351 -0.4294 -0.1489  0.4053
    4CPdC   C15  119   2.360   1.744   1.053 -0.9542  0.1579  0.7055
    4CPdC   C16  120   2.486   1.165   1.054 -0.9596  0.4449 -0.0560
    4CPdC   C17  121   2.465   1.031   1.094 -0.8444 -0.0179  0.6914
    4CPdC   C18  122   2.383   1.007   1.203  0.0414  0.4070 -0.0093
    4CPdC    N1  123   2.298   1.096   1.255  0.4002 -0.6049 -0.8757
    4CPdC   C19  124   2.308   1.222   1.213  0.8319 -0.5179 -0.2676
    4CPdC    H1  125   2.609   1.603   0.865  2.1405  1.3901  0.2746
    4CPdC    H1  126   2.657   1.838   0.823 -0.6112 -0.7538 -0.2468
    4CPdC    H2  127   2.503   2.022   0.920 -1.4548 -0.0645 -2.0422
    4CPdC    H3  128   2.293   2.343   1.113 -1.0642 -2.0599 -0.8769
    4CPdC    H4  129   2.224   2.526   1.274 -0.1134 -0.0324  0.6434
    4CPdC    H5  130   2.101   2.450   1.480  2.2105  1.1005 -0.4837
    4CPdC    H6  131   2.134   2.044   1.378  1.5905 -0.4596  0.5001
    4CPdC    H7  132   2.281   1.715   1.121  0.3691  0.0510  2.2474
    4CPdC    H8  133   2.550   1.188   0.970  2.2422  1.3236  2.3892
    4CPdC    H9  134   2.518   0.950   1.044 -4.1277 -1.7946 -0.1615
    4CPdC   H10  135   2.389   0.905   1.241  2.4470  0.7970  0.8483
    4CPdC   H11  136   2.249   1.297   1.265  1.0913 -0.7202  0.3298
    5PD1     PD  137   2.026   2.203   1.628  0.0616  0.2674 -0.2156
    6PD2     PD  138   2.189   1.045   1.426  0.1823 -0.0480  0.2319
    7R20     N0  139   2.062   1.526   1.139  0.2495 -0.2537  0.8027
    7R20     C1  140   2.009   1.512   1.241 -0.0990  0.1806  0.1642
    7R20     C2  141   1.971   1.529   1.367  0.3537  0.9841 -0.0539
    7R20     C3  142   2.038   1.452   1.460  0.6756 -0.4211  0.3067
    7R20     N4  143   2.104   1.400   1.540  0.2845 -0.3588  0.0713
    7R20     H5  144   1.870   1.492   1.389  1.9249 -2.3403  2.6674
    8R11     C0  145   2.496   0.288   0.571 -0.7055 -0.1308  0.3369
    8R11     C1  146   2.618   0.307   0.673  0.4150  0.5357 -0.4065
    8R11     C2  147   2.753   0.271   0.620  0.1649 -0.1229 -0.2509
    8R11     C3  148   2.868   0.263   0.696 -0.1714  0.0858 -0.5508
    8R11     O4  149   2.607   0.351   0.785 -0.3996 -0.1724 -0.2575
    8R11     H5  150   2.485   0.184   0.537  0.0909 -0.2858  0.5239
    8R11     H6  151   2.511   0.354   0.484 -2.3470 -0.5518 -0.2902
    8R11     H7  152   2.412   0.330   0.627  1.6874  2.0934  2.5414
    8R11     H8  153   2.751   0.245   0.514  1.8887 -0.3250 -0.2486
    8R11     H9  154   2.963   0.239   0.649 -0.3284  1.8793 -1.8684
    8R11    H10  155   2.869   0.282   0.803 -0.8431 -0.0796 -0.5059
    9OPC     OW  156   2.796   0.698   1.317  0.4318 -0.3224  0.4926
    9OPC    HW1  157   2.824   0.709   1.399 -1.6016  2.7206  0.9751
    9OPC    HW2  158   2.709   0.690   1.327  0.3220 -1.7249 -1.2811
    9OPC     MW  159   2.787   0.699   1.331  0.1151 -0.0801  0.3018
   10OPC     OW  160   2.354   1.325   0.701 -0.0015  0.2932 -0.5105
   10OPC    HW1  161   2.398   1.250   0.696  0.2480  0.4926 -1.4312
   10OPC    HW2  162   2.412   1.380   0.734  0.6453  0.6854 -2.2184
   10OPC     MW  163   2.369   1.322   0.705  0.1307  0.3806 -0.8988
   11OPC     OW  164   2.048   1.877   1.625 -0.1014  0.3690 -0.1542
   11OPC    HW1  165   2.105   1.817   1.653 -1.4039 -0.3789  0.9961
   11OPC    HW2  166   2.044   1.862   1.539  0.3890 -0.5048 -0.0418
   11OPC     MW  167   2.056   1.866   1.616 -0.2214  0.1294  0.0324
   12OPC     OW  168   2.033   1.801   1.370 -0.2599  0.0157 -0.5290
   12OPC    HW1  169   2.009   1.834   1.293  4.3156 -0.1033 -2.3211
   12OPC    HW2  170   2.004   1.719   1.367 -3.3986  1.0227 -0.3159
   12OPC     MW  171   2.026   1.794   1.358 -0.0475  0.1468 -0.7623
   13OPC     OW  172   2.085   0.849   0.871  0.4727  0.4127 -0.2985
   13OPC    HW1  173   2.123   0.928   0.869 -1.2793  1.2832 -1.1793
   13OPC    HW2  174   2.037   0.848   0.798 -1.0948 -0.6518  0.6972
   13OPC     MW  175   2.084   0.861   0.860 -0.0176  0.3840 -0.2815
   14OPC     OW  176   2.253   0.643   1.305  0.1864  0.1666 -0.1310
   14OPC    HW1  177   2.245   0.634   1.219 -0.7373  0.4812 -0.0846
   14OPC    HW2  178   2.205   0.577   1.337 -2.2957  1.9753  0.1574
   14OPC     MW  179   2.245   0.632   1.297 -0.3167  0.4803 -0.0816
   15OPC     OW  180   2.723   1.011   0.838 -1.0700  0.2988 -0.1255
   15OPC    HW1  181   2.738   0.944   0.893 -2.1601 -1.3938 -1.7965
   15OPC    HW2  182   2.779   0.996   0.773 -0.4902  1.7322  0.0090
   15OPC     MW  183   2.734   0.999   0.837 -1.1454  0.2605 -0.3525
   16OPC     OW  184   2.460   1.056   0.734 -0.2376 -0.0881 -0.4803
   16OPC    HW1  185   2.544   1.036   0.745  0.4210  1.4026 -2.3330
   16OPC    HW2  186   2.426   0.983   0.700  0.3692 -0.5593 -0.1095
   16OPC     MW  187   2.467   1.042   0.731 -0.0506  0.0625 -0.6993
   17OPC     OW  188   2.526   0.636   1.283  0.6887 -0.4899  0.2448
   17OPC    HW1  189   2.537   0.610   1.200 -2.1305 -1.2684  0.0297
   17OPC    HW2  190   2.440   0.649   1.289  0.9060  0.1745  2.8982
   17OPC     MW  191   2.515   0.634   1.271  0.3043 -0.5067  0.6049
   18OPC     OW  192   2.702   0.773   1.021 -0.0465  0.2880  0.2869
   18OPC    HW1  193   2.740   0.738   1.092 -0.6698 -0.7186  0.1475
   18OPC    HW2  194   2.670   0.704   0.980 -1.4369  1.0556  0.0433
   18OPC     MW  195   2.703   0.758   1.026 -0.3441  0.2527  0.2303
   19OPC     OW  196   2.258   0.679   1.013  0.3101  0.4514  0.0156
   19OPC    HW1  197   2.316   0.650   0.954  1.2745 -0.5891  1.4064
   19OPC    HW2  198   2.202   0.726   0.965  0.5373 -1.0644 -1.8755
   19OPC     MW  199   2.259   0.682   0.997  0.4860  0.0738 -0.0583
   20OPC     OW  200   2.209   1.093   0.878  0.2058 -0.0036  0.2752
   20OPC    HW1  201   2.294   1.109   0.863  0.1160  1.0811  0.8780
   20OPC    HW2  202   2.171   1.170   0.867 -0.5809 -0.2848  0.9578
   20OPC     MW  203   2.216   1.107   0.874  0.0762  0.1151  0.4651
   21OPC     OW  204   2.485   0.497   1.016 -0.2129 -0.6731  0.2643
   21OPC    HW1  205   2.520   0.467   0.942 -1.2190 -2.0381  0.2939
   21OPC    HW2  206   2.407   0.458   1.018 -0.9897  0.8370  1.1039
   21OPC     MW  207   2.479   0.487   1.005 -0.4763 -0.6516  0.3928
   22OPC     OW  208   1.679   2.672   3.726 -0.4364  0.0649  0.1131
   22OPC    HW1  209   1.658   2.589   3.706 -0.8773  0.3753 -0.7776
   22OPC    HW2  210   1.674   2.674   3.813 -0.3264 -0.8714  0.1577
   22OPC     MW  211   1.675   2.660   3.736 -0.4852 -0.0277 -0.0120
   23OPC     OW  212   2.111   1.366   0.918  0.4960 -0.3580  0.2340
   23OPC    HW1  213   2.147   1.433   0.876  0.1054 -1.1029 -1.3903
   23OPC    HW2  214   2.083   1.400   0.993 -0.7001  1.5546 -1.0104
   23OPC     MW  215   2.112   1.381   0.923  0.2616 -0.1855 -0.1898
   24OPC     OW  216   0.314   0.798   3.968  0.3054  0.4743  0.2665
   24OPC    HW1  217   0.350   0.800   3.889 -1.6826 -1.4609 -0.7925
   24OPC    HW2  218   0.371   0.754   4.017  1.8579  2.2557  0.1640
   24OPC     MW  219   0.328   0.792   3.964  0.2411  0.4516  0.0949
   25OPC     OW  220   2.210   1.572   1.736 -0.4712 -0.2173 -0.5555
   25OPC    HW1  221   2.268   1.515   1.766  0.5936  0.5540 -1.0671
   25OPC    HW2  222   2.178   1.534   1.665 -1.0350 -0.8938  0.0487
   25OPC     MW  223   2.214   1.558   1.730 -0.3973 -0.2033 -0.5418
   26BArF     C  224   2.721   2.731   1.532  0.6249  0.1787  0.9911
   26BArF    C1  225   2.750   2.859   1.486  0.0324 -0.1590 -0.2077
   26BArF    C2  226   2.650   2.953   1.459 -0.1542 -0.4149  0.0085
   26BArF    C3  227   2.517   2.912   1.481  0.3467 -0.3565 -0.4542
   26BArF    C4  228   2.480   2.780   1.526 -0.3732  0.6258  0.1480
   26BArF    C5  229   2.587   2.689   1.549  0.2098  0.3412 -0.5563
   26BArF     H  230   2.854   2.890   1.476 -0.5856  1.7341 -1.3375
   26BArF    H1  231   2.436   2.984   1.473  0.0207 -0.7352 -0.6014
   26BArF    H2  232   2.575   2.587   1.587 -0.2515  0.0207 -1.5156
   26BArF    C6  233   2.688   3.099   1.418 -0.7379  0.2744 -0.2464
   26BArF    C7  234   2.339   2.742   1.564  0.5809  0.3669  0.0525
   26BArF     F  235   2.621   3.140   1.303 -0.0538 -0.1553  0.3387
   26BArF    F1  236   2.682   3.193   1.516  0.1576 -0.0211  0.0267
   26BArF    F2  237   2.818   3.108   1.375  0.6156  0.6878 -0.1780
   26BArF    F3  238   2.329   2.691   1.690 -0.2160  0.1599 -0.1257
   26BArF    F4  239   2.298   2.639   1.484  0.1202  0.0611 -0.2247
   26BArF    F5  240   2.244   2.835   1.547 -0.2342 -0.8309  0.1964
   26BArF    F6  241   2.975   2.811   1.111 -0.5243  0.5053  0.2269
   26BArF    F7  242   3.340   2.408   1.545  0.2890  0.6587  0.0367
   26BArF    F8  243   3.454   2.554   1.427 -0.5082  0.5416 -0.1078
   26BArF    C8  244   3.061   2.709   1.116 -1.1244  0.0742  0.5759
   26BArF    F9  245   3.177   2.740   1.054  0.2983  0.3299  0.1752
   26BArF    C9  246   3.202   2.628   1.320  0.1957 -0.9949 -0.1323
   26BArF   C10  247   3.349   2.540   1.516  0.2244  0.5180 -0.1505
   26BArF    H3  248   3.278   2.619   1.242 -0.3537  0.4381 -0.8726
   26BArF   C11  249   3.075   2.669   1.268 -0.0345  0.1046 -1.1131
   26BArF   C12  250   3.212   2.592   1.457 -0.3784  0.1378 -0.2829
   26BArF   C13  251   2.963   2.674   1.351  0.0306  0.2806  0.1741
   26BArF   C14  252   3.099   2.592   1.537 -0.5555 -0.0580 -0.6609
   26BArF   C15  253   2.976   2.637   1.486  0.7370  0.1548 -0.5897
   26BArF    H4  254   2.869   2.709   1.308  0.3451 -0.7334 -1.4195
   26BArF    H5  255   3.110   2.568   1.643 -2.2098  0.9576 -0.2310
   26BArF   F10  256   3.014   2.600   1.046  0.0349 -0.1914 -0.5475
   26BArF   F11  257   3.381   2.609   1.631  0.4340 -0.2452  0.1027
   26BArF   F12  258   2.616   2.648   2.072  0.0195 -0.1913  0.3769
   26BArF   F13  259   3.244   2.885   1.879  0.2721  0.0481 -0.4042
   26BArF   F14  260   3.146   3.027   1.763  0.6135 -0.0564 -0.2518
   26BArF   C16  261   2.748   2.673   2.088  0.0644  0.2310  0.3796
   26BArF   F15  262   2.801   2.557   2.145  0.2456 -0.3201  0.4504
   26BArF   C17  263   2.933   2.810   1.976 -0.7864  0.4194 -0.0292
   26BArF   C18  264   3.124   2.950   1.875  0.8616 -0.0580  0.6320
   26BArF    H6  265   2.964   2.846   2.074  2.1804 -0.3834 -0.5776
   26BArF   C19  266   2.829   2.716   1.966  0.5739 -0.1450  0.6370
   26BArF   C20  267   3.007   2.850   1.863 -0.3325 -0.5228  0.4065
   26BArF   C21  268   2.803   2.662   1.838  0.0467  0.0342 -0.5085
   26BArF   C22  269   2.977   2.792   1.740 -0.2443 -0.1724 -0.0795
   26BArF   C23  270   2.881   2.695   1.728  0.9769 -0.5374  0.0159
   26BArF    H7  271   2.708   2.607   1.833  0.3575 -0.4562 -1.0937
   26BArF    H8  272   3.023   2.822   1.646  1.5244 -1.5830  0.2877
   26BArF   F16  273   2.751   2.764   2.187 -0.1035 -0.2232  0.1488
   26BArF   F17  274   3.107   3.027   1.985  0.1008 -0.0905  0.0382
   26BArF   F18  275   2.861   2.032   1.798 -0.0440 -0.0625 -0.3165
   26BArF   F19  276   2.629   2.239   1.264  0.2313  0.3483 -0.0892
   26BArF   F20  277   2.594   2.070   1.381  0.2042  0.3532  0.3133
   26BArF   C24  278   2.908   2.155   1.787 -0.1332  0.5055 -0.7633
   26BArF   F21  279   3.040   2.135   1.757 -0.4059 -0.2318 -0.1068
   26BArF   C25  280   2.737   2.186   1.594 -0.2209  0.0135 -0.3095
   26BArF   C26  281   2.590   2.204   1.384  0.3130 -0.1899  0.0522
   26BArF    H9  282   2.717   2.079   1.603  1.5757 -0.1952  3.3275
   26BArF   C27  283   2.828   2.244   1.690  0.1137  0.0652  0.3097
   26BArF   C28  284   2.681   2.270   1.492 -0.1060 -0.1494  0.3778
   26BArF   C29  285   2.855   2.382   1.685  0.7438 -0.5412 -0.1819
   26BArF   C30  286   2.715   2.403   1.493  0.0226  0.0495 -0.0693
   26BArF   C31  287   2.798   2.461   1.584  1.1048 -0.5111 -0.5343
   26BArF   H10  288   2.931   2.426   1.749  1.2753 -0.3621 -0.9220
   26BArF   H11  289   2.679   2.469   1.414 -1.3993  1.1434  1.4273
   26BArF   F22  290   2.907   2.201   1.907  0.1788 -0.5831  0.0975
   26BArF   F23  291   2.458   2.237   1.410 -0.0177  0.7076 -0.0119
   26BArF     B  292   2.841   2.628   1.582 -1.2459  0.2267  0.8476
   27BArF     C  293   1.898   2.420   0.531 -0.5803 -0.0441  0.3285
   27BArF    C1  294   2.005   2.484   0.594  0.1338  0.1954  0.0964
   27BArF    C2  295   2.138   2.452   0.567 -0.4710  0.0584 -0.0843
   27BArF    C3  296   2.158   2.371   0.457  0.0441 -0.1309  0.4529
   27BArF    C4  297   2.057   2.318   0.376 -0.2790  0.2612 -0.5160
   27BArF    C5  298   1.929   2.335   0.423  0.6653  0.2128 -0.2954
   27BArF     H  299   1.985   2.567   0.662 -1.4668 -1.1978  1.4113
   27BArF    H1  300   2.260   2.344   0.429 -1.1237 -3.1640 -1.3048
   27BArF    H2  301   1.858   2.289   0.354  1.4232 -0.0839 -0.8884
   27BArF    C6  302   2.253   2.510   0.652 -0.2629 -0.1836 -0.6776
   27BArF    C7  303   2.098   2.234   0.253  0.3913  0.4590 -0.3462
   27BArF     F  304   2.216   2.534   0.780 -0.2648 -0.5279  0.2027
   27BArF    F1  305   2.361   2.431   0.657  0.2398  0.0710 -0.1515
   27BArF    F2  306   2.308   2.617   0.594  0.1775 -0.1372 -0.3457
   27BArF    F3  307   2.043   2.111   0.268 -0.3951  0.5148 -0.3241
   27BArF    F4  308   2.230   2.227   0.244  0.0900  0.9340  0.4928
   27BArF    F5  309   2.056   2.280   0.131 -0.3443  0.1565  0.1403
   27BArF    F6  310   1.911   2.331   1.054  0.7340  0.0568 -0.2613
   27BArF    F7  311   1.491   2.803   1.018  0.1912 -0.4654  0.0662
   27BArF    F8  312   1.469   2.847   0.803 -0.1426  0.5299  0.1805
   27BArF    C8  313   1.867   2.457   1.071  0.1762  0.5983 -0.4831
   27BArF    F9  314   1.981   2.528   1.093 -0.5506 -1.0900 -1.0006
   27BArF    C9  315   1.678   2.603   0.975  0.2408 -0.0769  0.3344
   27BArF   C10  316   1.484   2.748   0.895  0.0185  0.3612  0.8586
   27BArF    H3  317   1.663   2.656   1.069 -1.8583  0.5270 -0.2893
   27BArF   C11  318   1.783   2.502   0.956  0.6192  0.7845  0.0812
   27BArF   C12  319   1.596   2.649   0.870  0.4932  0.5841  0.1725
   27BArF   C13  320   1.801   2.461   0.817 -0.1890  0.2210  0.0150
   27BArF   C14  321   1.618   2.603   0.740  0.6310  0.0214 -0.0827
   27BArF   C15  322   1.721   2.507   0.711 -0.4346 -0.3477 -0.5531
   27BArF    H4  323   1.865   2.379   0.785  2.2804  2.3670 -0.8530
   27BArF    H5  324   1.543   2.637   0.668  2.5111  0.8987 -1.7305
   27BArF   F10  325   1.794   2.460   1.192  0.3923 -0.3428 -0.2758
   27BArF   F11  326   1.369   2.681   0.889 -0.0774 -0.3599 -0.1174
   27BArF   F12  327   1.382   2.564   0.120  0.4039 -0.0143  0.3632
   27BArF   F13  328   1.755   2.990   0.428  0.1036  0.3820  0.3649
   27BArF   F14  329   1.886   2.948   0.260 -0.0754 -0.3930  0.3605
   27BArF   C16  330   1.512   2.538   0.109  0.4900 -0.1833  0.6627
   27BArF   F15  331   1.558   2.585  -0.011 -0.1262 -0.6803 -0.0156
   27BArF   C17  332   1.636   2.733   0.218  0.4722  0.2923 -0.2075
   27BArF   C18  333   1.763   2.929   0.308  0.0224  0.8121 -1.3633
   27BArF    H6  334   1.589   2.799   0.145 -4.2886 -0.9554  1.3722
   27BArF   C19  335   1.600   2.593   0.220 -0.1913 -0.0601 -0.4674
   27BArF   C20  336   1.719   2.786   0.321 -0.3158  0.2614 -0.0416
   27BArF   C21  337   1.633   2.517   0.330 -0.2792  0.0587 -0.3083
   27BArF   C22  338   1.757   2.705   0.430 -0.2696 -0.5090 -0.2073
   27BArF   C23  339   1.709   2.567   0.439  0.0351 -0.8134  0.0898
   27BArF    H7  340   1.591   2.416   0.332 -0.3278  0.0910  0.2711
   27BArF    H8  341   1.823   2.755   0.500 -0.0998  0.1730 -0.8368
   27BArF   F16  342   1.518   2.408   0.088 -0.4101  0.3339 -0.2088
   27BArF   F17  343   1.677   3.004   0.233 -0.0521  0.2249 -0.6054
   27BArF   F18  344   1.602   1.920   0.782  0.3592 -0.5227 -0.2899
   27BArF   F19  345   1.226   2.272   0.433  0.5309 -0.2569  0.3703
   27BArF   F20  346   1.201   2.132   0.592 -0.0966  0.1435 -0.1628
   27BArF   C24  347   1.665   1.955   0.670 -0.1341  0.9059  0.3094
   27BArF   F21  348   1.650   1.860   0.582 -0.1479  0.4418 -0.6579
   27BArF   C25  349   1.476   2.100   0.590  0.7608  0.3535 -0.2775
   27BArF   C26  350   1.265   2.245   0.554  0.0757  0.2537  0.3164
   27BArF    H9  351   1.410   2.014   0.606  0.8340  0.2117 -0.7002
   27BArF   C27  352   1.613   2.083   0.611  0.8058  0.8108  0.3442
   27BArF   C28  353   1.417   2.227   0.563 -0.1849  0.0511 -0.1595
   27BArF   C29  354   1.696   2.198   0.594 -0.0416  0.2045 -0.1109
   27BArF   C30  355   1.501   2.340   0.548 -0.1560  0.2180  0.4397
   27BArF   C31  356   1.643   2.321   0.556 -0.1526 -0.0793 -0.3317
   27BArF   H10  357   1.799   2.196   0.629 -0.2769 -0.4545  0.5933
   27BArF   H11  358   1.458   2.435   0.515 -1.4656 -0.7121 -0.6268
   27BArF   F22  359   1.797   1.949   0.680  0.1943 -0.1794  0.4174
   27BArF   F23  360   1.218   2.345   0.641 -0.4516 -0.0771  0.2453
   27BArF     B  361   1.743   2.462   0.557  0.1487  0.2228  0.2329
   28BArF     C  362   1.361   0.625   1.629  0.2028  0.2225  0.3571
   28BArF    C1  363   1.488   0.621   1.569 -0.2508 -0.2343 -0.4018
   28BArF    C2  364   1.530   0.733   1.488  0.3991  0.2917 -0.0873
   28BArF    C3  365   1.446   0.839   1.456 -0.0622  0.1535  0.5866
   28BArF    C4  366   1.311   0.839   1.496  0.1410  0.5418 -0.2086
   28BArF    C5  367   1.276   0.736   1.589  0.2563 -0.7836  0.0533
   28BArF     H  368   1.551   0.534   1.588 -1.0993 -1.1592 -1.6769
   28BArF    H1  369   1.483   0.926   1.400  0.6843  0.3669  1.3796
   28BArF    H2  370   1.172   0.732   1.623 -0.2148 -2.4440 -1.4069
   28BArF    C6  371   1.671   0.733   1.441 -0.6479 -0.5155 -0.0423
   28BArF    C7  372   1.212   0.952   1.452  0.2617 -0.3081  0.4969
   28BArF     F  373   1.685   0.658   1.333 -0.2340  0.0308  0.1971
   28BArF    F1  374   1.719   0.852   1.400  0.1509  0.0250 -0.3917
   28BArF    F2  375   1.767   0.695   1.533 -0.1014  0.1493 -0.4051
   28BArF    F3  376   1.278   1.067   1.423 -0.3869 -0.0483  0.1862
   28BArF    F4  377   1.131   0.979   1.559 -0.2949 -0.1768  0.0007
   28BArF    F5  378   1.119   0.921   1.359 -0.2155 -0.2355  0.3732
   28BArF    F6  379   0.807   0.428   2.099  0.4522 -0.1067 -0.3107
   28BArF    F7  380   1.040   0.875   2.178  0.3434  0.3988  0.0100
   28BArF    F8  381   1.237   0.849   2.125 -0.3370 -0.3412 -0.4665
   28BArF    C8  382   0.894   0.382   2.015 -0.7036 -0.7618 -0.1717
   28BArF    F9  383   0.825   0.342   1.908 -0.0937 -0.6821 -0.5753
   28BArF    C9  384   1.005   0.616   2.042  0.0424 -0.6070  0.8693
   28BArF   C10  385   1.118   0.842   2.070 -0.0471  0.0903 -0.0846
   28BArF    H3  386   0.924   0.657   2.102 -1.3417 -0.2230 -1.1664
   28BArF   C11  387   1.001   0.482   1.985  0.4539 -0.5242 -0.5567
   28BArF   C12  388   1.105   0.707   2.001  0.3509 -0.8798  0.4114
   28BArF   C13  389   1.096   0.453   1.889  0.3191 -0.2376  0.4337
   28BArF   C14  390   1.203   0.665   1.903 -0.5138 -0.1993 -0.0666
   28BArF   C15  391   1.188   0.545   1.838  0.5844  0.2805 -0.1048
   28BArF    H4  392   1.118   0.350   1.860  0.2403 -0.7068  1.9186
   28BArF    H5  393   1.281   0.736   1.875  0.9591 -1.4451  0.7205
   28BArF   F10  394   0.949   0.279   2.076  0.0478 -0.2392  0.0079
   28BArF   F11  395   1.104   0.931   1.972  0.0245 -0.2541 -0.3807
   28BArF   F12  396   0.902   0.551   1.379  0.2621 -0.0784  0.0413
   28BArF   F13  397   1.361   0.033   1.443 -0.5938 -0.1827  0.7551
   28BArF   F14  398   1.225   0.054   1.272  0.1603  0.3962  0.5016
   28BArF   C16  399   0.896   0.426   1.408 -0.2458  0.0165  0.2211
   28BArF   F15  400   0.839   0.362   1.303  0.1913 -0.0092  0.4083
   28BArF   C17  401   1.101   0.275   1.392 -0.2094  0.1132 -0.1010
   28BArF   C18  402   1.308   0.124   1.358 -0.2044 -0.0005 -1.0085
   28BArF    H6  403   1.061   0.233   1.299 -0.6360  1.3078 -0.4769
   28BArF   C19  404   1.028   0.376   1.458 -0.6810  0.2230 -0.3448
   28BArF   C20  405   1.231   0.239   1.436  0.5956 -0.0449  0.8976
   28BArF   C21  406   1.097   0.437   1.561  0.5480 -0.2825 -0.5893
   28BArF   C22  407   1.290   0.299   1.540 -0.4281  0.5660 -0.4620
   28BArF   C23  408   1.222   0.403   1.604  0.1754 -0.2761  0.0960
   28BArF    H7  409   1.044   0.509   1.625 -0.0159 -0.9631 -0.2703
   28BArF    H8  410   1.392   0.276   1.569 -0.1531 -0.8064 -2.3624
   28BArF   F16  411   0.804   0.419   1.507  0.2215  0.1207  0.1390
   28BArF   F17  412   1.406   0.169   1.283 -0.2075 -0.0595  0.0188
   28BArF   F18  413   1.526   0.041   1.808 -0.4403  0.8636  0.3572
   28BArF   F19  414   1.607   0.616   2.145 -0.1491 -0.4529  0.0373
   28BArF   F20  415   1.801   0.521   2.107  0.4778  0.0490  0.5759
   28BArF   C24  416   1.561   0.096   1.924 -0.8045 -0.4037  0.5233
   28BArF   F21  417   1.688   0.052   1.954  0.1176  0.3707  0.4081
   28BArF   C25  418   1.632   0.332   1.974 -0.2187  0.5165  0.4168
   28BArF   C26  419   1.693   0.574   2.045 -0.2916 -0.0372  0.5976
   28BArF    H9  420   1.717   0.284   2.022 -1.6773 -1.9096  0.7469
   28BArF   C27  421   1.544   0.245   1.905 -0.4211  0.4910 -0.1364
   28BArF   C28  422   1.612   0.473   1.965  0.1001 -0.2572  0.5286
   28BArF   C29  423   1.436   0.299   1.830 -0.1925  0.1490 -0.2098
   28BArF   C30  424   1.507   0.519   1.885  0.1474  0.4701 -0.2109
   28BArF   C31  425   1.419   0.435   1.821  0.2801  0.0557  0.1248
   28BArF   H10  426   1.360   0.231   1.791 -1.5601  1.0097  0.8505
   28BArF   H11  427   1.495   0.628   1.882  2.0362  0.7280  0.3224
   28BArF   F22  428   1.471   0.046   2.011  0.1056  0.1058 -0.2623
   28BArF   F23  429   1.736   0.677   1.963 -0.1678 -0.0940 -0.4561
   28BArF     B  430   1.296   0.499   1.721  0.2362 -0.0863 -0.4739
   29BArF     C  431   3.311   1.508   0.512  0.6016  0.4627 -0.1342
   29BArF    C1  432   3.303   1.555   0.383  0.5937  0.4600  0.0060
   29BArF    C2  433   3.316   1.693   0.351 -0.1761  0.6549 -0.8669
   29BArF    C3  434   3.336   1.785   0.454  1.1529 -0.8627  0.3058
   29BArF    C4  435   3.347   1.738   0.589  1.4696 -0.0938 -0.2899
   29BArF    C5  436   3.332   1.595   0.617  0.0633 -0.6623 -0.1828
   29BArF     H  437   3.273   1.502   0.293 -0.9900  0.7585  0.3303
   29BArF    H1  438   3.337   1.893   0.436 -0.7175 -0.9364 -0.4432
   29BArF    H2  439   3.341   1.567   0.723 -0.0641  0.5786  0.1724
   29BArF    C6  440   3.295   1.738   0.202 -0.5462 -0.0736  0.7943
   29BArF    C7  441   3.364   1.833   0.708 -0.1962  0.0206  0.8579
   29BArF     F  442   3.167   1.720   0.155 -0.0534  0.5699 -0.0262
   29BArF    F1  443   3.337   1.865   0.185 -0.3446 -0.0755 -0.5586
   29BArF    F2  444   3.371   1.670   0.109 -0.4613 -0.3712 -0.5114
   29BArF    F3  445   3.421   1.778   0.811  0.1061 -0.2013 -0.1985
   29BArF    F4  446   3.251   1.885   0.755  0.3834 -0.2169  0.0742
   29BArF    F5  447   3.445   1.933   0.672 -0.0705 -0.3217  0.2998
   29BArF    F6  448   3.437   0.872   0.246 -0.2738  0.0861 -0.0413
   29BArF    F7  449   2.872   1.225   0.191 -0.1221  0.8418  0.2004
   29BArF    F8  450   2.991   1.387   0.099  0.1174  0.0538 -0.0499
   29BArF    C8  451   3.311   0.887   0.295  0.3012  0.0352  0.0516
   29BArF    F9  452   3.326   0.830   0.415 -0.1455  0.1871  0.5436
   29BArF    C9  453   3.166   1.080   0.219 -0.1542  0.9743 -0.0443
   29BArF   C10  454   2.990   1.256   0.138 -0.2178 -0.0327 -0.2332
   29BArF    H3  455   3.134   1.021   0.133  1.5705  0.1797 -0.1807
   29BArF   C11  456   3.258   1.029   0.313 -0.1950  0.6904 -0.1739
   29BArF   C12  457   3.103   1.204   0.240  0.0270  0.3592  0.4064
   29BArF   C13  458   3.302   1.114   0.419  0.1136 -0.7847 -0.3831
   29BArF   C14  459   3.147   1.286   0.346 -0.1046 -0.1457 -0.4258
   29BArF   C15  460   3.255   1.248   0.430  0.0414  0.8154  0.2513
   29BArF    H4  461   3.381   1.079   0.486  0.6941 -0.3227 -0.8074
   29BArF    H5  462   3.097   1.382   0.360  0.6120 -0.0651  2.0243
   29BArF   F10  463   3.230   0.812   0.224  0.2269 -1.1235  0.4466
   29BArF   F11  464   3.000   1.193   0.019  0.0307 -0.6493  0.3824
   29BArF   F12  465   3.604   1.190   0.966 -0.0024  0.0535 -0.2816
   29BArF   F13  466   3.785   1.384   0.307  0.0058  0.1553  0.0385
   29BArF   F14  467   3.930   1.255   0.414 -0.0069  0.0223  0.3899
   29BArF   C16  468   3.697   1.239   0.880  0.1784  0.1176 -0.1217
   29BArF   F15  469   3.784   1.134   0.879 -0.0026 -0.0456 -0.0920
   29BArF   C17  470   3.750   1.276   0.642 -0.3931  0.2901  0.6291
   29BArF   C18  471   3.802   1.274   0.384  0.2960 -0.1476  0.5060
   29BArF    H6  472   3.857   1.263   0.659 -0.5407  0.1740  1.5213
   29BArF   C19  473   3.654   1.275   0.740  0.3827 -0.2513 -1.1990
   29BArF   C20  474   3.706   1.288   0.503 -0.1796 -0.2449  0.3643
   29BArF   C21  475   3.516   1.292   0.713 -0.3941  0.2909 -0.0216
   29BArF   C22  476   3.570   1.314   0.477  0.1692  0.4333 -0.6925
   29BArF   C23  477   3.475   1.318   0.585  0.2403  0.0581  0.2123
   29BArF    H7  478   3.443   1.305   0.793  0.5992 -0.7749  1.1101
   29BArF    H8  479   3.531   1.324   0.376  1.1025  0.4227 -1.0662
   29BArF   F16  480   3.759   1.340   0.934 -0.5067  0.1392 -0.0477
   29BArF   F17  481   3.771   1.176   0.302 -0.0736  0.0100  0.1217
   29BArF   F18  482   3.299   0.948   0.882 -0.5652 -0.7120  0.1778
   29BArF   F19  483   2.895   1.404   1.026 -0.0335 -0.1848  0.1117
   29BArF   F20  484   3.017   1.561   0.968  0.1826  0.0178  0.4843
   29BArF   C24  485   3.177   0.997   0.903  0.3509  0.8087 -0.1416
   29BArF   F21  486   3.142   0.985   1.031 -0.2588 -0.8197 -0.3644
   29BArF   C25  487   3.063   1.225   0.899  0.2136 -0.0448 -0.7875
   29BArF   C26  488   2.952   1.451   0.916  0.0366 -0.3662  0.0259
   29BArF    H9  489   2.998   1.199   0.983  1.0654  1.1021  0.2497
   29BArF   C27  490   3.160   1.138   0.847  0.5867 -0.2336 -0.6259
   29BArF   C28  491   3.041   1.352   0.845 -0.3867 -0.2363 -0.2951
   29BArF   C29  492   3.232   1.181   0.734  0.0907  0.3601  0.1837
   29BArF   C30  493   3.112   1.391   0.730 -0.9678  0.5643  0.0484
   29BArF   C31  494   3.213   1.308   0.675  0.3152 -0.9809 -0.1265
   29BArF   H10  495   3.310   1.118   0.691  2.3203  2.8037  0.3910
   29BArF   H11  496   3.118   1.490   0.684  3.4758 -0.2333 -1.5617
   29BArF   F22  497   3.093   0.910   0.845  0.4568  0.1536 -0.6236
   29BArF   F23  498   2.858   1.488   0.825  0.1152 -0.1409 -0.3881
   29BArF     B  499   3.311   1.347   0.554  0.4143  0.5031  0.2918
   30HDBU     C  500   1.878   3.172   3.649  0.1629  0.3883 -0.2478
   30HDBU    C1  501   1.748   3.258   3.619 -0.6100  0.1607  0.2149
   30HDBU    C2  502   1.691   3.206   3.480  1.0059  0.1852 -0.2557
   30HDBU     H  503   1.788   3.359   3.601 -2.0142  0.3442 -2.2716
   30HDBU    H1  504   1.672   3.264   3.698  0.0183  1.0028  0.7931
   30HDBU     N  505   1.610   3.084   3.475  0.0046 -0.0944 -0.1339
   30HDBU    H2  506   1.775   3.200   3.410  0.3728  0.7876 -1.0942
   30HDBU    H3  507   1.628   3.285   3.437 -0.4590 -0.4772  0.5860
   30HDBU    C3  508   1.657   2.962   3.523  0.7728  0.2720  0.4359
   30HDBU    C4  509   1.800   2.937   3.561 -0.3563  0.3683  0.4743
   30HDBU    C5  510   1.849   3.024   3.676  0.2920  0.0292  0.0665
   30HDBU    H4  511   1.853   2.958   3.467 -1.9288 -0.0776 -0.5376
   30HDBU    H5  512   1.810   2.830   3.584  0.8122  0.3049 -0.2395
   30HDBU    H6  513   1.946   2.976   3.694 -0.8528 -2.3853  0.2119
   30HDBU    H7  514   1.777   3.002   3.756 -0.0937 -1.7492 -0.7268
   30HDBU    H8  515   1.918   3.214   3.742 -0.1878 -2.2483  1.2141
   30HDBU    H9  516   1.954   3.183   3.571  0.2731  0.0115 -0.1960
   30HDBU    C6  517   1.466   3.108   3.449 -0.1318  0.0467  0.3782
   30HDBU    C7  518   1.362   3.007   3.508 -0.0769  0.0452  0.5478
   30HDBU   H10  519   1.446   3.140   3.346 -1.5732  2.7106  1.3769
   30HDBU   H11  520   1.433   3.200   3.498 -2.0068  0.6651 -1.8518
   30HDBU    C8  521   1.421   2.863   3.501 -0.4987  0.4436 -0.0184
   30HDBU   H12  522   1.266   3.001   3.455 -1.0614 -0.3734  2.2929
   30HDBU   H13  523   1.330   3.034   3.610 -0.4045 -0.6966  0.6496
   30HDBU    N1  524   1.560   2.862   3.545 -0.0714 -0.1713 -0.2646
   30HDBU   H14  525   1.416   2.830   3.397 -0.7750 -1.2049  0.4918
   30HDBU   H15  526   1.366   2.791   3.563  0.6096 -0.7729 -0.4146
   30HDBU   H16  527   1.596   2.781   3.593  0.9970  0.2565 -0.3056
   31DCM    CL1  528   1.191   2.015   1.244 -0.0363 -0.3914 -0.1367
   31DCM     C1  529   1.028   2.093   1.229 -0.2978  0.1053  0.3456
   31DCM     H1  530   0.969   2.054   1.312 -1.8588  0.1367 -0.7149
   31DCM     H2  531   0.977   2.068   1.135 -1.4961  0.9083  0.7554
   31DCM    CL2  532   1.026   2.272   1.239 -0.4116 -0.2040 -0.0465
   32DCM    CL1  533   0.259   2.525   3.272  0.1269  0.3298  0.0324
   32DCM     C1  534   0.207   2.489   3.446  0.5551  0.5224 -0.8688
   32DCM     H1  535   0.125   2.554   3.478 -2.5642 -2.8595 -1.2337
   32DCM     H2  536   0.295   2.503   3.510 -0.0171 -0.1410  0.0831
   32DCM    CL2  537   0.161   2.311   3.452  0.6208 -0.1827  0.1833
   33DCM    CL1  538   2.922   0.517   1.020  0.3714  0.1021 -0.5685
   33DCM     C1  539   2.808   0.405   1.111 -0.6328 -0.4921  0.3219
   33DCM     H1  540   2.755   0.346   1.036 -0.6068  0.4980 -0.4936
   33DCM     H2  541   2.746   0.480   1.163 -1.6418 -2.0320  1.4104
   33DCM    CL2  542   2.883   0.308   1.237 -0.6950 -0.1133  0.0771
   34DCM    CL1  543   0.295   2.143   2.334 -0.1572  0.2545  0.0219
   34DCM     C1  544   0.292   2.092   2.165 -0.5663 -0.6927  0.1067
   34DCM     H1  545   0.188   2.089   2.130 -0.6489  0.5366  0.2060
   34DCM     H2  546   0.347   1.998   2.155  1.7780  0.4365  1.4910
   34DCM    CL2  547   0.386   2.222   2.080  0.1858 -0.0000 -0.1880
   35DCM    CL1  548   2.478   2.525   2.971  0.1327  0.0042  0.3639
   35DCM     C1  549   2.422   2.352   2.943  0.3827 -0.3104  0.2072
   35DCM     H1  550   2.478   2.277   2.999 -1.0976 -1.7319 -0.1312
   35DCM     H2  551   2.421   2.321   2.838 -1.6798  0.1481  0.0335
   35DCM    CL2  552   2.250   2.352   2.993 -0.2799 -0.1002  0.2760
   36DCM    CL1  553   0.170   1.478   0.633  0.2745  0.3722 -0.4791
   36DCM     C1  554   0.264   1.325   0.645  0.1995  0.0016  0.9271
   36DCM     H1  555   0.301   1.309   0.747  1.4220 -0.3328  0.4529
   36DCM     H2  556   0.352   1.335   0.580  0.6265 -1.1202  1.2983
   36DCM    CL2  557   0.167   1.194   0.571 -0.0850 -0.3258  0.3101
   37DCM    CL1  558   0.537   1.025   1.135  0.2707 -0.3485  0.1770
   37DCM     C1  559   0.414   0.959   1.019  0.2131 -1.0341  0.2544
   37DCM     H1  560   0.316   0.992   1.057  0.4873  2.3876 -1.6111
   37DCM     H2  561   0.427   0.851   1.005  0.2242 -0.8477 -1.3500
   37DCM    CL2  562   0.421   1.043   0.856  0.0677 -0.0327  0.1443
   38DCM    CL1  563   1.328   0.075   3.303 -0.2635  0.1844 -0.0145
   38DCM     C1  564   1.444  -0.057   3.299  0.0035 -0.2526  0.1576
   38DCM     H1  565   1.380  -0.142   3.324  1.2063 -1.5718 -1.0658
   38DCM     H2  566   1.536  -0.062   3.359  0.2490 -3.7989 -0.3007
   38DCM    CL2  567   1.520  -0.080   3.130 -0.3192 -0.2054  0.1856
   39DCM    CL1  568   2.378   3.748   2.006  0.0506 -0.0910 -0.3905
   39DCM     C1  569   2.219   3.767   1.922 -0.0420  0.2276  0.2668
   39DCM     H1  570   2.195   3.675   1.867  0.4743 -0.3270  0.9595
   39DCM     H2  571   2.225   3.857   1.859 -2.1458  0.1972 -0.0671
   39DCM    CL2  572   2.102   3.809   2.055 -0.1072  0.1784  0.0461
   40DCM    CL1  573   1.086   0.587   3.669 -0.1074  0.0461  0.0140
   40DCM     C1  574   1.150   0.723   3.573 -0.3958  0.1423 -0.1239
   40DCM     H1  575   1.253   0.700   3.544 -0.1433  0.0419  0.8041
   40DCM     H2  576   1.156   0.814   3.634 -0.7711 -0.2791  0.5565
   40DCM    CL2  577   1.054   0.744   3.422  0.1869  0.0648  0.1745
   41DCM    CL1  578   2.198   3.657   0.334 -0.5762  0.2855  0.1380
   41DCM     C1  579   2.251   3.736   0.186 -0.7719  0.6976 -0.2716
   41DCM     H1  580   2.182   3.716   0.103 -2.3868  1.9146  0.7173
   41DCM     H2  581   2.356   3.707   0.170 -0.3622  1.4204  0.9858
   41DCM    CL2  582   2.274   3.911   0.207 -0.1797 -0.0142 -0.0212
   42DCM    CL1  583   1.030   3.367   0.520 -0.2841  0.3243 -0.0827
   42DCM     C1  584   1.022   3.410   0.697  0.2530 -0.5443 -0.5357
   42DCM     H1  585   0.994   3.319   0.752  0.7311  0.5655  1.6568
   42DCM     H2  586   0.950   3.489   0.720  1.3597  0.4137 -0.2936
   42DCM    CL2  587   1.183   3.477   0.762 -0.0140 -0.0353 -0.2273
   43DCM    CL1  588   2.832   1.726   2.467 -0.3491  0.0238  0.1381
   43DCM     C1  589   2.661   1.757   2.505 -0.1966 -0.3273  0.2736
   43DCM     H1  590   2.648   1.865   2.518 -3.0074 -0.3516 -1.2921
   43DCM     H2  591   2.618   1.693   2.583 -1.2247  1.5751  1.3617
   43DCM    CL2  592   2.576   1.713   2.352  0.1613 -0.7410  0.2377
   44DCM    CL1  593   3.961   2.281   1.789  0.1196 -0.2568  0.1952
   44DCM     C1  594   3.939   2.133   1.691  0.5232  0.2642  0.6732
   44DCM     H1  595   4.015   2.122   1.612 -0.8992 -0.7799 -0.6243
   44DCM     H2  596   3.836   2.138   1.653  0.2796 -1.1990  1.0728
   44DCM    CL2  597   3.943   1.988   1.791 -0.2342 -0.0231 -0.4317
   45DCM    CL1  598   1.926   1.261   0.414 -0.0184  0.1328  0.0873
   45DCM     C1  599   2.013   1.216   0.567 -0.4901 -0.0574  0.3519
   45DCM     H1  600   1.955   1.267   0.644 -2.7407 -1.2319 -0.4767
   45DCM     H2  601   2.119   1.244   0.556 -0.0347 -0.7276  2.6135
   45DCM    CL2  602   2.005   1.038   0.576  0.0517 -0.1155  0.1059
   46DCM    CL1  603   1.586   3.788   2.365  0.4039 -0.2714 -0.1687
   46DCM     C1  604   1.759   3.852   2.354 -0.3672  0.7875  0.5221
   46DCM     H1  605   1.805   3.872   2.452  0.2561  1.3440  0.1216
   46DCM     H2  606   1.758   3.940   2.289  0.9588 -0.7618 -1.7390
   46DCM    CL2  607   1.856   3.734   2.256  0.0971 -0.1587  0.1673
   47DCM    CL1  608   3.235   2.931   0.835 -0.2655  0.2445  0.0782
   47DCM     C1  609   3.376   2.958   0.724 -0.3405 -0.8040 -0.6324
   47DCM     H1  610   3.388   3.066   0.707  0.6684 -0.8312 -0.1549
   47DCM     H2  611   3.362   2.912   0.625 -2.2991 -0.5001 -0.5394
   47DCM    CL2  612   3.536   2.925   0.799 -0.0011  0.0784  0.0862
   48DCM    CL1  613   0.197   0.390   2.895  0.1006 -0.0752  0.2893
   48DCM     C1  614   0.039   0.477   2.866 -0.3284  0.4818  0.0506
   48DCM     H1  615   0.022   0.549   2.947 -1.6656 -1.0111  1.1500
   48DCM     H2  616  -0.039   0.402   2.851  0.5330 -0.8754  2.0298
   48DCM    CL2  617   0.074   0.562   2.710  0.1386  0.0706 -0.0415
   49DCM    CL1  618   3.107   2.108   3.105 -0.0315 -0.0146  0.2428
   49DCM     C1  619   3.035   2.022   3.247 -0.4125 -0.2556 -0.1830
   49DCM     H1  620   2.999   2.095   3.321  1.3105 -1.8960  2.4666
   49DCM     H2  621   3.109   1.953   3.290 -2.4094 -1.6116  1.2856
   49DCM    CL2  622   2.893   1.930   3.195  0.0132 -0.1108  0.3053
   50DCM    CL1  623   0.824   3.862   0.051 -0.2674 -0.0093 -0.0003
   50DCM     C1  624   0.718   3.913  -0.083  0.2342  0.2191 -0.0394
   50DCM     H1  625   0.728   3.843  -0.166  0.3070 -1.8456  1.6140
   50DCM     H2  626   0.703   4.019  -0.104 -1.8386 -0.0744 -0.2622
   50DCM    CL2  627   0.546   3.882  -0.032 -0.1522  0.3593 -0.0096
   51DCM    CL1  628   2.594   0.717   0.224  0.0107 -0.1941  0.0090
   51DCM     C1  629   2.713   0.848   0.241 -0.3978 -1.2421 -0.6172
   51DCM     H1  630   2.809   0.820   0.285  1.5868  3.6951 -1.1156
   51DCM     H2  631   2.675   0.932   0.299  0.7052 -0.9385 -0.3125
   51DCM    CL2  632   2.761   0.915   0.082 -0.3701 -0.1775 -0.5635
   52DCM    CL1  633   0.954   0.201   0.584  0.0484 -0.2318  0.0385
   52DCM     C1  634   1.010   0.373   0.637 -0.7391 -0.6516  0.5360
   52DCM     H1  635   0.965   0.401   0.733 -0.4138 -1.2939  0.8763
   52DCM     H2  636   0.969   0.450   0.570 -1.8138 -2.2979 -0.7795
   52DCM    CL2  637   1.185   0.371   0.641 -0.4504 -0.0671 -0.4056
   53DCM    CL1  638   3.997   0.783   1.020 -0.5726 -0.1939 -0.1276
   53DCM     C1  639   4.057   0.690   1.165  0.7302  0.2135  0.1605
   53DCM     H1  640   4.113   0.597   1.153 -0.0816 -0.3384  0.5750
   53DCM     H2  641   3.977   0.668   1.237  0.6541 -0.7703 -0.2220
   53DCM    CL2  642   4.183   0.781   1.252  0.3675 -0.1800  0.1614
   54DCM    CL1  643   0.993   1.546   2.403  0.2494  0.3875  0.0322
   54DCM     C1  644   1.017   1.372   2.447 -0.3493 -1.2770 -0.1752
   54DCM     H1  645   1.062   1.370   2.547 -1.5382 -0.1748  0.4199
   54DCM     H2  646   1.070   1.311   2.373  0.1314 -1.2816  0.1635
   54DCM    CL2  647   0.863   1.289   2.454  0.1642  0.0286 -0.2360
   55DCM    CL1  648   0.611   1.918   3.971  0.0629  0.5147  0.0799
   55DCM     C1  649   0.585   2.055   4.080  0.3309 -0.2999 -0.0974
   55DCM     H1  650   0.499   2.116   4.049 -0.0855 -0.3503  0.9316
   55DCM     H2  651   0.678   2.113   4.082  1.8734 -2.6604  1.7075
   55DCM    CL2  652   0.562   1.989   4.247  0.1814  0.0683 -0.1624
   56DCM    CL1  653   0.838   3.005   0.195 -0.0568 -0.0345 -0.0270
   56DCM     C1  654   0.899   2.845   0.257  0.1772  0.3779  0.3213
   56DCM     H1  655   0.923   2.854   0.363 -0.4318 -2.2853  0.7451
   56DCM     H2  656   0.987   2.811   0.201 -0.2731 -1.4714  0.6842
   56DCM    CL2  657   0.773   2.723   0.234 -0.5817 -0.2018 -0.0027
   57DCM    CL1  658   3.373   3.536   0.997 -0.0786 -0.0550  0.7337
   57DCM     C1  659   3.518   3.619   0.918  0.1916 -0.4482 -0.4509
   57DCM     H1  660   3.595   3.656   0.987 -1.2900  0.2803  0.8667
   57DCM     H2  661   3.472   3.707   0.871 -0.4429 -0.0602  0.8533
   57DCM    CL2  662   3.584   3.526   0.783 -0.0084  0.1331  0.0524
   58DCM    CL1  663   0.383   3.035   3.423 -0.2879 -0.2637 -0.1279
   58DCM     C1  664   0.476   2.882   3.465  0.0907 -0.5073  0.3471
   58DCM     H1  665   0.397   2.819   3.508  0.6405  0.3941  2.8101
   58DCM     H2  666   0.560   2.901   3.532  1.0155  2.5212 -1.4375
   58DCM    CL2  667   0.536   2.807   3.311  0.0927  0.3593  0.0305
   59DCM    CL1  668   0.049   4.003   0.803  0.3104 -0.2565  0.2866
   59DCM     C1  669  -0.063   3.920   0.697  0.2081 -0.8322  0.0945
   59DCM     H1  670  -0.006   3.847   0.639 -1.1719  0.4062 -3.0424
   59DCM     H2  671  -0.107   4.001   0.638 -0.0919 -0.1678  1.1845
   59DCM    CL2  672  -0.185   3.822   0.780 -0.4752  0.0098  0.2187
   60DCM    CL1  673   3.075   2.154   0.185 -0.6447 -0.3102 -0.0482
   60DCM     C1  674   2.979   2.306   0.138  0.0980  0.1680 -1.0867
   60DCM     H1  675   3.003   2.373   0.221 -0.2826 -0.3835 -0.5263
   60DCM     H2  676   2.871   2.287   0.136  0.1342 -0.5290  1.0700
   60DCM    CL2  677   3.032   2.384  -0.013  0.2346 -0.0010 -0.0941
   61DCM    CL1  678   3.575   2.849   3.312  0.1037 -0.0416  0.2097
   61DCM     C1  679   3.525   2.999   3.227  0.0459 -0.4902 -0.6362
   61DCM     H1  680   3.562   3.089   3.277 -0.0376 -1.1007  0.5543
   61DCM     H2  681   3.416   3.000   3.230  0.0317 -1.8134  0.5773
   61DCM    CL2  682   3.586   3.007   3.058 -0.1476 -0.2810  0.2420
   62DCM    CL1  683   2.275   1.361   3.734  0.1129 -0.2744  0.0675
   62DCM     C1  684   2.166   1.360   3.589 -0.0803  0.3855 -0.2932
   62DCM     H1  685   2.218   1.432   3.524  0.0494 -1.5930 -2.4761
   62DCM     H2  686   2.066   1.397   3.612 -1.5032 -2.2777 -1.7236
   62DCM    CL2  687   2.153   1.208   3.496  0.0628 -0.0563  0.1620
   63DCM    CL1  688   3.905   3.809   0.352  0.3365  0.4166  0.3909
   63DCM     C1  689   3.732   3.793   0.304 -0.0186  0.5230  0.3107
   63DCM     H1  690   3.690   3.713   0.366 -1.0343 -0.2885 -1.3555
   63DCM     H2  691   3.741   3.753   0.203  2.0582  0.9712  0.2700
   63DCM    CL2  692   3.633   3.946   0.289 -0.5267  0.0042  0.0036
   64DCM    CL1  693   2.666   1.465   3.098  0.3615 -0.4143 -0.3358
   64DCM     C1  694   2.753   1.494   3.257  0.1837 -0.0636 -0.5786
   64DCM     H1  695   2.855   1.528   3.235  0.4199  0.8376  1.6805
   64DCM     H2  696   2.760   1.401   3.315 -1.2645 -0.4824 -1.0296
   64DCM    CL2  697   2.674   1.608   3.365 -0.3726  0.0289 -0.4059
   65DCM    CL1  698   0.535   0.621   0.132  0.0083  0.2379 -0.3936
   65DCM     C1  699   0.493   0.608   0.305  0.3311  0.3696 -0.8636
   65DCM     H1  700   0.467   0.706   0.347 -0.3216 -1.3892  3.4381
   65DCM     H2  701   0.571   0.564   0.368 -1.1890  1.6218  2.1071
   65DCM    CL2  702   0.343   0.505   0.324 -0.7113  0.4022  0.0680
   66DCM    CL1  703   3.967   2.354   1.028  0.4222 -0.1530 -0.0818
   66DCM     C1  704   3.971   2.509   0.925 -0.4589 -0.5941 -0.4831
   66DCM     H1  705   4.010   2.600   0.974  0.2981 -0.1311 -1.9082
   66DCM     H2  706   3.873   2.521   0.879  0.8407  0.7474 -3.1471
   66DCM    CL2  707   4.054   2.470   0.775  0.5548 -0.4160  0.0710
   67DCM    CL1  708   3.059   0.962   1.724 -0.0689  0.3752 -0.3174
   67DCM     C1  709   2.961   0.911   1.868  0.1836  0.0456  0.1461
   67DCM     H1  710   2.912   0.999   1.910  0.3809  0.9354 -1.3978
   67DCM     H2  711   3.040   0.877   1.936 -0.1492 -2.3277 -0.5683
   67DCM    CL2  712   2.868   0.763   1.826  0.1249  0.1344 -0.2805
   68DCM    CL1  713   1.652   1.160   1.599  0.3892 -0.1263  0.2477
   68DCM     C1  714   1.506   1.112   1.692  0.2519 -1.1293  0.2161
   68DCM     H1  715   1.468   1.034   1.625 -1.3165 -0.5880  0.4192
   68DCM     H2  716   1.434   1.194   1.684  1.0673 -0.5902 -3.1794
   68DCM    CL2  717   1.549   1.052   1.853  0.1001  0.1442 -0.1776
   69DCM    CL1  718   1.079   3.407   2.564 -0.5062  0.5476 -0.4342
   69DCM     C1  719   1.097   3.568   2.647  0.2626 -0.0650 -0.4311
   69DCM     H1  720   1.177   3.565   2.723 -0.7607 -0.3337  0.6594
   69DCM     H2  721   1.004   3.596   2.698  0.0931 -0.8745 -0.2784
   69DCM    CL2  722   1.140   3.696   2.530  0.3331 -0.1261  0.4760
   70DCM    CL1  723   3.544   1.652   1.267  0.3461 -0.0394  0.3701
   70DCM     C1  724   3.718   1.635   1.299  0.3285 -0.1288 -0.6823
   70DCM     H1  725   3.747   1.700   1.382  2.6531  0.7445 -2.1020
   70DCM     H2  726   3.771   1.659   1.207 -0.6452  0.5243 -1.0937
   70DCM    CL2  727   3.753   1.471   1.354 -0.1126  0.3278 -0.0357
   71DCM    CL1  728   3.132   3.585   0.548  0.2093  0.1471 -0.1014
   71DCM     C1  729   3.153   3.478   0.688  0.2081  0.0503 -0.2894
   71DCM     H1  730   3.254   3.437   0.698  0.8435  1.5958 -0.0586
   71DCM     H2  731   3.078   3.400   0.670  1.0021 -0.3988 -1.9211
   71DCM    CL2  732   3.101   3.571   0.832  0.0915 -0.0774 -0.1765
   72DCM    CL1  733   1.844   0.173   0.214  0.2506  0.4017 -0.3782
   72DCM     C1  734   1.788   0.025   0.131 -0.1874 -0.0395 -0.5011
   72DCM     H1  735   1.868  -0.049   0.140  0.4943  0.5243 -1.6981
   72DCM     H2  736   1.774   0.044   0.024 -3.4785 -3.1754 -0.8359
   72DCM    CL2  737   1.626  -0.042   0.181 -0.3451 -0.4821 -0.3509
   73DCM    CL1  738   1.502   0.564   0.496 -0.0106 -0.3425 -0.2129
   73DCM     C1  739   1.626   0.443   0.443 -0.5554  0.1210 -0.1726
   73DCM     H1  740   1.719   0.496   0.423 -1.4230  0.9016 -2.5593
   73DCM     H2  741   1.589   0.399   0.350  1.4407 -0.1476 -0.8668
   73DCM    CL2  742   1.631   0.299   0.552  0.2152 -0.0720 -0.2243
   74DCM    CL1  743   2.068   3.915   3.197 -0.2807  0.1021  0.3479
   74DCM     C1  744   2.203   3.937   3.313 -0.5836 -0.3943  0.5596
   74DCM     H1  745   2.279   4.000   3.266 -0.6134 -0.0543  0.9563
   74DCM     H2  746   2.226   3.837   3.353  1.5533 -0.1504  0.0693
   74DCM    CL2  747   2.138   4.031   3.453 -0.0736  0.0507 -0.3791
   75DCM    CL1  748   2.607   0.087   2.596  0.0978  0.0369 -0.2695
   75DCM     C1  749   2.730   0.021   2.481 -0.2230 -0.1915 -0.1385
   75DCM     H1  750   2.825   0.077   2.485  0.1274 -0.6151 -1.8059
   75DCM     H2  751   2.697   0.026   2.377 -2.8309  0.3477  0.6506
   75DCM    CL2  752   2.761  -0.160   2.519  0.0852  0.1497 -0.2202
   76DCM    CL1  753   2.414   2.781   3.838  0.0822  0.1131  0.2555
   76DCM     C1  754   2.372   2.808   4.013 -0.8537 -0.2316  0.1803
   76DCM     H1  755   2.353   2.707   4.053 -0.7839 -0.8039 -1.1750
   76DCM     H2  756   2.297   2.887   4.027  1.5525  2.5519 -1.3924
   76DCM    CL2  757   2.509   2.889   4.086  0.6071  0.2996  0.1421
   77DCM    CL1  758   3.527   3.255   1.796  0.4837  0.2035 -0.3736
   77DCM     C1  759   3.505   3.080   1.836 -0.2576 -0.4308  0.7553
   77DCM     H1  760   3.459   3.034   1.746  0.6135 -0.2639  0.2175
   77DCM     H2  761   3.439   3.083   1.923  0.8994  4.7822  1.7589
   77DCM    CL2  762   3.660   2.994   1.878  0.2765 -0.2477 -0.2194
   78DCM    CL1  763   0.202   0.140   0.467 -0.0739 -0.0284  0.4556
   78DCM     C1  764   0.284   0.009   0.552  0.2789 -0.4041 -0.7593
   78DCM     H1  765   0.198  -0.058   0.565 -0.0118 -0.0344 -0.7858
   78DCM     H2  766   0.320   0.048   0.648 -1.2059 -1.4003  0.2479
   78DCM    CL2  767   0.416  -0.051   0.446 -0.2550 -0.1735 -0.1910
   79DCM    CL1  768   1.194   2.345   2.676 -0.0550  0.2535  0.0190
   79DCM     C1  769   1.087   2.442   2.575 -0.2365  0.2226  0.3950
   79DCM     H1  770   1.087   2.549   2.598 -0.1845  0.4556 -0.6643
   79DCM     H2  771   0.989   2.393   2.584  0.2031 -0.4485  1.9509
   79DCM    CL2  772   1.141   2.427   2.398 -0.0913  0.4700 -0.4332
   80DCM    CL1  773   0.794   3.106   0.898 -0.3132 -0.0490 -0.2081
   80DCM     C1  774   0.854   3.033   1.055  0.4789 -0.0096 -0.3209
   80DCM     H1  775   0.964   3.038   1.053  0.5326 -0.7311  0.2971
   80DCM     H2  776   0.809   2.933   1.044 -1.2293  0.6473  0.4536
   80DCM    CL2  777   0.790   3.128   1.193  0.1525 -0.2363  0.0679
   81DCM    CL1  778   2.448   2.347   2.538  0.1883 -0.3458 -0.1105
   81DCM     C1  779   2.482   2.491   2.428  0.7513  0.2105 -0.0877
   81DCM     H1  780   2.589   2.513   2.413  1.1763 -0.4964  1.6883
   81DCM     H2  781   2.427   2.573   2.477  0.2978 -0.2788  0.2292
   81DCM    CL2  782   2.413   2.470   2.267  0.1706  0.1140 -0.2428
   82DCM    CL1  783   1.108   3.235   0.140 -0.1412 -0.1662  0.2197
   82DCM     C1  784   0.979   3.360   0.097 -0.8881  0.0789  0.0404
   82DCM     H1  785   0.967   3.410   0.194  2.3830  0.7889  0.1873
   82DCM     H2  786   0.886   3.305   0.077 -0.8377  0.5592 -1.5880
   82DCM    CL2  787   1.009   3.483  -0.032  0.2707  0.1244 -0.1576
   83DCM    CL1  788   3.847   0.448   2.148  0.2387  0.1831  0.2525
   83DCM     C1  789   3.702   0.546   2.200  0.0237  0.4186  0.4623
   83DCM     H1  790   3.629   0.475   2.239  0.8777 -1.1436 -0.6635
   83DCM     H2  791   3.666   0.603   2.113 -1.0178 -1.6794 -0.5556
   83DCM    CL2  792   3.768   0.663   2.317  0.2642  0.0456 -0.2433
   84DCM    CL1  793   0.081   3.486   2.069 -0.0424 -0.2824  0.3864
   84DCM     C1  794   0.139   3.348   2.172 -0.1227 -0.2294 -0.6450
   84DCM     H1  795   0.128   3.256   2.115  1.2952  0.1548 -1.5727
   84DCM     H2  796   0.090   3.346   2.270 -0.8874  1.1736 -0.9699
   84DCM    CL2  797   0.316   3.382   2.199 -0.0872  0.1316 -0.1100
   85DCM    CL1  798   3.935   1.192   1.969  0.2886  0.0877  0.2143
   85DCM     C1  799   3.776   1.152   2.046  0.1786  0.6635  0.1239
   85DCM     H1  800   3.702   1.196   1.978 -0.0016  1.1263  0.6093
   85DCM     H2  801   3.785   1.201   2.144  0.9766  0.4910  0.1450
   85DCM    CL2  802   3.777   0.972   2.054 -0.3167  0.0777  0.3116
   86DCM    CL1  803   0.485   2.136   3.622 -0.1711  0.0351 -0.2394
   86DCM     C1  804   0.606   2.273   3.640 -0.0565  0.0948  0.0189
   86DCM     H1  805   0.592   2.353   3.565 -0.6762 -0.0813 -0.0584
   86DCM     H2  806   0.706   2.229   3.632 -0.0662 -0.1809  1.2064
   86DCM    CL2  807   0.591   2.354   3.802 -0.4498  0.4766  0.2106
   87DCM    CL1  808   2.092   2.129   0.832 -0.0859  0.1028  0.2704
   87DCM     C1  809   2.099   1.986   0.724  0.0586  0.3696 -0.1622
   87DCM     H1  810   2.083   2.039   0.630 -0.2623 -1.0691 -0.9426
   87DCM     H2  811   2.019   1.913   0.744  1.4589 -1.3959 -0.7766
   87DCM    CL2  812   2.255   1.902   0.723 -0.1083 -0.3398  0.2795
   88DCM    CL1  813   0.088   2.159   2.579 -0.1801 -0.2131 -0.4067
   88DCM     C1  814   0.085   2.309   2.689 -0.1336  0.3863 -0.6883
   88DCM     H1  815  -0.017   2.344   2.710  0.3958  2.0083 -0.6917
   88DCM     H2  816   0.142   2.383   2.632 -0.9188 -0.2610 -2.4008
   88DCM    CL2  817   0.157   2.292   2.856 -0.1170 -0.0067 -0.0036
   89DCM    CL1  818   2.435   2.140   0.521 -0.4683 -0.1408 -0.2213
   89DCM     C1  819   2.489   1.980   0.441  0.9013 -0.0272  0.5112
   89DCM     H1  820   2.550   1.916   0.505 -1.0733 -2.0557  0.4706
   89DCM     H2  821   2.543   2.013   0.351 -1.5430 -0.9519 -1.4210
   89DCM    CL2  822   2.339   1.890   0.379  0.1303 -0.0956 -0.3883
   90DCM    CL1  823   3.061   1.868   2.208  0.6641  0.1617  0.0543
   90DCM     C1  824   3.204   1.814   2.292  0.8989  0.9272  0.2249
   90DCM     H1  825   3.170   1.764   2.384 -0.1327 -1.3044 -1.2730
   90DCM     H2  826   3.247   1.911   2.319  1.9755  0.9019 -1.2834
   90DCM    CL2  827   3.298   1.716   2.174  0.3348  0.3360  0.0751
   91DCM    CL1  828   0.190   1.446   1.048 -0.3693  0.3543  0.2690
   91DCM     C1  829   0.061   1.322   1.015 -0.4413  0.2124 -0.0736
   91DCM     H1  830   0.032   1.313   0.909  1.0746  4.1972 -1.0490
   91DCM     H2  831  -0.024   1.355   1.075  0.1184  1.3067  0.1549
   91DCM    CL2  832   0.127   1.163   1.051  0.1982 -0.1696 -0.2074
   92DCM    CL1  833   1.218   1.837   2.922  0.0423 -0.2933  0.2201
   92DCM     C1  834   1.110   1.716   2.845 -0.2103  0.3562  0.3077
   92DCM     H1  835   1.173   1.649   2.785 -1.9973 -0.9063 -0.2394
   92DCM     H2  836   1.047   1.771   2.774  0.3253 -0.0533 -0.4998
   92DCM    CL2  837   1.013   1.618   2.962  0.2950 -0.3110 -0.0581
   93DCM    CL1  838   1.598   0.951   3.550  0.1806 -0.1156 -0.0064
   93DCM     C1  839   1.640   0.962   3.726  0.4858 -0.4908  0.1956
   93DCM     H1  840   1.660   0.861   3.762 -2.4007 -0.4605  2.2475
   93DCM     H2  841   1.558   1.011   3.780  0.5522  0.2862 -0.3880
   93DCM    CL2  842   1.796   1.061   3.744  0.0066  0.0007 -0.1979
   94DCM    CL1  843   3.450   3.762   3.693  0.6211 -0.5421 -0.0470
   94DCM     C1  844   3.625   3.727   3.739 -0.5815  0.1361  0.3881
   94DCM     H1  845   3.662   3.765   3.835 -1.1345 -0.1529  0.7172
   94DCM     H2  846   3.675   3.773   3.652  0.6905 -2.2546 -0.2225
   94DCM    CL2  847   3.652   3.548   3.744  0.4510 -0.3657  0.0315
   95DCM    CL1  848   0.731   2.582   0.567  0.2183 -0.2177 -0.3006
   95DCM     C1  849   0.697   2.444   0.679 -0.1394  0.2773  0.6071
   95DCM     H1  850   0.653   2.368   0.615 -0.9717  0.5940  0.7911
   95DCM     H2  851   0.624   2.477   0.754 -0.6997 -1.2950  0.7737
   95DCM    CL2  852   0.853   2.384   0.753  0.2550 -0.3114  0.4179
   96DCM    CL1  853   0.648   3.502   0.356  0.0986  0.3479  0.1417
   96DCM     C1  854   0.571   3.656   0.324  0.7910 -0.5754 -0.0270
   96DCM     H1  855   0.620   3.697   0.234 -1.7749  1.2768 -0.6925
   96DCM     H2  856   0.557   3.730   0.403 -0.0298 -1.3343  0.5491
   96DCM    CL2  857   0.418   3.611   0.242  0.2401  0.2708 -0.0718
   97DCM    CL1  858   0.110   3.551   0.048  0.0657 -0.1273  0.4210
   97DCM     C1  859  -0.012   3.550  -0.082 -0.1114  0.1401 -0.1305
   97DCM     H1  860  -0.094   3.480  -0.066 -0.2188 -0.0192 -1.2448
   97DCM     H2  861   0.030   3.549  -0.184 -1.1307 -0.5302 -0.5663
   97DCM    CL2  862  -0.092   3.708  -0.070  0.2709  0.1884  0.2140
   98DCM    CL1  863   1.431   2.034   0.239 -0.1923 -0.0988 -0.1738
   98DCM     C1  864   1.594   1.950   0.254  0.7200 -0.4033 -0.1495
   98DCM     H1  865   1.580   1.846   0.285  2.2104 -0.5902 -0.0606
   98DCM     H2  866   1.657   2.001   0.327 -1.2011 -1.2571  2.2858
   98DCM    CL2  867   1.654   1.946   0.082  0.0562 -0.2891 -0.4994
   99DCM    CL1  868   1.178   1.945   1.916 -0.2319  0.1469 -0.4147
   99DCM     C1  869   1.048   2.063   1.935  0.3133  0.2056 -0.3920
   99DCM     H1  870   1.078   2.167   1.915 -0.3864  0.7600  1.2994
   99DCM     H2  871   1.033   2.053   2.043  0.6614 -2.4136 -0.5327
   99DCM    CL2  872   0.892   2.017   1.858 -0.1410 -0.1181  0.1828
  100DCM    CL1  873   0.749   3.480   2.407 -0.2709 -0.2009 -0.2463
  100DCM     C1  874   0.623   3.349   2.388 -0.5588 -0.0605 -0.5632
  100DCM     H1  875   0.616   3.303   2.289 -3.6068  0.2061 -0.5725
  100DCM     H2  876   0.527   3.385   2.428 -1.5089 -0.9468 -1.9460
  100DCM    CL2  877   0.676   3.208   2.496  0.1844  0.1977  0.4187
  101DCM    CL1  878   1.341   0.368   1.067 -0.1113 -0.2636  0.0915
  101DCM     C1  879   1.179   0.423   1.000 -0.0273 -0.1380 -0.4398
  101DCM     H1  880   1.132   0.327   0.976  1.2497 -1.2522  1.2097
  101DCM     H2  881   1.189   0.482   0.909 -2.9874 -1.4343 -1.7423
  101DCM    CL2  882   1.089   0.504   1.128  0.5132  0.2408  0.5930
  102DCM    CL1  883   3.449   2.066   3.914  0.4225 -0.1564  0.6840
  102DCM     C1  884   3.336   2.204   3.925  0.3638  0.2921  0.3851
  102DCM     H1  885   3.329   2.228   4.032  0.3664  1.5828  0.1199
  102DCM     H2  886   3.241   2.173   3.881  0.0831  0.0376  1.1454
  102DCM    CL2  887   3.397   2.356   3.847 -0.1317 -0.1974 -0.3947
  103DCM    CL1  888   1.432   1.550   2.852  0.1647  0.0555 -0.2772
  103DCM     C1  889   1.345   1.502   3.005  0.4595  0.4147  0.2392
  103DCM     H1  890   1.333   1.394   3.019  1.7164  0.4011  1.3467
  103DCM     H2  891   1.255   1.563   3.014  0.3314  0.7149 -2.3012
  103DCM    CL2  892   1.445   1.563   3.141  0.5877  0.2048  0.1202
  104DCM    CL1  893   3.631   3.629   2.741 -0.1373 -0.1162 -0.4429
  104DCM     C1  894   3.450   3.610   2.760 -0.6693 -0.6864  0.6203
  104DCM     H1  895   3.397   3.691   2.810 -0.4602  0.8168 -1.4609
  104DCM     H2  896   3.443   3.514   2.813 -0.1153 -0.4675  1.1061
  104DCM    CL2  897   3.372   3.588   2.598  0.3762  0.0705 -0.0614
  105DCM    CL1  898   0.743   3.164   3.431  0.0586 -0.0114 -0.1296
  105DCM     C1  899   0.676   3.252   3.297 -0.6194  0.1454  0.3025
  105DCM     H1  900   0.744   3.330   3.261  0.8174 -0.6786  1.1572
  105DCM     H2  901   0.581   3.296   3.330 -1.4644 -0.9580 -0.5674
  105DCM    CL2  902   0.646   3.125   3.164  0.2571  0.0618 -0.6245
  106DCM    CL1  903   0.916   1.891   0.302 -0.2066 -0.6739 -0.3942
  106DCM     C1  904   1.089   1.912   0.259 -0.2279 -0.5189 -0.5070
  106DCM     H1  905   1.128   1.824   0.206  0.2173  0.3973 -1.7650
  106DCM     H2  906   1.146   1.918   0.352  1.6639  0.5949 -1.6494
  106DCM    CL2  907   1.109   2.062   0.161  0.6149  0.1876  0.2389
  107DCM    CL1  908   3.285   2.482   2.747  0.2126 -0.1086 -0.0632
  107DCM     C1  909   3.462   2.493   2.776  0.0174  0.5747  0.0392
  107DCM     H1  910   3.501   2.417   2.845  0.5196  0.9558  0.1859
  107DCM     H2  911   3.477   2.599   2.801 -1.6290  0.4772  1.6564
  107DCM    CL2  912   3.539   2.468   2.611 -0.0312  0.0357 -0.0630
  108DCM    CL1  913   0.769   1.556   3.228 -0.1290 -0.3963 -0.0716
  108DCM     C1  914   0.793   1.383   3.223 -0.5648 -0.1999  0.0763
  108DCM     H1  915   0.886   1.353   3.172 -1.2184 -1.6964 -0.2931
  108DCM     H2  916   0.704   1.337   3.179  1.1632 -2.6434 -1.1386
  108DCM    CL2  917   0.816   1.322   3.387  0.2084 -0.5432 -0.3215
  109DCM    CL1  918   1.334   3.588   2.091 -0.2784 -0.6790 -0.4420
  109DCM     C1  919   1.177   3.509   2.062  0.2533 -0.1827 -0.0206
  109DCM     H1  920   1.196   3.412   2.014  1.6139 -0.5202  1.1423
  109DCM     H2  921   1.115   3.575   2.001  0.4927  0.2461  0.2007
  109DCM    CL2  922   1.087   3.488   2.224  0.1887 -0.2299 -0.3049
  110DCM    CL1  923   2.226   1.329   2.604  0.1386 -0.2919 -0.1574
  110DCM     C1  924   2.232   1.214   2.743  0.4012  0.0965  0.0261
  110DCM     H1  925   2.183   1.270   2.823  0.1112  0.6391 -0.5233
  110DCM     H2  926   2.335   1.198   2.775  0.7960  2.9578  0.3834
  110DCM    CL2  927   2.151   1.058   2.710 -0.0324  0.5204 -0.1680
  111DCM    CL1  928   0.093   2.723   2.032  0.2315  0.1181 -0.1497
  111DCM     C1  929   0.099   2.547   2.065  0.4140 -0.3519 -0.1442
  111DCM     H1  930   0.119   2.487   1.975  1.3924 -2.1048  1.1712
  111DCM     H2  931   0.000   2.529   2.109  0.6420 -1.3727 -0.0234
  111DCM    CL2  932   0.219   2.522   2.189 -0.2538 -0.1426 -0.2816
  112DCM    CL1  933   0.217   1.049   3.765 -0.2631  0.0814  0.0856
  112DCM     C1  934   0.287   1.025   3.594 -0.4250 -0.3621 -0.6218
  112DCM     H1  935   0.295   1.126   3.552  1.2964  0.8235  2.2487
  112DCM     H2  936   0.217   0.966   3.534  0.1219  0.0075 -1.6319
  112DCM    CL2  937   0.457   0.962   3.596  0.5305 -0.1764 -0.3502
  113DCM    CL1  938   0.534   1.680   1.225  0.0408  0.2431  0.4953
  113DCM     C1  939   0.417   1.674   1.359 -0.2723 -0.0556  0.3331
  113DCM     H1  940   0.439   1.585   1.419  1.1840 -0.0384 -0.1146
  113DCM     H2  941   0.319   1.665   1.311  0.1973  0.3234 -0.7315
  113DCM    CL2  942   0.408   1.822   1.467 -0.3256 -0.0347 -0.2719
  114DCM    CL1  943   2.598   2.174   0.015  0.1138  0.0521  0.2011
  114DCM     C1  944   2.637   2.234  -0.147  0.0225  0.3430  0.1137
  114DCM     H1  945   2.559   2.207  -0.220  1.0386 -1.6433 -0.3243
  114DCM     H2  946   2.729   2.178  -0.163 -0.2380 -0.3704  1.0272
  114DCM    CL2  947   2.651   2.415  -0.146  0.0340 -0.1509  0.1417
  115DCM    CL1  948   1.896   2.096   2.481  0.1879 -0.1733 -0.3169
  115DCM     C1  949   2.018   2.214   2.549 -0.3342  0.2831  0.3185
  115DCM     H1  950   1.971   2.311   2.529  1.1674  1.1283  0.7459
  115DCM     H2  951   2.119   2.199   2.507 -1.1613 -1.3707 -1.2154
  115DCM    CL2  952   2.020   2.206   2.727 -0.0362  0.2794 -0.3035
  116DCM    CL1  953   0.164   0.083   3.018  0.0766 -0.0695  0.0113
  116DCM     C1  954   0.225  -0.056   3.119 -0.5924  0.1303  0.3939
  116DCM     H1  955   0.326  -0.022   3.145 -0.2373  1.2958 -2.2297
  116DCM     H2  956   0.214  -0.151   3.065 -0.5506  0.8570 -0.9180
  116DCM    CL2  957   0.134  -0.076   3.276  0.3660 -0.0499  0.4404
  117DCM    CL1  958   2.046   1.764   2.887 -0.2424  0.2254 -0.3242
  117DCM     C1  959   1.887   1.672   2.880 -0.2659  0.7044  0.6241
  117DCM     H1  960   1.845   1.666   2.779 -2.1838  2.3290  1.2711
  117DCM     H2  961   1.806   1.718   2.937  0.1024 -0.2979  2.0177
  117DCM    CL2  962   1.923   1.508   2.935 -0.3737 -0.2239 -0.0948
  118DCM    CL1  963   3.796   3.409   3.220 -0.1751 -0.0530 -0.0732
  118DCM     C1  964   3.784   3.448   3.390  0.2262  0.1654  0.4514
  118DCM     H1  965   3.880   3.420   3.435  1.3931  1.3801 -1.1773
  118DCM     H2  966   3.690   3.412   3.435  0.9676 -1.7124  0.5933
  118DCM    CL2  967   3.788   3.627   3.395  0.0175 -0.4850 -0.2014
  119DCM    CL1  968   0.605   0.414   0.919 -0.0093 -0.2909  0.0862
  119DCM     C1  969   0.743   0.497   0.996 -0.0628 -0.8887  0.3427
  119DCM     H1  970   0.814   0.423   1.032  0.6566 -0.8767 -0.9685
  119DCM     H2  971   0.699   0.546   1.084  0.1468 -1.7455  0.9329
  119DCM    CL2  972   0.833   0.625   0.900  0.3199 -0.0085  0.1812
  120DCM    CL1  973   2.747   3.298   3.368  0.6944 -0.5334  0.0794
  120DCM     C1  974   2.683   3.131   3.371  0.0186  0.1881  0.7353
  120DCM     H1  975   2.757   3.066   3.322  0.2745  0.4898  0.7211
  120DCM     H2  976   2.583   3.125   3.326 -0.2805 -2.7275  1.6047
  120DCM    CL2  977   2.662   3.074   3.545  0.0381  0.7791 -0.7122
  121DCM    CL1  978   0.300   2.852   1.418 -0.3918  0.1423 -0.2197
  121DCM     C1  979   0.423   2.927   1.307  0.7311  0.0754 -0.3320
  121DCM     H1  980   0.486   2.850   1.261  1.1841 -0.2076  0.7468
  121DCM     H2  981   0.474   2.999   1.372 -0.0496  0.3360  0.0128
  121DCM    CL2  982   0.357   3.015   1.167 -0.3474 -0.2613 -0.2739
  122DCM    CL1  983   0.311   2.817   0.531  0.5907  0.1868  0.0350
  122DCM     C1  984   0.431   2.938   0.495 -0.4717  0.8775 -0.1378
  122DCM     H1  985   0.380   3.035   0.486 -1.3976  0.5458  1.1317
  122DCM     H2  986   0.484   2.906   0.404 -1.5481  2.1913 -1.2853
  122DCM    CL2  987   0.547   2.950   0.633 -0.1290  0.0875  0.0897
  123DCM    CL1  988   1.041   1.748   1.055 -0.0797 -0.0408 -0.0613
  123DCM     C1  989   0.863   1.738   1.085  0.2501 -0.1918 -0.4495
  123DCM     H1  990   0.853   1.696   1.186  0.8624  0.0051 -0.3017
  123DCM     H2  991   0.819   1.673   1.008  0.8888 -1.9765  0.6215
  123DCM    CL2  992   0.797   1.907   1.093  0.0260 -0.2312 -0.1838
  124DCM    CL1  993   3.956   1.127   3.075 -0.1449 -0.2265 -0.1793
  124DCM     C1  994   3.914   0.963   3.125  0.1538  0.1513  0.2999
  124DCM     H1  995   3.812   0.940   3.095 -0.3523 -0.6318  2.4498
  124DCM     H2  996   3.924   0.961   3.234 -1.3684 -3.5970  0.5337
  124DCM    CL2  997   4.017   0.832   3.044 -0.4826  0.3037 -0.3400
  125DCM    CL1  998   0.368   0.491   3.894 -0.0801 -0.2100 -0.1232
  125DCM     C1  999   0.252   0.388   3.982  0.3007 -0.0669 -0.2209
  125DCM     H1 1000   0.182   0.328   3.923  1.7648 -2.1533  0.0684
  125DCM     H2 1001   0.197   0.446   4.057  0.4474 -0.7835  0.4445
  125DCM    CL2 1002   0.336   0.260   4.075 -0.1699 -0.7334  0.0942
  126DCM    CL1 1003   1.742   3.367   0.033  0.1765 -0.2878 -0.1931
  126DCM     C1 1004   1.574   3.329   0.093  0.4186 -0.1896  0.0888
  126DCM     H1 1005   1.502   3.411   0.093 -0.0427 -0.5710 -1.3901
  126DCM     H2 1006   1.575   3.272   0.187  1.1671 -1.5079 -0.6850
  126DCM    CL2 1007   1.499   3.221  -0.032  0.3770  0.0839  0.2781
  127DCM    CL1 1008   1.771   2.446   2.657  0.6401  0.0678 -0.1187
  127DCM     C1 1009   1.636   2.329   2.624 -0.5154 -0.2510  0.0520
  127DCM     H1 1010   1.566   2.331   2.708  0.0022  3.6493  0.5943
  127DCM     H2 1011   1.673   2.229   2.601 -2.2185 -1.0798  0.7624
  127DCM    CL2 1012   1.519   2.368   2.494 -0.1403 -0.0277 -0.0392
  128DCM    CL1 1013   1.197   1.130   3.159  0.0244 -0.4346  0.0209
  128DCM     C1 1014   1.218   1.114   3.338  0.4519 -0.4002 -0.3666
  128DCM     H1 1015   1.118   1.105   3.380 -0.6824 -1.6958 -3.1280
  128DCM     H2 1016   1.274   1.201   3.374  1.2930 -0.5716 -1.2080
  128DCM    CL2 1017   1.318   0.965   3.363 -0.3781 -0.6093 -0.2368
  129DCM    CL1 1018   2.281   2.337   3.675 -0.3385  0.1382 -0.2167
  129DCM     C1 1019   2.231   2.179   3.615 -0.5842 -0.2664  0.2705
  129DCM     H1 1020   2.218   2.106   3.695 -2.3021  1.0420  1.2750
  129DCM     H2 1021   2.303   2.141   3.541 -1.9693  0.2476 -1.4247
  129DCM    CL2 1022   2.071   2.189   3.539 -0.0833  0.1449 -0.2986
  130DCM    CL1 1023   0.771   3.955   1.264  0.1121  0.2549  0.0635
  130DCM     C1 1024   0.683   3.823   1.339  0.2994 -0.9666  0.4740
  130DCM     H1 1025   0.644   3.752   1.265 -0.0415  0.0788 -0.3730
  130DCM     H2 1026   0.607   3.855   1.411  2.0743  1.5733  1.3676
  130DCM    CL2 1027   0.809   3.732   1.427 -0.2645 -0.0248 -0.1444
  131DCM    CL1 1028   2.064   3.819   3.789 -0.1100  0.2013 -0.1719
  131DCM     C1 1029   2.085   3.657   3.699  0.3749 -0.6048 -0.3667
  131DCM     H1 1030   2.190   3.628   3.713  0.8273  1.2017  0.2110
  131DCM     H2 1031   2.069   3.665   3.591 -1.3780 -1.0972 -0.1713
  131DCM    CL2 1032   1.980   3.526   3.767  0.0151  0.1172  0.1212
  132DCM    CL1 1033   3.201   0.837   3.461  0.0333  0.3955  0.1984
  132DCM     C1 1034   3.033   0.794   3.451  0.3733 -0.5713  0.1524
  132DCM     H1 1035   2.976   0.863   3.514  1.3237 -0.3494  0.7806
  132DCM     H2 1036   3.013   0.690   3.483 -2.2731 -0.0914  0.3183
  132DCM    CL2 1037   2.969   0.811   3.277  0.3619 -0.1033 -0.3787
  133DCM    CL1 1038   3.184   3.095   0.272  0.0932 -0.0273  0.0623
  133DCM     C1 1039   3.347   3.167   0.268  0.1682  0.2945 -0.6623
  133DCM     H1 1040   3.365   3.207   0.167  1.4900 -0.0170 -0.5710
  133DCM     H2 1041   3.423   3.092   0.293 -2.0026 -1.3262  1.4466
  133DCM    CL2 1042   3.353   3.306   0.382  0.0259 -0.0977  0.0712
  134DCM    CL1 1043   3.893   2.364   2.336  0.2535  0.1263  0.1432
  134DCM     C1 1044   3.784   2.293   2.207 -0.4552  0.4867  0.1570
  134DCM     H1 1045   3.804   2.340   2.110  2.5816  0.3261  0.6168
  134DCM     H2 1046   3.681   2.299   2.244  0.2719  1.6798  2.1495
  134DCM    CL2 1047   3.811   2.113   2.190  0.4222  0.1249 -0.6503
  135DCM    CL1 1048   1.228   2.472   3.446 -0.0043  0.1809 -0.0137
  135DCM     C1 1049   1.073   2.527   3.522 -0.0466  0.0767  0.4645
  135DCM     H1 1050   1.033   2.618   3.478  1.8123  0.9212  0.4329
  135DCM     H2 1051   1.085   2.548   3.629  0.9823  1.7516  0.0523
  135DCM    CL2 1052   0.950   2.389   3.516  0.2510  0.4032  0.0929
  136DCM    CL1 1053   0.077   1.775   0.918  0.1333 -0.0444 -0.0573
  136DCM     C1 1054   0.154   1.857   1.057 -0.1393  0.4526  0.1545
  136DCM     H1 1055   0.164   1.962   1.026  1.9298  0.4750  0.7069
  136DCM     H2 1056   0.251   1.806   1.069  0.4089  1.0856 -1.2868
  136DCM    CL2 1057   0.061   1.842   1.207  0.3263 -0.0733 -0.4288
  137DCM    CL1 1058   0.653   0.052   0.761  0.3014  0.4643 -0.3536
  137DCM     C1 1059   0.567  -0.080   0.848 -0.0457  0.2566  0.6665
  137DCM     H1 1060   0.464  -0.055   0.878 -0.3803  0.8903 -0.8773
  137DCM     H2 1061   0.638  -0.121   0.920  0.5442  0.5392  0.2540
  137DCM    CL2 1062   0.552  -0.215   0.732 -0.2644  0.0072  0.3339
  138DCM    CL1 1063   3.733   0.659   3.244 -0.3854  0.0315  0.0510
  138DCM     C1 1064   3.863   0.623   3.372  0.1643 -0.3218  0.1603
  138DCM     H1 1065   3.855   0.711   3.437 -1.0944  0.0673 -0.5071
  138DCM     H2 1066   3.953   0.614   3.310 -0.4845 -0.2394 -0.8024
  138DCM    CL2 1067   3.839   0.469   3.458 -0.1884 -0.0680 -0.3466
  139DCM    CL1 1068   0.529   3.992   2.804  0.1114 -0.4449  0.2173
  139DCM     C1 1069   0.555   4.167   2.802 -0.2371 -0.1687  0.5760
  139DCM     H1 1070   0.456   4.210   2.783  0.5867  1.6965  0.2592
  139DCM     H2 1071   0.621   4.196   2.719  2.3219  1.1667  2.9231
  139DCM    CL2 1072   0.632   4.229   2.953 -0.1414 -0.3035  0.4435
  140DCM    CL1 1073   3.787   0.021   3.697 -0.2276 -0.0783  0.4111
  140DCM     C1 1074   3.833   0.079   3.533  0.9925 -0.1572 -0.5502
  140DCM     H1 1075   3.834  -0.009   3.467 -0.1141  0.7615 -1.8300
  140DCM     H2 1076   3.930   0.125   3.554 -0.4741  1.8073  2.6540
  140DCM    CL2 1077   3.696   0.187   3.484  0.5341 -0.2003  0.0619
  141DCM    CL1 1078   1.669   1.193   3.242  0.2305  0.0791  0.2710
  141DCM     C1 1079   1.690   1.351   3.323  0.3931 -0.3910  0.6577
  141DCM     H1 1080   1.591   1.384   3.357  0.0749  0.0650 -0.6466
  141DCM     H2 1081   1.739   1.428   3.263  0.9098 -0.5548  0.8618
  141DCM    CL2 1082   1.793   1.319   3.462  0.0543 -0.6947 -0.3211
  142DCM    CL1 1083   2.999   0.282   0.016  0.0636  0.1367 -0.3525
  142DCM     C1 1084   3.152   0.230  -0.070  0.6645  0.1457  0.5133
  142DCM     H1 1085   3.163   0.292  -0.159  1.0810 -0.3146  0.2399
  142DCM     H2 1086   3.130   0.126  -0.100 -1.7047 -0.0746  2.6409
  142DCM    CL2 1087   3.302   0.234   0.030 -0.4410  0.1519 -0.3090
  143DCM    CL1 1088   2.713   1.820   0.063 -0.0605 -0.4231  0.3355
  143DCM     C1 1089   2.866   1.769   0.137  0.4301 -0.1856  1.6733
  143DCM     H1 1090   2.917   1.858   0.174 -1.2879  0.5358  2.4143
  143DCM     H2 1091   2.930   1.730   0.057  0.0127  0.1675  1.1624
  143DCM    CL2 1092   2.837   1.656   0.277  0.5237 -0.4455 -0.1649
  144DCM    CL1 1093   1.433   0.418   2.277  0.2020 -0.1904  0.1100
  144DCM     C1 1094   1.276   0.432   2.193  0.2068  0.1186 -0.0140
  144DCM     H1 1095   1.241   0.330   2.172 -1.2949  0.7179 -0.5468
  144DCM     H2 1096   1.291   0.483   2.097  1.4226 -0.2851 -0.0563
  144DCM    CL2 1097   1.170   0.544   2.282  0.0356  0.3153  0.1608
  145DCM    CL1 1098   0.827   1.159   1.664  0.2948 -0.5886  0.2776
  145DCM     C1 1099   0.822   1.026   1.538 -0.2315  0.0800 -0.2847
  145DCM     H1 1100   0.917   1.024   1.485 -0.1627 -1.2492 -0.1519
  145DCM     H2 1101   0.737   1.042   1.471 -1.4943  0.7493  1.4017
  145DCM    CL2 1102   0.800   0.864   1.620 -0.1381  0.2495  0.1701
  146DCM    CL1 1103   1.373   2.894   3.863  0.4083  0.0875 -0.3117
  146DCM     C1 1104   1.213   2.923   3.941 -0.1651 -0.1970  0.0390
  146DCM     H1 1105   1.165   3.008   3.892 -1.2797  0.4629  2.1680
  146DCM     H2 1106   1.218   2.957   4.045 -1.3675  0.0259  0.0372
  146DCM    CL2 1107   1.114   2.772   3.938  0.0738 -0.0363  0.3018
  147DCM    CL1 1108   0.601   3.853   3.439 -0.1829  0.4696  0.0186
  147DCM     C1 1109   0.680   3.934   3.300  0.3836 -0.2189  0.0088
  147DCM     H1 1110   0.785   3.951   3.325 -0.0443 -0.6884  2.3539
  147DCM     H2 1111   0.637   4.033   3.283  0.4398 -0.3890 -1.2725
  147DCM    CL2 1112   0.656   3.855   3.141  0.6718  0.4034  0.0606
  148DCM    CL1 1113   0.099   0.346   1.354 -0.2170  0.1692 -0.4630
  148DCM     C1 1114   0.047   0.243   1.495 -0.2841  0.3840 -0.4031
  148DCM     H1 1115  -0.057   0.211   1.486  0.0286 -0.1245 -3.9689
  148DCM     H2 1116   0.067   0.304   1.583  1.2778  1.1047 -1.2135
  148DCM    CL2 1117   0.163   0.107   1.510  0.0036  0.0651 -0.1586
  149DCM    CL1 1118   0.906   0.458   2.478 -0.0520 -0.2211 -0.3538
  149DCM     C1 1119   1.037   0.376   2.577 -0.1967 -0.0172 -0.4130
  149DCM     H1 1120   1.107   0.458   2.597 -1.0324  1.0951 -1.8378
  149DCM     H2 1121   1.085   0.294   2.522 -0.7977 -0.9357  0.3925
  149DCM    CL2 1122   0.978   0.341   2.738  0.0155 -0.3282  0.0507
  150DCM    CL1 1123   0.332   2.598   3.811  0.5960  0.0350  0.1506
  150DCM     C1 1124   0.279   2.679   3.958 -0.1192  0.0290  1.3219
  150DCM     H1 1125   0.177   2.648   3.983  0.2154 -1.8435  0.5241
  150DCM     H2 1126   0.286   2.786   3.934  1.1928 -0.3854 -0.3462
  150DCM    CL2 1127   0.381   2.652   4.101 -0.1118 -0.2068 -0.1399
  151DCM    CL1 1128   2.604   0.289   1.518  0.0842  0.4836 -0.2194
  151DCM     C1 1129   2.700   0.434   1.509  0.8406  0.0792  0.0612
  151DCM     H1 1130   2.682   0.498   1.422 -2.9877  0.9685  1.2958
  151DCM     H2 1131   2.801   0.392   1.501  0.6113 -0.6719  0.9999
  151DCM    CL2 1132   2.698   0.519   1.667  0.1592 -0.0856  0.1130
  152DCM    CL1 1133   2.208   0.525   0.311  0.1089  0.0482 -0.3341
  152DCM     C1 1134   2.081   0.618   0.220  0.0737 -0.1501  0.2718
  152DCM     H1 1135   2.107   0.607   0.114 -1.0825 -0.0370 -0.0361
  152DCM     H2 1136   2.087   0.722   0.254  0.6553 -0.1625  0.2239
  152DCM    CL2 1137   1.912   0.565   0.262 -0.0971 -0.2941 -0.0505
  153DCM    CL1 1138   3.418   1.136   3.895 -0.2240  0.3455 -0.0297
  153DCM     C1 1139   3.471   1.151   4.061 -0.4584 -0.6458  0.0973
  153DCM     H1 1140   3.547   1.075   4.086  0.9241  0.8898  0.8085
  153DCM     H2 1141   3.380   1.125   4.117 -0.6898  0.0258  0.0359
  153DCM    CL2 1142   3.526   1.321   4.086 -0.4342  0.1488 -0.1737
  154DCM    CL1 1143   3.518   3.724   1.974 -0.0521 -0.4552 -0.0162
  154DCM     C1 1144   3.636   3.749   1.841 -0.3792 -0.7589  0.0132
  154DCM     H1 1145   3.599   3.839   1.792  0.5438 -0.9566 -1.0665
  154DCM     H2 1146   3.627   3.658   1.780  1.1157 -0.6241 -0.4487
  154DCM    CL2 1147   3.804   3.785   1.884  0.0807  0.2373  0.0408
  155DCM    CL1 1148   1.791   2.302   3.706 -0.5637 -0.2615 -0.0753
  155DCM     C1 1149   1.630   2.268   3.772  0.4255  0.7669 -0.9476
  155DCM     H1 1150   1.628   2.276   3.881 -0.7723 -0.1802 -0.8774
  155DCM     H2 1151   1.595   2.167   3.746 -0.5273  1.0753 -0.9037
  155DCM    CL2 1152   1.499   2.373   3.712 -0.1327 -0.0973 -0.1401
  156DCM    CL1 1153   1.391   2.942   0.501  0.3118  0.1346  0.0218
  156DCM     C1 1154   1.296   2.970   0.353  0.6834  0.2220  0.4213
  156DCM     H1 1155   1.346   3.038   0.282 -1.5946  1.5271 -0.0276
  156DCM     H2 1156   1.196   3.008   0.375 -0.2560 -0.9422 -1.5721
  156DCM    CL2 1157   1.259   2.801   0.287 -0.3981 -0.0533 -0.1601
  157DCM    CL1 1158   0.663   2.024   2.657 -0.1479 -0.1805 -0.0198
  157DCM     C1 1159   0.478   2.005   2.634 -0.6190 -0.0087  0.4157
  157DCM     H1 1160   0.465   1.910   2.581 -0.6693  0.2628 -0.0662
  157DCM     H2 1161   0.452   2.088   2.567 -0.5807  1.0743  1.6917
  157DCM    CL2 1162   0.401   2.010   2.798  0.1119 -0.3300 -0.0454
  158DCM    CL1 1163   3.221   3.486   1.937 -0.2035 -0.0950  0.0130
  158DCM     C1 1164   3.234   3.358   2.061 -0.4922  0.4928 -0.9234
  158DCM     H1 1165   3.342   3.342   2.075 -0.7943 -1.4210 -0.4419
  158DCM     H2 1166   3.190   3.264   2.024 -1.2272  0.6504 -0.4721
  158DCM    CL2 1167   3.168   3.404   2.226 -0.3172  0.1901  0.3378
  159DCM    CL1 1168   2.638   0.932   2.599  0.1012  0.2046 -0.0839
  159DCM     C1 1169   2.813   0.972   2.593  0.1222  0.1884  0.2175
  159DCM     H1 1170   2.846   1.030   2.680 -1.6089  0.4656  0.7101
  159DCM     H2 1171   2.833   1.029   2.501 -1.2203  2.5870  1.3171
  159DCM    CL2 1172   2.902   0.816   2.591  0.0349  0.0530  0.3962
  160DCM    CL1 1173   0.745   0.913   2.224  0.2725  0.3247  0.0168
  160DCM     C1 1174   0.606   0.802   2.254 -0.2553  0.6128  0.5068
  160DCM     H1 1175   0.630   0.710   2.199 -0.7600 -1.7925  3.9510
  160DCM     H2 1176   0.507   0.847   2.239 -1.2398 -1.0613  1.6400
  160DCM    CL2 1177   0.617   0.750   2.424  0.0721  0.1099 -0.4786
  161DCM    CL1 1178   1.944   1.752   0.314  0.1240  0.4205 -0.2130
  161DCM     C1 1179   1.832   1.638   0.397 -0.2408 -0.0375 -0.2284
  161DCM     H1 1180   1.783   1.678   0.487 -1.7666 -0.9916 -0.6028
  161DCM     H2 1181   1.877   1.540   0.420  1.7324  0.9824  0.5220
  161DCM    CL2 1182   1.688   1.610   0.295  0.4151  0.0583 -0.1315
  162DCM    CL1 1183   3.654   1.088   1.750 -0.2604 -0.1335 -0.2518
  162DCM     C1 1184   3.625   1.168   1.591  0.5651 -0.5434  0.0008
  162DCM     H1 1185   3.677   1.265   1.593  0.0685 -0.2719 -0.0612
  162DCM     H2 1186   3.519   1.191   1.578 -0.2214 -1.0620  4.1534
  162DCM    CL2 1187   3.700   1.068   1.458  0.1161  0.6039 -0.0124
  163DCM    CL1 1188   1.326   0.217   0.338  0.0764 -0.6078 -0.0660
  163DCM     C1 1189   1.168   0.181   0.280  0.2659  0.0563 -0.0169
  163DCM     H1 1190   1.102   0.145   0.360  0.5960  1.4538  0.9125
  163DCM     H2 1191   1.163   0.105   0.201  0.2892 -0.1371  0.1656
  163DCM    CL2 1192   1.094   0.333   0.210  0.3123  0.0344  0.1582
  164DCM    CL1 1193   2.026   0.266   1.805  0.3262  0.1408 -0.1703
  164DCM     C1 1194   2.027   0.142   1.932  0.0191  0.5945 -0.6933
  164DCM     H1 1195   2.128   0.099   1.932  0.0121  0.5552 -1.4818
  164DCM     H2 1196   1.949   0.068   1.912 -1.7608  2.4719 -1.0146
  164DCM    CL2 1197   1.980   0.226   2.086  0.0939 -0.2112 -0.3610
  165DCM    CL1 1198   1.429   1.341   2.447 -0.2635 -0.1381  0.5708
  165DCM     C1 1199   1.422   1.173   2.375 -0.0966 -0.0662  0.4159
  165DCM     H1 1200   1.323   1.129   2.390  0.0248 -0.5267 -0.1101
  165DCM     H2 1201   1.502   1.115   2.422  0.2572 -0.8308 -1.0780
  165DCM    CL2 1202   1.439   1.182   2.192 -0.2865  0.3388  0.2731
  166DCM    CL1 1203   3.921   0.970   0.599  0.2183 -0.2162 -0.3972
  166DCM     C1 1204   3.779   0.879   0.543  0.0660  0.2183 -0.0208
  166DCM     H1 1205   3.790   0.772   0.565  2.6790  0.0928 -1.5502
  166DCM     H2 1206   3.776   0.895   0.435 -0.3689 -2.0912 -0.3927
  166DCM    CL2 1207   3.627   0.941   0.627 -0.3041  0.3448 -0.3927
  167DCM    CL1 1208   1.878   0.418   3.276 -0.0155  0.0481 -0.3053
  167DCM     C1 1209   1.862   0.263   3.382  0.0474 -0.8475 -0.2150
  167DCM     H1 1210   1.782   0.276   3.456  0.2281 -2.1266  0.2233
  167DCM     H2 1211   1.962   0.250   3.425  1.0981  2.5992 -1.2661
  167DCM    CL2 1212   1.809   0.120   3.288  0.1014 -0.1080  0.0783
  168DCM    CL1 1213   1.886   3.685   0.111 -0.2537 -0.2345 -0.1150
  168DCM     C1 1214   1.840   3.683   0.283  0.1263  0.6821  0.0004
  168DCM     H1 1215   1.846   3.784   0.324 -0.5112  0.2240  1.2762
  168DCM     H2 1216   1.900   3.608   0.337 -2.5099 -1.6051 -0.0491
  168DCM    CL2 1217   1.662   3.625   0.298 -0.0856  0.1821  0.2733
  169DCM    CL1 1218   1.334   2.192   1.753  0.2101  0.1969  0.5402
  169DCM     C1 1219   1.219   2.187   1.617  0.0389  0.5153 -0.0671
  169DCM     H1 1220   1.126   2.146   1.659 -0.2939 -0.3792 -1.5862
  169DCM     H2 1221   1.253   2.109   1.548 -2.5714 -1.6309  0.8513
  169DCM    CL2 1222   1.174   2.340   1.546  0.3579 -0.0077  0.4490
  170DCM    CL1 1223   3.243   3.045   2.354 -0.0201 -0.1422 -0.3825
  170DCM     C1 1224   3.403   3.104   2.379  0.1580  0.0563 -0.2102
  170DCM     H1 1225   3.443   3.041   2.460 -1.0488  0.6456  0.8788
  170DCM     H2 1226   3.411   3.206   2.417 -0.2234 -0.1247  0.3776
  170DCM    CL2 1227   3.490   3.092   2.230  0.2509 -0.0106 -0.0124
  171DCM    CL1 1228   3.591   3.541   2.289 -0.3224  0.2627 -0.0723
  171DCM     C1 1229   3.671   3.464   2.156 -0.0923  0.0821 -0.2060
  171DCM     H1 1230   3.755   3.522   2.115  1.4292 -0.6467  1.7520
  171DCM     H2 1231   3.593   3.450   2.080  0.3679 -1.1634 -0.4709
  171DCM    CL2 1232   3.739   3.309   2.215  0.3701  0.1314 -0.2000
  172DCM    CL1 1233   2.895   1.602   1.466  0.1641 -0.3847  0.4061
  172DCM     C1 1234   2.921   1.634   1.291 -0.0245 -0.5547  0.0283
  172DCM     H1 1235   2.879   1.734   1.273 -0.0277 -0.7025 -0.8413
  172DCM     H2 1236   2.879   1.550   1.235 -1.9826  0.5806 -0.3311
  172DCM    CL2 1237   3.098   1.639   1.261  0.1527  0.4334 -0.2946
  173DCM    CL1 1238   1.497   0.726   2.480 -0.0057 -0.3139  0.3092
  173DCM     C1 1239   1.673   0.685   2.499 -0.2969 -0.1728  0.5654
  173DCM     H1 1240   1.713   0.672   2.398 -1.0813  0.0209  0.2238
  173DCM     H2 1241   1.691   0.595   2.558 -0.2834 -1.4441 -1.3102
  173DCM    CL2 1242   1.759   0.820   2.588  0.0202 -0.2051  0.2062
  174DCM    CL1 1243   3.844   0.792   2.704  0.0859 -0.0081  0.2974
  174DCM     C1 1244   3.687   0.731   2.783  0.2058  0.6143  0.1344
  174DCM     H1 1245   3.610   0.739   2.707 -1.8758  0.7739  2.1545
  174DCM     H2 1246   3.664   0.787   2.875 -1.2289  0.1773  0.0605
  174DCM    CL2 1247   3.705   0.560   2.832 -0.2997 -0.3756  0.4924
  175DCM    CL1 1248   3.674   3.497   1.241 -0.3379 -0.4316 -0.2223
  175DCM     C1 1249   3.557   3.605   1.321 -0.0542  0.8477 -0.5671
  175DCM     H1 1250   3.458   3.558   1.316 -0.0561  0.8605 -0.6434
  175DCM     H2 1251   3.556   3.701   1.269  1.2967  0.7277 -0.8318
  175DCM    CL2 1252   3.585   3.623   1.496  0.1565 -0.0515  0.1303
  176DCM    CL1 1253   1.440   3.518   3.578  0.1781  0.2545  0.2218
  176DCM     C1 1254   1.297   3.530   3.697 -0.2825  0.3380  0.5702
  176DCM     H1 1255   1.215   3.561   3.631 -0.3444  1.5106  1.1805
  176DCM     H2 1256   1.331   3.602   3.773  1.0941  1.1672 -0.7611
  176DCM    CL2 1257   1.264   3.365   3.770 -0.0455 -0.0890  0.2800
  177DCM    CL1 1258   2.594   1.140   3.772  0.2572 -0.3094 -0.0187
  177DCM     C1 1259   2.742   1.219   3.820  0.4334  0.2093 -0.0273
  177DCM     H1 1260   2.826   1.169   3.771  0.8466 -0.7661  1.6129
  177DCM     H2 1261   2.746   1.199   3.928  0.4396  0.9327  0.1134
  177DCM    CL2 1262   2.740   1.396   3.793 -0.2362 -0.1934  0.1833
  178DCM    CL1 1263   3.443   3.971   2.870  0.5745 -0.2946  0.1572
  178DCM     C1 1264   3.309   3.959   2.746 -0.6595 -0.4599  0.3349
  178DCM     H1 1265   3.347   3.914   2.653 -0.0866 -0.7777  0.7133
  178DCM     H2 1266   3.270   4.059   2.724  0.2711  0.0385  0.9062
  178DCM    CL2 1267   3.178   3.845   2.805  0.2653  0.4257  0.2536
  179DCM    CL1 1268   0.100   3.409   3.099 -0.0433  0.4928 -0.2674
  179DCM     C1 1269   0.156   3.259   3.182  0.1173 -0.4243  0.5063
  179DCM     H1 1270   0.247   3.222   3.133 -0.7639 -0.3240 -1.2463
  179DCM     H2 1271   0.076   3.184   3.187  2.3027 -2.8226  1.9266
  179DCM    CL2 1272   0.208   3.292   3.356  0.5527  0.2783  0.5153
  180DCM    CL1 1273   3.165   1.090   2.514 -0.1674  0.0125  0.3461
  180DCM     C1 1274   3.337   1.081   2.565 -0.6157 -0.2034  0.1095
  180DCM     H1 1275   3.335   1.051   2.670  1.3129 -1.5180 -0.1657
  180DCM     H2 1276   3.384   1.176   2.537  0.1273 -0.0195  1.8463
  180DCM    CL2 1277   3.410   0.948   2.471 -0.2961  0.1757 -0.1765
  181DCM    CL1 1278   1.811   1.533   0.729 -0.4103  0.0286  0.1073
  181DCM     C1 1279   1.958   1.634   0.710  0.0928  0.0278 -0.4355
  181DCM     H1 1280   1.993   1.646   0.813 -0.5675 -1.2072 -0.0475
  181DCM     H2 1281   1.936   1.725   0.653  0.1558  1.2962  1.4702
  181DCM    CL2 1282   2.109   1.563   0.635 -0.1063  0.3343  0.3406
  182DCM    CL1 1283   2.555   2.468   3.462  0.2448 -0.2472  0.1141
  182DCM     C1 1284   2.587   2.642   3.491  0.3912 -0.1514 -0.3200
  182DCM     H1 1285   2.584   2.666   3.598 -1.9416 -2.6951  0.3097
  182DCM     H2 1286   2.502   2.694   3.445 -1.0563 -0.3599  1.9515
  182DCM    CL2 1287   2.746   2.697   3.416 -0.1112  0.1063 -0.4081
  183DCM    CL1 1288   0.337   0.531   3.258  0.2036 -0.2762 -0.0480
  183DCM     C1 1289   0.369   0.365   3.178 -0.7034 -0.6756 -0.1963
  183DCM     H1 1290   0.431   0.389   3.090 -0.0415  0.5634  0.5670
  183DCM     H2 1291   0.271   0.333   3.143  0.0251 -0.3107 -2.8296
  183DCM    CL2 1292   0.445   0.246   3.287 -0.0701  0.1767  0.0531
  184DCM    CL1 1293   2.175   2.880   0.340  0.0018  0.1978 -0.1262
  184DCM     C1 1294   2.194   3.003   0.473  0.5154 -0.3233  0.5386
  184DCM     H1 1295   2.189   2.950   0.568  0.0335  0.2471  0.8337
  184DCM     H2 1296   2.113   3.076   0.463  0.4901 -0.1124  2.1147
  184DCM    CL2 1297   2.353   3.103   0.475 -0.5258 -0.5487 -0.0978
  185DCM    CL1 1298   2.483   3.792   3.497 -0.1682 -0.1620 -0.2382
  185DCM     C1 1299   2.503   3.620   3.466  0.6591  0.4279 -0.4509
  185DCM     H1 1300   2.408   3.565   3.476  0.8877  0.1149  0.0792
  185DCM     H2 1301   2.584   3.583   3.530  1.1538  1.7321 -0.2877
  185DCM    CL2 1302   2.557   3.584   3.300 -0.6129  0.5714  0.1017
  186DCM    CL1 1303   2.282   1.899   3.948  0.4225  0.2041 -0.1363
  186DCM     C1 1304   2.448   1.854   3.886 -0.6797  0.3086  0.2405
  186DCM     H1 1305   2.487   1.769   3.943 -0.5255  1.2797  1.6358
  186DCM     H2 1306   2.510   1.943   3.875  0.6339 -0.5944  0.1972
  186DCM    CL2 1307   2.433   1.774   3.732 -0.3834 -0.3002  0.2492
  187DCM    CL1 1308   3.031   0.080   2.346  0.1504  0.3637 -0.1731
  187DCM     C1 1309   3.163  -0.037   2.366  0.1316  0.7085 -0.5854
  187DCM     H1 1310   3.247   0.004   2.424 -0.2582 -0.7712  1.1054
  187DCM     H2 1311   3.196  -0.071   2.267  3.2126 -1.9222  1.1318
  187DCM    CL2 1312   3.109  -0.187   2.449 -0.4745  0.3212  0.5347
  188DCM    CL1 1313   0.343   2.196   0.944  0.4243 -0.1836 -0.1657
  188DCM     C1 1314   0.494   2.139   1.015 -0.2025 -0.9859 -1.4111
  188DCM     H1 1315   0.558   2.219   1.055 -0.2584 -1.3651 -0.5290
  188DCM     H2 1316   0.557   2.078   0.949 -1.0842 -1.3685 -1.9151
  188DCM    CL2 1317   0.435   2.040   1.156 -0.1558 -0.1586 -0.3382
  189DCM    CL1 1318   2.137   3.930   1.134 -0.1858  0.0667  0.0348
  189DCM     C1 1319   2.205   3.765   1.123 -0.4232 -0.4044 -0.6834
  189DCM     H1 1320   2.205   3.745   1.016 -0.4048  0.4070 -0.8410
  189DCM     H2 1321   2.133   3.711   1.187  0.2641 -0.8839 -0.3043
  189DCM    CL2 1322   2.370   3.734   1.201  0.3845  0.0297  0.0568
  190DCM    CL1 1323   1.251   3.078   1.223  0.4721  0.0042 -0.1188
  190DCM     C1 1324   1.306   3.178   1.080  0.0349 -0.0744  0.2652
  190DCM     H1 1325   1.389   3.128   1.029 -0.0222  0.7756 -0.7130
  190DCM     H2 1326   1.338   3.281   1.097  0.3643  0.4184 -2.7432
  190DCM    CL2 1327   1.172   3.191   0.961  0.0262 -0.4219  0.5532
  191DCM    CL1 1328   2.789   2.871   2.754  0.2639  0.6978  0.2249
  191DCM     C1 1329   2.976   2.857   2.779  0.7200 -0.7183 -0.0173
  191DCM     H1 1330   3.003   2.751   2.778 -0.6814 -1.0993  0.2485
  191DCM     H2 1331   3.006   2.897   2.876  3.0349 -1.3019 -0.4246
  191DCM    CL2 1332   3.076   2.962   2.671 -0.4218 -0.0116  0.1148
  192DCM    CL1 1333   0.908   1.363   1.379 -0.2598  0.0325  0.0591
  192DCM     C1 1334   0.946   1.251   1.244 -0.4571 -0.8043 -0.2178
  192DCM     H1 1335   0.860   1.251   1.176 -0.8417 -0.3774  0.2605
  192DCM     H2 1336   0.962   1.150   1.282 -0.2089 -0.4627  0.6072
  192DCM    CL2 1337   1.096   1.315   1.160  0.1289 -0.0853  0.0482
  193DCM    CL1 1338   3.194   0.183   1.424 -0.4050 -0.2433 -0.2457
  193DCM     C1 1339   3.251   0.210   1.257  0.1779  0.0873  0.6940
  193DCM     H1 1340   3.196   0.293   1.212 -0.8886 -1.0226 -0.1245
  193DCM     H2 1341   3.241   0.118   1.198  1.0267 -0.0611  0.7722
  193DCM    CL2 1342   3.431   0.247   1.252 -0.0530  0.2164 -0.0372
  194DCM    CL1 1343   1.720   2.238   3.086 -0.0180 -0.0519  0.1343
  194DCM     C1 1344   1.650   2.263   3.256 -0.3959 -0.3149  0.4953
  194DCM     H1 1345   1.613   2.166   3.290 -0.0976 -0.5700  0.0995
  194DCM     H2 1346   1.573   2.342   3.255  1.6522  1.7897  1.0113
  194DCM    CL2 1347   1.792   2.310   3.363 -0.0447  0.2991 -0.5804
  195DCM    CL1 1348   3.628   0.303   2.485  0.3620  0.2036  0.2629
  195DCM     C1 1349   3.792   0.374   2.519 -0.1250 -0.2182  0.3991
  195DCM     H1 1350   3.778   0.474   2.561  1.9387  0.3399 -0.1376
  195DCM     H2 1351   3.853   0.385   2.429  1.3173 -2.4488  1.0113
  195DCM    CL2 1352   3.871   0.259   2.636 -0.4289 -0.4025 -0.2208
  196DCM    CL1 1353   2.719   0.305   1.984 -0.0876 -0.5050  0.1919
  196DCM     C1 1354   2.835   0.199   1.891 -0.2705 -0.1220  0.2283
  196DCM     H1 1355   2.782   0.151   1.808  1.7276 -0.3742 -0.9501
  196DCM     H2 1356   2.887   0.129   1.958 -0.8653  0.7255  1.6169
  196DCM    CL2 1357   2.964   0.292   1.815  0.1864  0.0184 -0.3340
  197DCM    CL1 1358   3.289   0.593   0.022 -0.0568 -0.3781  0.3875
  197DCM     C1 1359   3.294   0.733  -0.087  0.0855  0.1055 -0.1494
  197DCM     H1 1360   3.305   0.701  -0.191 -2.8722 -3.2185  0.3849
  197DCM     H2 1361   3.385   0.790  -0.064  0.5456 -0.5594 -0.2886
  197DCM    CL2 1362   3.152   0.840  -0.063  0.5595 -0.2522  0.1700
  198DCM    CL1 1363   0.194   3.606   0.573  0.5065  0.3102  0.1493
  198DCM     C1 1364   0.300   3.500   0.679 -0.3524  0.1488 -0.0180
  198DCM     H1 1365   0.237   3.416   0.712 -0.7422  0.5738  0.3297
  198DCM     H2 1366   0.326   3.569   0.760 -2.9163 -1.3162  2.2009
  198DCM    CL2 1367   0.439   3.435   0.584  0.2685 -0.1190  0.1013
  199DCM    CL1 1368   2.235   0.879   0.085  0.1700 -0.0894  0.6774
  199DCM     C1 1369   2.336   0.963  -0.040 -0.6176  0.1724 -0.7949
  199DCM     H1 1370   2.435   0.915  -0.037 -1.0885 -0.9250 -1.9790
  199DCM     H2 1371   2.340   1.072  -0.030 -0.3752  0.0986 -0.0254
  199DCM    CL2 1372   2.269   0.935  -0.199 -0.6606 -0.6463  0.0337
  200DCM    CL1 1373   1.614   3.780   3.611 -0.1355 -0.1006 -0.2893
  200DCM     C1 1374   1.762   3.754   3.505 -0.2425  0.0123 -0.5746
  200DCM     H1 1375   1.853   3.728   3.561 -0.3806  2.8734  1.1722
  200DCM     H2 1376   1.777   3.835   3.432 -0.3061 -0.1802 -0.8025
  200DCM    CL2 1377   1.733   3.604   3.412 -0.2748  0.0558  0.3861
  201DCM    CL1 1378   0.079   1.498   0.072  0.2579 -0.3501 -0.0533
  201DCM     C1 1379   0.177   1.613   0.170 -0.2103 -0.4672  0.5478
  201DCM     H1 1380   0.170   1.585   0.276 -0.3902 -1.0668  0.3816
  201DCM     H2 1381   0.133   1.713   0.155 -2.6694 -1.2613  1.8223
  201DCM    CL2 1382   0.344   1.626   0.101  0.2527 -0.2552  0.2203
  202DCM    CL1 1383   2.996   2.451   3.219 -0.0686  0.2317  0.0209
  202DCM     C1 1384   2.824   2.442   3.170 -0.5405 -0.4774  0.3600
  202DCM     H1 1385   2.831   2.431   3.061  0.3693 -2.2699  0.5520
  202DCM     H2 1386   2.776   2.534   3.205 -0.2394  0.3493 -1.2711
  202DCM    CL2 1387   2.758   2.289   3.236 -0.1308  0.1657  0.3181
  203DCM    CL1 1388   3.941   1.133   3.487  0.3203  0.3118 -0.0138
  203DCM     C1 1389   3.916   1.296   3.411 -0.2240 -0.1642  0.0537
  203DCM     H1 1390   3.965   1.318   3.316  1.8225  3.2518  1.7020
  203DCM     H2 1391   3.959   1.374   3.475 -1.7800  0.3498  0.5139
  203DCM    CL2 1392   3.739   1.331   3.398  0.0590  0.2797 -0.3659
  204DCM    CL1 1393   1.940   1.774   3.598  0.1183  0.1760  0.0346
  204DCM     C1 1394   1.807   1.864   3.679  0.0027  0.2140  0.1890
  204DCM     H1 1395   1.759   1.916   3.595  0.1416  0.9710  0.5602
  204DCM     H2 1396   1.853   1.942   3.741  3.0934 -0.0258 -1.6108
  204DCM    CL2 1397   1.670   1.788   3.773  0.1785  0.2276  0.0226
  205DCM    CL1 1398   2.077   3.090   1.718  0.1692 -0.2883 -0.3801
  205DCM     C1 1399   2.040   3.076   1.893  0.3112  0.7263 -0.0076
  205DCM     H1 1400   1.932   3.088   1.905  0.2032  0.8606 -1.0080
  205DCM     H2 1401   2.096   3.144   1.957  0.2226 -0.7020  1.6552
  205DCM    CL2 1402   2.086   2.915   1.943 -0.5220 -0.0104  0.0765
  206DCM    CL1 1403   0.460   1.711   3.584 -0.1648 -0.4834  0.0734
  206DCM     C1 1404   0.579   1.594   3.650  0.1292  0.1924  0.3151
  206DCM     H1 1405   0.674   1.648   3.661 -0.1070  0.9036 -0.8811
  206DCM     H2 1406   0.590   1.517   3.573 -1.9855  0.3574 -0.2204
  206DCM    CL2 1407   0.546   1.512   3.805 -0.1293 -0.5166 -0.1273
  207DCM    CL1 1408   2.037   2.979   2.882 -0.4156 -0.2360 -0.1023
  207DCM     C1 1409   2.191   2.965   2.980 -0.0150 -0.3471 -0.3361
  207DCM     H1 1410   2.174   2.910   3.074  1.4254  0.1154  0.2168
  207DCM     H2 1411   2.219   3.068   3.001 -0.6243 -0.3111  0.3242
  207DCM    CL2 1412   2.305   2.882   2.873  0.3134 -0.6111  0.1369
  208DCM    CL1 1413   1.503   3.301   0.474 -0.1211 -0.1746 -0.0364
  208DCM     C1 1414   1.332   3.346   0.459 -0.1967  0.3739 -0.3953
  208DCM     H1 1415   1.278   3.351   0.554 -0.2068 -1.0543 -0.3025
  208DCM     H2 1416   1.288   3.264   0.400  1.4782 -0.5713 -0.4020
  208DCM    CL2 1417   1.325   3.497   0.355  0.3096 -0.0685 -0.0750
  209DCM    CL1 1418   1.126   1.177   0.380  0.2356 -0.0848  0.0692
  209DCM     C1 1419   0.984   1.103   0.468 -0.4155 -0.0850 -0.9484
  209DCM     H1 1420   0.886   1.133   0.429 -0.5859  0.4607 -0.1256
  209DCM     H2 1421   0.999   1.107   0.576  1.0010 -2.6863 -0.9535
  209DCM    CL2 1422   1.008   0.924   0.444 -0.9495  0.1840  0.0061
  210DCM    CL1 1423   0.261   3.159   2.838  0.4146 -0.4365  0.1630
  210DCM     C1 1424   0.183   3.004   2.883 -0.7199 -0.0517  0.5435
  210DCM     H1 1425   0.247   2.943   2.948  0.2097  1.9980  1.6309
  210DCM     H2 1426   0.154   2.949   2.793 -0.9245  1.3366 -0.2738
  210DCM    CL2 1427   0.031   3.034   2.966 -0.3956 -0.4685  0.4755
  211DCM    CL1 1428   2.521   3.297   3.819  0.1792  0.1928 -0.0956
  211DCM     C1 1429   2.664   3.211   3.890  0.5738  0.8880  0.1633
  211DCM     H1 1430   2.677   3.115   3.839  0.0533  0.7299  0.3184
  211DCM     H2 1431   2.644   3.190   3.996  1.7397 -1.4995 -0.0220
  211DCM    CL2 1432   2.799   3.326   3.882 -0.0865  0.3988  0.1732
  212DCM    CL1 1433   0.390   1.674   2.715 -0.0553 -0.1083  0.1148
  212DCM     C1 1434   0.544   1.593   2.772 -0.1915 -0.1224 -0.2271
  212DCM     H1 1435   0.516   1.493   2.807  0.0548 -0.6393 -1.4470
  212DCM     H2 1436   0.590   1.648   2.854  1.8642 -0.6378 -0.9843
  212DCM    CL2 1437   0.664   1.584   2.642  0.1330 -0.2981 -0.2815
  213DCM    CL1 1438   0.067   1.146   1.577 -0.4528  0.4243 -0.1701
  213DCM     C1 1439   0.032   1.270   1.464  0.1729  0.0913 -0.2217
  213DCM     H1 1440  -0.064   1.321   1.481 -0.1491  0.1005 -1.9523
  213DCM     H2 1441   0.031   1.226   1.364 -3.0967  0.7755 -0.6011
  213DCM    CL2 1442   0.160   1.397   1.445  0.1053  0.2534 -0.3109
  214DCM    CL1 1443   1.024   2.475   0.230  0.5049  0.2147 -0.0902
  214DCM     C1 1444   0.889   2.380   0.303 -0.4764  0.5196  0.3802
  214DCM     H1 1445   0.850   2.431   0.391 -1.6023 -0.2150  0.3243
  214DCM     H2 1446   0.926   2.277   0.316  0.8418  0.7573 -1.1459
  214DCM    CL2 1447   0.753   2.360   0.185  0.0277  0.0797 -0.2856
  215DCM    CL1 1448   1.760   3.022   0.800 -0.3223 -0.6634 -0.0515
  215DCM     C1 1449   1.861   2.875   0.836 -0.9511 -0.5991  0.1184
  215DCM     H1 1450   1.877   2.822   0.742  0.1656 -0.2208  0.0773
  215DCM     H2 1451   1.836   2.820   0.928  2.0234  0.2551  1.5946
  215DCM    CL2 1452   2.024   2.943   0.885  0.4577  0.4934  0.2468
  216DCM    CL1 1453   0.654   2.511   3.048 -0.2459 -0.1028 -0.1008
  216DCM     C1 1454   0.732   2.392   2.938 -0.1714 -0.6781  0.1588
  216DCM     H1 1455   0.653   2.354   2.872 -0.3294  1.8947 -1.2772
  216DCM     H2 1456   0.791   2.314   2.987 -0.3701 -0.7019  0.3605
  216DCM    CL2 1457   0.837   2.474   2.818 -0.3008  0.1511 -0.0217
  217DCM    CL1 1458   0.761   1.368   0.534  0.1452 -0.2436 -0.1899
  217DCM     C1 1459   0.796   1.525   0.462  0.0991 -0.1963 -0.2352
  217DCM     H1 1460   0.851   1.507   0.369 -1.2224  1.8873 -1.5241
  217DCM     H2 1461   0.841   1.595   0.533  0.9415 -0.9114 -0.0505
  217DCM    CL2 1462   0.632   1.589   0.421 -0.1249  0.3104  0.0070
  218DCM    CL1 1463   1.740   3.406   0.898 -0.5367  0.1081 -0.4259
  218DCM     C1 1464   1.620   3.538   0.901  1.0428 -0.0676  0.0311
  218DCM     H1 1465   1.598   3.560   0.796 -0.1729  1.4525  0.5621
  218DCM     H2 1466   1.654   3.627   0.956 -0.8684  2.7013 -2.8985
  218DCM    CL2 1467   1.471   3.459   0.967 -0.1013 -0.2625  0.3646
  219DCM    CL1 1468   0.385   3.992   1.281  0.1585  0.2938 -0.4424
  219DCM     C1 1469   0.454   4.160   1.325  0.3542  0.3746 -0.5166
  219DCM     H1 1470   0.560   4.168   1.352  0.1214 -0.3441  0.6693
  219DCM     H2 1471   0.388   4.193   1.406 -0.7555  0.0100 -1.2339
  219DCM    CL2 1472   0.408   4.266   1.191  0.1878 -0.0708  0.0478
  220DCM    CL1 1473   3.444   1.905   2.607  0.1465 -0.3675 -0.0455
  220DCM     C1 1474   3.415   2.079   2.573  0.1862 -0.0509 -0.0507
  220DCM     H1 1475   3.461   2.094   2.474  1.6355  0.2019  0.6431
  220DCM     H2 1476   3.467   2.146   2.642 -0.2535  1.6744 -1.3324
  220DCM    CL2 1477   3.239   2.127   2.570 -0.2603 -0.1193 -0.2213
  221DCM    CL1 1478   0.486   3.523   1.353 -0.1945 -0.2679 -0.3971
  221DCM     C1 1479   0.376   3.387   1.304  0.6021 -0.7302  0.3488
  221DCM     H1 1480   0.359   3.312   1.381  0.2184  0.6065  1.6190
  221DCM     H2 1481   0.427   3.333   1.223 -0.1498 -2.3009  0.8957
  221DCM    CL2 1482   0.222   3.439   1.231 -0.1267 -0.0564 -0.5788
  222DCM    CL1 1483   2.471   0.499   3.721 -0.2658  0.5210 -0.2000
  222DCM     C1 1484   2.468   0.627   3.592  0.0165  0.2417  0.1246
  222DCM     H1 1485   2.573   0.646   3.565  0.6564 -1.6191  1.1045
  222DCM     H2 1486   2.416   0.715   3.631 -0.5242  1.0138 -2.1659
  222DCM    CL2 1487   2.380   0.556   3.458 -0.0669 -0.0804  0.1462
  223DCM    CL1 1488   0.956   3.476   3.455  0.1031  0.1447  0.0664
  223DCM     C1 1489   0.870   3.597   3.356  0.4040  0.2342 -0.0483
  223DCM     H1 1490   0.921   3.694   3.350  0.0506  0.3367 -2.3520
  223DCM     H2 1491   0.766   3.611   3.387  0.9601  0.1155  2.0321
  223DCM    CL2 1492   0.859   3.534   3.191  0.1176  0.3823  0.4541
  224DCM    CL1 1493   2.275   0.137   2.982  0.1529  0.2355  0.2333
  224DCM     C1 1494   2.291   0.285   2.885  0.0820 -0.1683 -0.5544
  224DCM     H1 1495   2.392   0.327   2.893 -0.6610  1.3999  1.8728
  224DCM     H2 1496   2.228   0.364   2.927  0.7827  0.2656 -0.2999
  224DCM    CL2 1497   2.227   0.261   2.715 -0.0758 -0.3443  0.1008
  225DCM    CL1 1498   3.907   3.932   2.716  0.3958  0.4228 -0.3009
  225DCM     C1 1499   3.860   3.927   2.897  0.7186  0.1891  0.5470
  225DCM     H1 1500   3.751   3.928   2.910  0.5502 -2.6116 -0.0322
  225DCM     H2 1501   3.896   4.015   2.952 -2.7437  1.1365  1.5648
  225DCM    CL2 1502   3.901   3.770   2.975 -0.1408 -0.0130  0.0715
  226DCM    CL1 1503   2.481   3.199   3.078 -0.4165  0.2444 -0.5591
  226DCM     C1 1504   2.565   3.106   2.953  0.8449 -0.1995  0.3656
  226DCM     H1 1505   2.639   3.165   2.899  0.9183 -0.7213 -0.1135
  226DCM     H2 1506   2.487   3.069   2.886  1.3074 -0.1231 -0.2239
  226DCM    CL2 1507   2.641   2.965   3.036 -0.2895  0.7725  0.2426
  227DCM    CL1 1508   1.860   0.411   2.562 -0.1846  0.2294 -0.0989
  227DCM     C1 1509   1.731   0.314   2.484 -0.2981  0.3172  0.3181
  227DCM     H1 1510   1.672   0.363   2.405 -0.8537 -0.6386  0.1163
  227DCM     H2 1511   1.654   0.284   2.556 -0.8411 -0.3973 -0.5323
  227DCM    CL2 1512   1.803   0.170   2.405 -0.0395  0.1911  0.0392
  228DCM    CL1 1513   2.803   1.402   2.666 -0.2841  0.1678  0.3002
  228DCM     C1 1514   2.641   1.419   2.591 -0.1217  0.0113 -0.1610
  228DCM     H1 1515   2.616   1.330   2.531 -1.0376  0.6695 -0.7770
  228DCM     H2 1516   2.642   1.507   2.526 -2.7185 -0.0125 -0.3283
  228DCM    CL2 1517   2.526   1.443   2.724  0.2324 -0.0307  0.1899
  229DCM    CL1 1518   0.510   2.941   2.220 -0.5026 -0.0961  0.5418
  229DCM     C1 1519   0.369   2.833   2.260 -0.1485  0.2052  0.5952
  229DCM     H1 1520   0.402   2.730   2.241  1.6350  0.7717  0.4483
  229DCM     H2 1521   0.285   2.862   2.197  1.4575  3.0661 -0.3899
  229DCM    CL2 1522   0.324   2.839   2.433 -0.4974  0.1410  0.6065
  230DCM    CL1 1523   0.775   3.889   2.600  0.2752 -0.1708  0.2037
  230DCM     C1 1524   0.920   3.996   2.646  0.3129 -0.0093  0.0385
  230DCM     H1 1525   0.888   4.098   2.623 -1.4448 -0.5006  0.1889
  230DCM     H2 1526   1.010   3.964   2.592  1.3223  0.7733  1.1882
  230DCM    CL2 1527   0.956   3.986   2.821 -0.1259 -0.3596  0.4922
  231DCM    CL1 1528   0.918   3.428   1.287 -0.0840  0.0566  0.1383
  231DCM     C1 1529   1.096   3.410   1.313  0.1990 -0.1768  0.7632
  231DCM     H1 1530   1.131   3.337   1.239  1.7262  1.0266  0.2231
  231DCM     H2 1531   1.115   3.376   1.415 -0.5021 -0.5300  0.7793
  231DCM    CL2 1532   1.180   3.565   1.271  0.1944 -0.3691 -0.2020
  232DCM    CL1 1533   3.869   1.636   3.303  0.1455  0.4787  0.1817
  232DCM     C1 1534   3.744   1.607   3.175 -0.2545 -0.0312 -1.0476
  232DCM     H1 1535   3.695   1.699   3.139 -1.5740 -0.4802 -0.4694
  232DCM     H2 1536   3.673   1.537   3.220  1.1315 -0.8568 -0.0660
  232DCM    CL2 1537   3.826   1.525   3.033  0.1768  0.0132 -0.1910
  233DCM    CL1 1538   3.564   2.227   1.352 -0.1682 -0.2710 -0.0782
  233DCM     C1 1539   3.494   2.180   1.194  0.0790 -0.2239  0.5023
  233DCM     H1 1540   3.435   2.088   1.185 -0.8304  0.1347  2.2457
  233DCM     H2 1541   3.567   2.167   1.114 -1.3801 -2.3377 -0.5851
  233DCM    CL2 1542   3.405   2.322   1.127 -0.0271  0.0430 -0.2220
  234DCM    CL1 1543   0.099   3.781   3.674  0.2200 -0.1354 -0.3075
  234DCM     C1 1544   0.179   3.664   3.566 -0.0314 -0.2381  0.2396
  234DCM     H1 1545   0.280   3.704   3.560  0.5425 -0.8819  3.5113
  234DCM     H2 1546   0.131   3.668   3.467  0.4931 -2.4770 -0.1522
  234DCM    CL2 1547   0.187   3.495   3.623 -0.0893 -0.1725 -0.4623
  235DCM    CL1 1548   2.223   0.760   1.988  0.0040 -0.1214 -0.5080
  235DCM     C1 1549   2.270   0.585   1.934 -0.2667 -1.2159  0.2497
  235DCM     H1 1550   2.189   0.514   1.957 -2.8123  0.3365 -3.1310
  235DCM     H2 1551   2.358   0.540   1.982 -0.0457 -2.1404 -0.9635
  235DCM    CL2 1552   2.296   0.572   1.757 -0.0039  0.2840  0.1027
  236DCM    CL1 1553   2.307   0.340   2.286 -0.0518  0.3445  0.2345
  236DCM     C1 1554   2.453   0.279   2.371  0.4922  0.5485 -0.1632
  236DCM     H1 1555   2.502   0.202   2.310 -0.6945 -1.1531  0.9152
  236DCM     H2 1556   2.413   0.243   2.467  1.4601 -0.8557 -0.2461
  236DCM    CL2 1557   2.567   0.415   2.408  0.1455 -0.0701  0.0064
  237DCM    CL1 1558   3.250   3.208   3.255  0.3470 -0.0564 -0.1737
  237DCM     C1 1559   3.245   3.389   3.266 -0.0931 -0.4278  0.3165
  237DCM     H1 1560   3.182   3.414   3.352  2.0455  1.5294  1.4110
  237DCM     H2 1561   3.199   3.419   3.171  0.0412 -0.2100  0.3216
  237DCM    CL2 1562   3.410   3.458   3.279  0.3056  0.5729 -0.1190
  238DCM    CL1 1563   3.859   1.757   3.867  0.6441 -0.2456  0.2006
  238DCM     C1 1564   3.797   1.918   3.922 -0.4438 -0.2218  0.4157
  238DCM     H1 1565   3.688   1.925   3.917 -0.3385  0.8002 -1.0250
  238DCM     H2 1566   3.841   2.002   3.867 -1.1864  0.4234  0.7857
  238DCM    CL2 1567   3.833   1.941   4.098  0.2112  0.1689 -0.2666
  239DCM    CL1 1568   1.951   2.684   0.069 -0.3938 -0.1476  0.0727
  239DCM     C1 1569   2.015   2.546  -0.031  0.5249 -1.5836  0.6662
  239DCM     H1 1570   1.948   2.461  -0.044 -0.7027 -0.4716 -0.7029
  239DCM     H2 1571   2.116   2.518   0.001  2.4673  0.5596 -2.8022
  239DCM    CL2 1572   2.067   2.615  -0.192  0.1700 -0.4378  0.0018
  240DCM    CL1 1573   3.232   2.669   0.183 -0.2396 -0.2726  0.0521
  240DCM     C1 1574   3.129   2.622   0.321  0.3106 -0.1507  0.6451
  240DCM     H1 1575   3.153   2.689   0.405  1.1267 -0.0717  0.3577
  240DCM     H2 1576   3.150   2.515   0.338 -0.0581 -0.2235  0.6546
  240DCM    CL2 1577   2.958   2.660   0.269 -0.0323  0.1407  0.0154
  241DCM    CL1 1578   1.405   1.550   0.976 -0.2939  0.1929  0.1154
  241DCM     C1 1579   1.453   1.726   0.958 -0.3527 -0.1263  0.0316
  241DCM     H1 1580   1.531   1.713   0.882 -0.5871 -1.6309  0.0190
  241DCM     H2 1581   1.501   1.764   1.049 -0.3484 -0.6765  0.2643
  241DCM    CL2 1582   1.341   1.845   0.900 -0.3931  0.1779  0.0730
  242DCM    CL1 1583   0.544   1.485   0.792 -0.0331  0.0704 -0.0572
  242DCM     C1 1584   0.583   1.375   0.935  0.1989  0.7683 -0.0522
  242DCM     H1 1585   0.584   1.270   0.906  1.3033  0.4154  1.1526
  242DCM     H2 1586   0.516   1.390   1.020 -0.1201 -0.7371 -0.0097
  242DCM    CL2 1587   0.756   1.405   0.983  0.1252  0.2802 -0.2586
  243DCM    CL1 1588   3.365   0.244   3.243 -0.6740 -0.3052  0.3982
  243DCM     C1 1589   3.293   0.090   3.204  0.3720 -0.2454 -0.7202
  243DCM     H1 1590   3.261   0.071   3.101  2.0670  0.0678 -1.3322
  243DCM     H2 1591   3.206   0.087   3.272  0.9504  1.2073  0.1435
  243DCM    CL2 1592   3.402  -0.038   3.255  0.0609 -0.4223  0.3283
  244DCM    CL1 1593   1.064   2.491   1.877  0.2391 -0.1327 -0.3149
  244DCM     C1 1594   1.034   2.664   1.841  0.5786  0.2281 -0.2872
  244DCM     H1 1595   1.010   2.713   1.936  0.2408  0.0766 -0.2923
  244DCM     H2 1596   0.943   2.668   1.780  0.1230 -1.5351  0.2140
  244DCM    CL2 1597   1.186   2.716   1.756  0.0653 -0.4241  0.2301
  245DCM    CL1 1598   0.274   3.816   1.872 -0.2459 -0.0294 -0.1097
  245DCM     C1 1599   0.315   3.685   1.765 -0.4802  0.3190  0.4426
  245DCM     H1 1600   0.232   3.614   1.774  0.4921 -0.5893  3.3359
  245DCM     H2 1601   0.414   3.644   1.789 -1.1839 -1.0038  1.1917
  245DCM    CL2 1602   0.319   3.738   1.597 -0.2342  0.0263  0.0469
  246DCM    CL1 1603   3.015   3.973   1.701 -0.0290  0.1343 -0.2123
  246DCM     C1 1604   3.098   3.846   1.790  0.3294  0.0289  0.7406
  246DCM     H1 1605   3.023   3.778   1.832 -3.3329  1.8684 -2.1729
  246DCM     H2 1606   3.151   3.901   1.868 -0.3096  2.2534 -0.3060
  246DCM    CL2 1607   3.226   3.767   1.705 -0.2606  0.4039 -0.2861
  247DCM    CL1 1608   1.648   1.122   0.073 -0.0201  0.0181  0.0818
  247DCM     C1 1609   1.810   1.035   0.082 -0.7022 -0.4591 -0.1605
  247DCM     H1 1610   1.859   1.062   0.176 -0.8183 -1.2180  0.1248
  247DCM     H2 1611   1.875   1.071   0.002 -2.5257  0.3353 -1.3605
  247DCM    CL2 1612   1.786   0.859   0.083  0.0210  0.1264 -0.3368
  248DCM    CL1 1613   0.407   1.834   0.863 -0.1049  0.0733  0.4940
  248DCM     C1 1614   0.355   1.835   0.686  0.4991  0.2865  0.3508
  248DCM     H1 1615   0.246   1.839   0.692  0.3360  0.0231 -1.8457
  248DCM     H2 1616   0.387   1.738   0.648  2.1182  0.0678  2.0722
  248DCM    CL2 1617   0.417   1.977   0.600 -0.0119  0.5763  0.1984
  249DCM    CL1 1618   2.019   3.869   0.587  0.2468 -0.0611  0.1340
  249DCM     C1 1619   1.844   3.890   0.639  0.1835  0.6228  0.2213
  249DCM     H1 1620   1.775   3.887   0.554 -1.1540 -0.2101  1.2928
  249DCM     H2 1621   1.833   3.989   0.684  1.8560  1.3556 -0.8667
  249DCM    CL2 1622   1.807   3.748   0.746 -0.2006  0.0901 -0.5783
  250DCM    CL1 1623   0.754   2.662   2.113 -0.0526 -0.2088  0.4444
  250DCM     C1 1624   0.814   2.599   2.273  0.8312  0.5168 -0.2448
  250DCM     H1 1625   0.842   2.494   2.260  0.5139  0.4786 -0.6143
  250DCM     H2 1626   0.739   2.621   2.350  0.0184  1.3293 -1.2527
  250DCM    CL2 1627   0.967   2.697   2.303 -0.0587 -0.4487 -0.3476
  251DCM    CL1 1628   0.126   0.615   2.322  0.1089  0.1602  0.3798
  251DCM     C1 1629   0.101   0.783   2.349 -0.1707  0.1010  0.5773
  251DCM     H1 1630   0.110   0.800   2.457  0.1688  1.1143  0.4002
  251DCM     H2 1631   0.006   0.817   2.307 -0.5969 -0.0483  1.3938
  251DCM    CL2 1632   0.222   0.877   2.258 -0.7647  0.0280 -0.3018
  252DCM    CL1 1633   3.532   2.744   1.084  0.2255 -0.3647 -0.6162
  252DCM     C1 1634   3.697   2.681   1.095  0.2869  1.1014 -0.2661
  252DCM     H1 1635   3.687   2.578   1.058  1.3135  0.5160  1.0501
  252DCM     H2 1636   3.728   2.674   1.199  3.2352 -1.8121 -1.2006
  252DCM    CL2 1637   3.798   2.780   0.987  0.0842 -0.0160  0.0934
  253DCM    CL1 1638   1.297   0.098   0.855 -0.1263 -0.0360 -0.3956
  253DCM     C1 1639   1.452   0.161   0.792  0.0282  0.6966  0.2476
  253DCM     H1 1640   1.451   0.266   0.823  0.2006  0.2854  1.7217
  253DCM     H2 1641   1.453   0.149   0.683  0.9606  2.2585  0.0502
  253DCM    CL2 1642   1.603   0.092   0.873 -0.3494  0.0302 -0.0968
  254DCM    CL1 1643   0.169   3.184   0.241 -0.2546 -0.2258  0.4997
  254DCM     C1 1644   0.190   3.306   0.374  0.2229 -0.4973  0.0537
  254DCM     H1 1645   0.148   3.407   0.357  1.9770  0.2338 -0.1534
  254DCM     H2 1646   0.297   3.311   0.397 -0.0309  1.5618  0.9912
  254DCM    CL2 1647   0.119   3.271   0.535  0.4472 -0.1120  0.2546
  255DCM    CL1 1648   3.870   3.744   2.227  0.1730  0.0019  0.2786
  255DCM     C1 1649   3.888   3.713   2.403 -0.5286  0.1147  0.4264
  255DCM     H1 1650   3.788   3.723   2.447 -0.2210  2.1538  0.7934
  255DCM     H2 1651   3.950   3.793   2.446 -2.0025  0.6139  1.6942
  255DCM    CL2 1652   3.966   3.555   2.434 -0.6383 -0.1072 -0.1474
  256DCM    CL1 1653   3.241   1.647   3.319  0.0057  0.4192 -0.2576
  256DCM     C1 1654   3.370   1.756   3.371  0.2166  0.4433  0.1392
  256DCM     H1 1655   3.448   1.695   3.418 -1.8747 -3.5190 -1.0965
  256DCM     H2 1656   3.326   1.839   3.429 -3.0260 -0.0189 -1.4141
  256DCM    CL2 1657   3.434   1.825   3.216  0.1289 -0.3794 -0.1506
  257DCM    CL1 1658   0.421   0.865   3.091 -0.2283 -0.6045 -0.4362
  257DCM     C1 1659   0.447   0.993   3.218 -0.5415  0.2979 -0.8160
  257DCM     H1 1660   0.536   1.051   3.190 -0.3093 -0.0426 -0.7831
  257DCM     H2 1661   0.463   0.947   3.316 -1.5962 -1.1145 -1.2851
  257DCM    CL2 1662   0.315   1.107   3.251  0.6502  0.3374  0.2703
  258DCM    CL1 1663   3.212   2.507   1.905 -0.1481  0.0951 -0.0295
  258DCM     C1 1664   3.221   2.487   2.080 -0.1391 -0.1619  0.8196
  258DCM     H1 1665   3.149   2.559   2.121 -0.6631 -0.0033 -0.3312
  258DCM     H2 1666   3.320   2.480   2.125 -0.7007  2.0267  2.6015
  258DCM    CL2 1667   3.141   2.333   2.115  0.2825  0.3533 -0.0207
  259DCM    CL1 1668   2.549   0.535   2.788  0.2289 -0.3888 -0.3017
  259DCM     C1 1669   2.661   0.496   2.918 -0.0415  0.7891 -0.0551
  259DCM     H1 1670   2.637   0.572   2.993 -3.2697 -1.0950  1.0330
  259DCM     H2 1671   2.761   0.490   2.874  0.2520 -0.3343  0.7121
  259DCM    CL2 1672   2.627   0.327   2.989  0.2044 -0.3680 -0.0048
  260DCM    CL1 1673   1.709   1.460   1.638  0.0626  0.0620 -0.0072
  260DCM     C1 1674   1.799   1.618   1.647 -0.1145 -0.0216 -0.1634
  260DCM     H1 1675   1.784   1.679   1.557  2.4627  1.2861  0.1770
  260DCM     H2 1676   1.908   1.607   1.656 -0.1570 -2.5338 -1.9251
  260DCM    CL2 1677   1.721   1.732   1.762 -0.1190  0.0559  0.1633
  261DCM    CL1 1678   1.460   1.181   2.895 -0.3750  0.2108 -0.1279
  261DCM     C1 1679   1.614   1.153   2.806  0.7151  0.3495  0.5491
  261DCM     H1 1680   1.605   1.197   2.706 -0.1622 -0.2871  0.3298
  261DCM     H2 1681   1.626   1.045   2.794 -1.5417  0.2298 -1.3042
  261DCM    CL2 1682   1.749   1.217   2.900 -0.1163 -0.3338 -0.1368
  262DCM    CL1 1683   2.803   2.241   0.485  0.1402 -0.1452  0.1737
  262DCM     C1 1684   2.807   2.213   0.667  0.3930 -0.1989  0.9925
  262DCM     H1 1685   2.884   2.138   0.692 -0.1551 -1.4454 -0.8846
  262DCM     H2 1686   2.707   2.183   0.700  0.6578 -0.2631  1.7670
  262DCM    CL2 1687   2.864   2.359   0.757  0.2668 -0.0657 -0.4215
  263DCM    CL1 1688   2.594   0.713   2.073  0.5372  0.0146 -0.3038
  263DCM     C1 1689   2.654   0.818   2.216  0.1550  0.1434  0.2787
  263DCM     H1 1690   2.721   0.764   2.284  0.5533 -0.5375 -0.6391
  263DCM     H2 1691   2.564   0.847   2.272  0.8817  0.3395  1.3907
  263DCM    CL2 1692   2.731   0.961   2.147  0.1836  0.0919 -0.1684
  264DCM    CL1 1693   0.938   2.069   2.878  0.2040 -0.1885  0.1020
  264DCM     C1 1694   0.906   1.955   3.018  0.5719 -0.1323  0.1970
  264DCM     H1 1695   0.993   1.895   3.047  0.1666 -0.1759  1.3408
  264DCM     H2 1696   0.824   1.893   2.980 -0.5413  1.2612  0.2373
  264DCM    CL2 1697   0.842   2.066   3.154  0.4014  0.3013 -0.0488
  265DCM    CL1 1698   2.841   3.477   3.055  0.2590  0.1548  0.3919
  265DCM     C1 1699   2.891   3.649   3.039  0.8658 -0.1375 -0.5815
  265DCM     H1 1700   2.809   3.706   3.083  0.7981 -0.5980 -0.1026
  265DCM     H2 1701   2.896   3.680   2.934  1.0047 -0.4623 -0.6734
  265DCM    CL2 1702   3.045   3.680   3.124  0.0885  0.1037  0.0525
  266DCM    CL1 1703   3.892   0.850   1.766 -0.6940 -0.2256  0.0747
  266DCM     C1 1704   3.938   0.833   1.595 -0.7089 -0.5774 -0.3876
  266DCM     H1 1705   4.037   0.879   1.582 -1.1149  1.4791  2.7975
  266DCM     H2 1706   3.864   0.891   1.538 -0.6120 -1.5884 -1.6002
  266DCM    CL2 1707   3.933   0.668   1.538 -0.6644  0.0163 -0.3472
  267DCM    CL1 1708   3.452   0.026   1.674 -0.3900 -0.0132  0.2103
  267DCM     C1 1709   3.460   0.070   1.850  0.3207  0.4197 -0.4800
  267DCM     H1 1710   3.541   0.142   1.861  0.9921 -0.2911 -0.6918
  267DCM     H2 1711   3.474  -0.026   1.902 -0.1171  0.7248  0.2173
  267DCM    CL2 1712   3.296   0.136   1.885  0.1221  0.1593 -0.1640
  268DCM    CL1 1713   0.627   2.868   3.922 -0.1372  0.2827  0.4389
  268DCM     C1 1714   0.723   2.719   3.890  0.0342  0.4923  0.3487
  268DCM     H1 1715   0.655   2.633   3.891 -1.5592  1.6650 -0.9515
  268DCM     H2 1716   0.800   2.711   3.967 -0.6613  0.0655  1.0211
  268DCM    CL2 1717   0.794   2.722   3.724  0.2331  0.2575  0.1584
  269DCM    CL1 1718   0.012   0.369   0.963 -0.1834 -0.1988 -0.0059
  269DCM     C1 1719  -0.158   0.434   0.965  0.8457  0.5150  0.5505
  269DCM     H1 1720  -0.192   0.437   0.861  0.9277  1.0282  0.5348
  269DCM     H2 1721  -0.154   0.533   1.013 -1.7939  0.5530  0.8583
  269DCM    CL2 1722  -0.265   0.328   1.064 -0.2002  0.0425 -0.1142
  270DCM    CL1 1723   3.217   1.006   2.183  0.0532 -0.0270 -0.0006
  270DCM     C1 1724   3.388   1.012   2.146 -0.9684  0.1521  0.8042
  270DCM     H1 1725   3.437   1.046   2.237  1.9700  1.2433 -1.0408
  270DCM     H2 1726   3.403   1.060   2.048  0.6936 -1.7275  0.0655
  270DCM    CL2 1727   3.428   0.841   2.099 -0.0368  0.0312  0.1802
  271DCM    CL1 1728   3.789   1.739   2.602  0.4773 -0.1561 -0.0821
  271DCM     C1 1729   3.905   1.864   2.631 -0.2689  0.2443  0.0224
  271DCM     H1 1730   3.846   1.952   2.657 -0.6605  0.4455 -1.4377
  271DCM     H2 1731   3.980   1.894   2.557  0.2547  1.9281  1.1721
  271DCM    CL2 1732   3.983   1.831   2.790 -0.2139  0.7459  0.5420
  272DCM    CL1 1733   2.263   3.540   2.578  0.4462 -0.0482 -0.2941
  272DCM     C1 1734   2.179   3.576   2.428 -0.2077 -0.4569  0.5250
  272DCM     H1 1735   2.221   3.666   2.382 -0.1850 -0.2487  0.9528
  272DCM     H2 1736   2.073   3.591   2.454 -0.0315 -1.3256  1.8253
  272DCM    CL2 1737   2.182   3.424   2.330  0.3073  0.0281  0.4459
  273DCM    CL1 1738   0.022   0.517   1.840 -0.2039 -0.1278  0.0521
  273DCM     C1 1739   0.176   0.448   1.901 -0.4953  0.2326  0.0424
  273DCM     H1 1740   0.149   0.407   1.999  2.5569  0.4442  1.0782
  273DCM     H2 1741   0.254   0.525   1.906  0.0764 -0.3591  0.4329
  273DCM    CL2 1742   0.231   0.319   1.791 -0.0725 -0.0668 -0.0403
  274DCM    CL1 1743   2.686   0.205   0.258 -0.3012 -0.3169 -0.0021
  274DCM     C1 1744   2.746   0.042   0.299  0.0043  0.4276  0.5357
  274DCM     H1 1745   2.812   0.048   0.386  0.6560 -0.0667  0.0799
  274DCM     H2 1746   2.797   0.017   0.206  0.9327  0.6974  0.9610
  274DCM    CL2 1747   2.616  -0.077   0.342  0.0498 -0.1843  0.7138
  275DCM    CL1 1748   0.220   1.995   3.928  0.2743 -0.0806  0.4780
  275DCM     C1 1749   0.197   2.175   3.896  0.1629 -0.0510  0.5122
  275DCM     H1 1750   0.102   2.221   3.926 -0.4086 -0.9479  0.1292
  275DCM     H2 1751   0.220   2.192   3.790  1.2772 -0.1510  0.7241
  275DCM    CL2 1752   0.315   2.275   3.981  0.2769 -0.5314 -0.1418
  276DCM    CL1 1753   2.394   1.616   2.057 -0.2735  0.0314  0.2930
  276DCM     C1 1754   2.223   1.566   2.057  0.4434  0.0153 -0.0522
  276DCM     H1 1755   2.191   1.498   1.978 -0.3701  0.5256 -0.1759
  276DCM     H2 1756   2.169   1.660   2.039 -1.3081 -0.8613  0.3762
  276DCM    CL2 1757   2.175   1.507   2.219 -0.0153  0.2884 -0.2773
  277DCM    CL1 1758   1.184   1.579   0.618  0.2781 -0.3784 -0.4443
  277DCM     C1 1759   1.235   1.447   0.501 -0.1894  0.7162 -0.5954
  277DCM     H1 1760   1.195   1.453   0.399  0.3772  2.4375 -0.7491
  277DCM     H2 1761   1.201   1.355   0.550 -0.8650  0.9075 -0.6958
  277DCM    CL2 1762   1.420   1.440   0.481  0.1688 -0.0600  0.0417
  278DCM    CL1 1763   2.261   0.790   2.341 -0.0366  0.0030  0.0710
  278DCM     C1 1764   2.124   0.702   2.416 -0.6610  0.1593  0.0019
  278DCM     H1 1765   2.076   0.756   2.498  0.1420 -0.5247  0.9420
  278DCM     H2 1766   2.161   0.610   2.463  0.1794  1.5889  2.3604
  278DCM    CL2 1767   2.008   0.664   2.279 -0.2690 -0.0320  0.1702
  279DCM    CL1 1768   2.588   3.975   1.176  0.3537 -0.1363 -0.3960
  279DCM     C1 1769   2.735   3.910   1.109  0.1226 -0.5695  0.1829
  279DCM     H1 1770   2.723   3.809   1.068 -1.1301 -0.0017 -0.9350
  279DCM     H2 1771   2.811   3.910   1.189  0.1921 -0.2430  0.1186
  279DCM    CL2 1772   2.789   4.009   0.973 -0.0250 -0.2035 -0.0022
  280DCM    CL1 1773   2.850   3.926   0.648 -0.2877 -0.5496 -0.1341
  280DCM     C1 1774   2.877   3.752   0.613 -0.0728 -0.6422 -0.3932
  280DCM     H1 1775   2.959   3.720   0.678  2.1235 -0.2269 -2.7962
  280DCM     H2 1776   2.905   3.733   0.509 -0.4400  1.8330 -1.0035
  280DCM    CL2 1777   2.736   3.645   0.637 -0.3965  0.2810  0.2657
  281DCM    CL1 1778   2.139   0.629   2.778  0.0063  0.5696 -0.1147
  281DCM     C1 1779   2.089   0.692   2.942 -0.0663  0.0124 -0.0195
  281DCM     H1 1780   1.985   0.661   2.950 -0.5828  1.9923  2.2222
  281DCM     H2 1781   2.096   0.801   2.925  0.0834 -0.1338 -0.9444
  281DCM    CL2 1782   2.192   0.642   3.086  0.2237  0.0332  0.1653
  282DCM    CL1 1783   2.965   3.115   0.634  0.1515  0.0258 -0.1777
  282DCM     C1 1784   2.830   3.138   0.509 -0.0939  0.0526  0.0385
  282DCM     H1 1785   2.851   3.239   0.472  4.1867 -0.3842  0.7328
  282DCM     H2 1786   2.730   3.133   0.555  1.1677 -3.5759  2.8308
  282DCM    CL2 1787   2.854   3.029   0.365  0.3823 -0.0148 -0.0481
  283DCM    CL1 1788   3.283   3.807   1.250 -0.1110 -0.5860 -0.2183
  283DCM     C1 1789   3.180   3.773   1.397  0.0025  0.4293 -0.2863
  283DCM     H1 1790   3.187   3.853   1.472  0.2159 -0.3661  0.5639
  283DCM     H2 1791   3.224   3.685   1.446 -3.9026 -1.6307 -0.1080
  283DCM    CL2 1792   3.011   3.742   1.353  0.2974 -0.4928 -0.2500
  284DCM    CL1 1793   2.400   1.130   2.162 -0.1292  0.0788 -0.0332
  284DCM     C1 1794   2.383   1.221   2.012 -0.2482 -0.1705 -0.0028
  284DCM     H1 1795   2.479   1.231   1.961 -1.1669 -1.5426 -2.1632
  284DCM     H2 1796   2.344   1.317   2.048  1.2929 -0.4190  2.5534
  284DCM    CL2 1797   2.261   1.138   1.902  0.1345  0.0089  0.1779
  285DCM    CL1 1798   3.583   2.970   3.647 -0.1237 -0.1657 -0.1585
  285DCM     C1 1799   3.504   2.877   3.782  0.2696 -0.3000  0.2811
  285DCM     H1 1800   3.508   2.769   3.762  1.1663 -0.0607 -0.9555
  285DCM     H2 1801   3.400   2.908   3.799 -0.4101 -2.1912 -0.1444
  285DCM    CL2 1802   3.589   2.926   3.930 -0.1482  0.4101 -0.1159
  286DCM    CL1 1803   2.213   3.111   0.027 -0.1168 -0.0152  0.3333
  286DCM     C1 1804   2.185   3.245   0.147 -0.1767 -0.1089 -0.4946
  286DCM     H1 1805   2.236   3.204   0.235  1.5864  1.2676 -0.7946
  286DCM     H2 1806   2.078   3.262   0.159 -0.3723 -1.6356  0.1252
  286DCM    CL2 1807   2.267   3.391   0.079 -0.1115 -0.2084  0.0973
  287DCM    CL1 1808   2.407   2.546   0.249  0.2956 -0.0927  0.5503
  287DCM     C1 1809   2.566   2.595   0.304 -0.5352 -0.5152  0.1705
  287DCM     H1 1810   2.588   2.534   0.393 -0.8411 -0.3487  0.3608
  287DCM     H2 1811   2.571   2.703   0.317  2.0648 -0.6252  0.6353
  287DCM    CL2 1812   2.671   2.542   0.169  0.3678  0.0368  0.3457
  288DCM    CL1 1813   3.569   2.063   3.423 -0.0250 -0.1924 -0.2433
  288DCM     C1 1814   3.653   1.997   3.574  0.1375  0.0892  0.4230
  288DCM     H1 1815   3.623   1.893   3.586 -1.1079  0.3479 -0.3016
  288DCM     H2 1816   3.616   2.046   3.665  1.0404 -1.5253  1.7156
  288DCM    CL2 1817   3.825   2.018   3.560  0.1508 -0.0791 -0.4653
  289DCM    CL1 1818   3.813   0.085   1.716 -0.1288  0.4772  0.6792
  289DCM     C1 1819   3.969   0.068   1.822  0.5337  0.0425  0.0649
  289DCM     H1 1820   4.062   0.112   1.785  0.4076  1.7529  1.6302
  289DCM     H2 1821   3.979  -0.040   1.829 -1.3368 -0.1872 -0.3315
  289DCM    CL2 1822   3.955   0.160   1.973  0.4990 -0.0253  0.3185
  290DCM    CL1 1823   1.257   2.222   0.933 -0.3775  0.4453 -0.1602
  290DCM     C1 1824   1.420   2.293   0.911 -0.1671 -0.4432 -0.5984
  290DCM     H1 1825   1.422   2.389   0.964  1.8013 -0.9135  0.2692
  290DCM     H2 1826   1.451   2.302   0.807  0.4162 -0.4961 -0.4370
  290DCM    CL2 1827   1.567   2.215   0.986 -0.2332 -0.0922 -0.1078
  291DCM    CL1 1828   2.916   2.313   1.105  0.2960 -0.2236 -0.0096
  291DCM     C1 1829   3.026   2.340   1.241 -0.6031  0.2770 -1.0357
  291DCM     H1 1830   2.974   2.404   1.312 -0.9718 -1.9941  0.8742
  291DCM     H2 1831   3.118   2.384   1.201  0.9336 -1.2077  0.6260
  291DCM    CL2 1832   3.075   2.187   1.330 -0.1355  0.0986  0.0722
  292DCM    CL1 1833   1.813   3.249   3.086 -0.3820  0.5443 -0.3258
  292DCM     C1 1834   1.716   3.100   3.037 -0.1244 -0.1929 -0.1076
  292DCM     H1 1835   1.764   3.054   2.950 -0.6678 -0.0802 -0.4741
  292DCM     H2 1836   1.611   3.131   3.027  0.6755  2.3641 -1.2160
  292DCM    CL2 1837   1.736   2.978   3.171 -0.2454  0.2783  0.5355
  293DCM    CL1 1838   1.278   0.332   2.938 -0.0219  0.3745 -0.1315
  293DCM     C1 1839   1.424   0.397   2.861  0.2099  0.0698  0.1705
  293DCM     H1 1840   1.503   0.321   2.859  0.8868  0.7270  0.9752
  293DCM     H2 1841   1.442   0.479   2.931 -1.0158 -1.4830  2.4180
  293DCM    CL2 1842   1.370   0.451   2.698 -0.4939  0.1854  0.0473
  294DCM    CL1 1843   3.571   1.175   3.063 -0.5101  0.0823 -0.2094
  294DCM     C1 1844   3.412   1.199   3.152  0.7667 -0.4193 -0.3717
  294DCM     H1 1845   3.406   1.152   3.250  0.6606  0.0528 -0.1480
  294DCM     H2 1846   3.332   1.161   3.086 -1.5384  1.0018  1.4663
  294DCM    CL2 1847   3.378   1.374   3.171 -0.0252  0.1947  0.4851
  295DCM    CL1 1848   3.493   0.109   2.229 -0.3727 -0.1950  0.0906
  295DCM     C1 1849   3.564  -0.055   2.252 -1.0647  0.2319  0.4223
  295DCM     H1 1850   3.672  -0.064   2.236 -1.0436 -2.8128  1.5557
  295DCM     H2 1851   3.509  -0.100   2.169  1.2084  0.9189 -1.5547
  295DCM    CL2 1852   3.522  -0.132   2.414  0.1250  0.4181 -0.2380
  296DCM    CL1 1853   2.622   3.525   1.053  0.1029  0.1580 -0.1675
  296DCM     C1 1854   2.711   3.528   1.210 -0.0299 -0.4645 -0.5700
  296DCM     H1 1855   2.791   3.599   1.186 -0.6944  0.8393  0.9700
  296DCM     H2 1856   2.747   3.425   1.222  1.2609  0.1416  1.1211
  296DCM    CL2 1857   2.616   3.577   1.347  0.1832 -0.1959 -0.2331
  297DCM    CL1 1858   1.137   2.424   2.983 -0.3151 -0.2070 -0.0894
  297DCM     C1 1859   1.142   2.316   3.127  0.6244 -0.1370  0.5280
  297DCM     H1 1860   1.069   2.236   3.109  0.5422  0.5708 -3.1318
  297DCM     H2 1861   1.118   2.385   3.208  0.4818  2.1022 -1.2989
  297DCM    CL2 1862   1.305   2.251   3.151 -0.0639  0.0700 -0.2026
  298DCM    CL1 1863   3.388   2.837   2.772  0.1316  0.2043 -0.6082
  298DCM     C1 1864   3.568   2.860   2.766  0.4445 -0.1844  0.2984
  298DCM     H1 1865   3.615   2.790   2.836 -0.4562 -1.2010 -0.0816
  298DCM     H2 1866   3.578   2.965   2.796 -0.8177 -0.0051  0.1415
  298DCM    CL2 1867   3.623   2.820   2.596 -0.2441 -0.4977  0.0612
  299DCM    CL1 1868   1.561   2.641   1.645  0.5324  0.1384  0.1705
  299DCM     C1 1869   1.551   2.572   1.811  0.4969 -0.2192 -0.1620
  299DCM     H1 1870   1.450   2.543   1.844  1.2261 -1.4773  1.0707
  299DCM     H2 1871   1.594   2.638   1.887 -0.4616 -1.0210  1.1413
  299DCM    CL2 1872   1.638   2.410   1.815 -0.0052  0.0776  0.0181
  300DCM    CL1 1873   0.976   0.902   1.009  0.3909 -0.2293  0.1832
  300DCM     C1 1874   0.844   0.959   0.895  0.4362 -0.7469  0.0435
  300DCM     H1 1875   0.757   0.977   0.959  0.2440  0.7726 -0.6022
  300DCM     H2 1876   0.819   0.882   0.822 -0.2343 -1.5726  1.1057
  300DCM    CL2 1877   0.895   1.119   0.826 -0.0806  0.0091  0.3281
  301DCM    CL1 1878   2.636   0.241   3.363 -0.1401  0.0798  0.0933
  301DCM     C1 1879   2.756   0.360   3.423 -0.1460 -0.4441  0.5329
  301DCM     H1 1880   2.738   0.370   3.530 -0.8098 -0.1691  0.4001
  301DCM     H2 1881   2.732   0.448   3.361  1.4666  0.9217  1.7508
  301DCM    CL2 1882   2.924   0.312   3.383 -0.0505 -0.2446 -0.1385
  302DCM    CL1 1883   2.812   4.005   2.997 -0.1323 -0.0244  0.1533
  302DCM     C1 1884   2.924   4.139   3.027 -0.1362  0.3143 -0.3984
  302DCM     H1 1885   3.007   4.098   3.086 -0.2685 -1.0920 -1.1370
  302DCM     H2 1886   2.873   4.226   3.069 -1.0037 -1.2672  2.0551
  302DCM    CL2 1887   3.002   4.189   2.876  0.1460 -0.0026 -0.2551
  303DCM    CL1 1888   1.937   2.656   3.185  0.0966 -0.3104  0.0937
  303DCM     C1 1889   1.906   2.576   3.035 -0.5764 -0.4178 -0.2388
  303DCM     H1 1890   1.830   2.497   3.046 -0.2856 -0.5425  1.0969
  303DCM     H2 1891   2.004   2.541   3.003 -0.3782 -1.5033  1.4263
  303DCM    CL2 1892   1.834   2.694   2.920  0.1140  0.2890 -0.0745
  304DCM    CL1 1893   0.728   0.313   0.314  0.0331  0.1132  0.1668
  304DCM     C1 1894   0.582   0.254   0.404  0.4163 -0.2082  0.4337
  304DCM     H1 1895   0.613   0.154   0.435  1.0643  0.1348  0.9132
  304DCM     H2 1896   0.491   0.264   0.343  0.3908 -0.0645  0.4966
  304DCM    CL2 1897   0.555   0.349   0.552  0.2579  0.5246 -0.0020
  305DCM    CL1 1898   1.869   3.376   0.414 -0.3445  0.5877  0.0636
  305DCM     C1 1899   1.962   3.396   0.571  0.4287  0.5888 -1.2175
  305DCM     H1 1900   1.935   3.310   0.635 -0.1629  0.7358 -1.2631
  305DCM     H2 1901   1.956   3.492   0.622  2.1856  0.1870 -0.1827
  305DCM    CL2 1902   2.137   3.360   0.545  0.0973 -0.2511  0.2595
  306DCM    CL1 1903   2.513   3.414   0.542  0.2693 -0.0830  0.0666
  306DCM     C1 1904   2.537   3.440   0.365  0.0621 -0.1484 -0.5794
  306DCM     H1 1905   2.600   3.527   0.341 -0.5023 -0.1480 -2.1834
  306DCM     H2 1906   2.445   3.461   0.309 -0.8838 -0.6181  0.7522
  306DCM    CL2 1907   2.615   3.294   0.289  0.0236 -0.0006 -0.0663
  307DCM    CL1 1908   0.599   3.596   3.675 -0.0583  0.0099  0.1933
  307DCM     C1 1909   0.606   3.530   3.837  0.6617  0.1397  0.0942
  307DCM     H1 1910   0.674   3.595   3.893  3.5813 -0.3802 -2.5844
  307DCM     H2 1911   0.653   3.431   3.833  0.5531  0.1207 -2.1037
  307DCM    CL2 1912   0.437   3.523   3.901  0.2360  0.6697  0.1451
  308DCM    CL1 1913   2.468   3.552   2.925 -0.1466  0.3631  0.5700
  308DCM     C1 1914   2.578   3.621   2.800 -0.5581 -0.4420  0.1581
  308DCM     H1 1915   2.530   3.613   2.702 -2.3937 -2.5687  1.1421
  308DCM     H2 1916   2.676   3.571   2.804  0.3954  1.3756  0.6138
  308DCM    CL2 1917   2.618   3.794   2.835 -0.0446  0.5083 -0.0113
  309DCM    CL1 1918   1.467   0.853   1.089  0.1943  0.1435 -0.1819
  309DCM     C1 1919   1.357   1.000   1.093 -0.1702  0.1603  0.3592
  309DCM     H1 1920   1.312   1.023   1.191 -0.3029  2.4285 -0.1801
  309DCM     H2 1921   1.274   0.983   1.023 -1.2489  0.6511  1.4695
  309DCM    CL2 1922   1.427   1.158   1.030  0.0677 -0.3245 -0.0858
  310DCM    CL1 1923   0.794   3.908   0.391  0.1866 -0.3866 -0.0179
  310DCM     C1 1924   0.883   3.782   0.473 -0.2298 -0.0485  0.2623
  310DCM     H1 1925   0.819   3.725   0.542 -0.0740  0.2326  0.6420
  310DCM     H2 1926   0.965   3.823   0.533  0.0996 -0.9903  0.4742
  310DCM    CL2 1927   0.965   3.679   0.340  0.2567 -0.0543 -0.6260
  311DCM    CL1 1928   0.861   3.017   1.685 -0.0526  0.3766 -0.1011
  311DCM     C1 1929   0.683   3.035   1.655  0.4215 -0.4936  0.2972
  311DCM     H1 1930   0.620   3.034   1.746 -0.7492 -2.1511 -0.4833
  311DCM     H2 1931   0.639   2.950   1.602  4.0640 -1.2322 -1.8134
  311DCM    CL2 1932   0.639   3.177   1.551  0.0776  0.5465  0.5709
  312DCM    CL1 1933   3.897   0.342   3.154 -0.0848  0.3233 -0.0573
  312DCM     C1 1934   3.750   0.232   3.148  0.8207 -0.3917 -0.4358
  312DCM     H1 1935   3.669   0.276   3.208  1.3731 -0.2695  0.2295
  312DCM     H2 1936   3.767   0.134   3.195 -0.7936 -0.2306  0.5712
  312DCM    CL2 1937   3.695   0.233   2.981  0.4601  0.2956  0.1086
  313DCM    CL1 1938   0.903   3.257   2.821 -0.4071 -0.2216  0.1325
  313DCM     C1 1939   0.751   3.358   2.833 -0.5286 -0.0881  0.5215
  313DCM     H1 1940   0.686   3.309   2.906  1.4577 -0.2376  2.3019
  313DCM     H2 1941   0.696   3.341   2.739 -0.1676  0.4935  0.1957
  313DCM    CL2 1942   0.768   3.533   2.875  0.5320 -0.1258  0.3660
  314DCM    CL1 1943   1.028   3.778   0.854 -0.2115 -0.4087  0.2552
  314DCM     C1 1944   1.033   3.878   1.003  0.3880 -1.4603  0.0863
  314DCM     H1 1945   1.136   3.899   1.034  0.3597 -0.1393 -0.6567
  314DCM     H2 1946   0.976   3.827   1.082  0.8737 -0.5887  1.0173
  314DCM    CL2 1947   0.945   4.043   0.972  0.0855  0.1498 -0.1278
  315DCM    CL1 1948   1.002   2.974   3.288 -0.0967  0.0495  0.2716
  315DCM     C1 1949   0.888   2.851   3.355 -0.8983  0.2333  0.1847
  315DCM     H1 1950   0.787   2.894   3.349 -1.8193 -1.8126  0.0385
  315DCM     H2 1951   0.907   2.826   3.460 -0.6533 -0.3500  0.0048
  315DCM    CL2 1952   0.890   2.707   3.253 -0.4525 -0.1665 -0.2844
  316DCM    CL1 1953   0.678   2.476   1.141 -0.5324  0.0061 -0.2975
  316DCM     C1 1954   0.649   2.474   1.318 -0.1552 -0.6642  0.4175
  316DCM     H1 1955   0.659   2.373   1.360 -0.9436 -0.2151  1.7340
  316DCM     H2 1956   0.551   2.522   1.325  0.5791  0.8100  1.1087
  316DCM    CL2 1957   0.787   2.554   1.401  0.3646 -0.6304 -0.1838
  317DCM    CL1 1958   1.798   0.429   2.934 -0.0546  0.5240  0.1528
  317DCM     C1 1959   1.799   0.244   2.949  0.6923 -0.1249 -0.3082
  317DCM     H1 1960   1.725   0.230   3.029 -0.9945  0.2843 -1.7427
  317DCM     H2 1961   1.893   0.196   2.978  0.9535  1.1205  1.0149
  317DCM    CL2 1962   1.740   0.151   2.806 -0.2847 -0.2496  0.3503
  318DCM    CL1 1963   1.618   1.052   0.688 -0.3905  0.2712  0.4679
  318DCM     C1 1964   1.609   1.094   0.508 -0.6083  0.1339 -0.1019
  318DCM     H1 1965   1.678   1.177   0.491 -1.5649  1.3719  1.6683
  318DCM     H2 1966   1.502   1.113   0.494 -0.6429  2.7641  2.7281
  318DCM    CL2 1967   1.690   0.961   0.420 -0.3688 -0.0886  0.1093
  319DCM    CL1 1968   1.846   0.972   2.199 -0.3177 -0.5589  0.2420
  319DCM     C1 1969   2.008   1.040   2.231  0.4141  0.5676 -0.0503
  319DCM     H1 1970   2.061   1.071   2.140 -1.0381  1.3102 -0.6682
  319DCM     H2 1971   2.066   0.959   2.277  0.8637  1.9774  2.0000
  319DCM    CL2 1972   2.017   1.157   2.361 -0.3759  0.0149  0.2235
  320DCM    CL1 1973   1.719   3.397   2.319 -0.3037  0.0039 -0.2333
  320DCM     C1 1974   1.543   3.420   2.360 -0.7107  0.1085  0.6209
  320DCM     H1 1975   1.518   3.510   2.303  0.1041  0.0985  0.2260
  320DCM     H2 1976   1.538   3.435   2.469  1.2511  1.0234  0.6349
  320DCM    CL2 1977   1.420   3.296   2.292  0.1042 -0.1675  0.3279
  321DCM    CL1 1978   3.058   3.490   2.703 -0.0839 -0.6763 -0.4238
  321DCM     C1 1979   3.043   3.409   2.551 -0.1846  0.8781 -0.7247
  321DCM     H1 1980   3.139   3.361   2.528  1.9408  3.3010  2.2329
  321DCM     H2 1981   3.016   3.477   2.470 -1.3347 -0.0546 -1.1566
  321DCM    CL2 1982   2.916   3.281   2.575  0.4585 -0.3974 -0.1981
  322DCM    CL1 1983   0.122   0.308   3.462 -0.4247 -0.0445  0.2252
  322DCM     C1 1984   0.247   0.206   3.545  0.3586 -0.3685  0.4299
  322DCM     H1 1985   0.338   0.263   3.569 -0.0361  0.1107  0.7951
  322DCM     H2 1986   0.278   0.128   3.474  0.6201 -0.4125  0.5878
  322DCM    CL2 1987   0.201   0.129   3.702  0.0476  0.0512  0.1181
  323DCM    CL1 1988   0.043   0.758   3.624 -0.1214  0.0358 -0.2893
  323DCM     C1 1989  -0.005   0.711   3.791  0.0677  0.3807  0.5764
  323DCM     H1 1990  -0.109   0.745   3.799  0.5854  2.6070 -1.1791
  323DCM     H2 1991   0.054   0.747   3.876  0.6340 -1.4730  1.0024
  323DCM    CL2 1992   0.008   0.532   3.789 -0.0792  0.0343 -0.2141
  324DCM    CL1 1993   3.116   0.382   0.482  0.0728  0.2581  0.2527
  324DCM     C1 1994   3.107   0.479   0.332  0.5264 -0.2658 -0.3032
  324DCM     H1 1995   3.135   0.423   0.243  1.3811  0.8334 -0.7486
  324DCM     H2 1996   3.172   0.567   0.332  0.2120 -0.0245  0.1316
  324DCM    CL2 1997   2.942   0.549   0.323 -0.0263  0.0157  0.0916
  325DCM    CL1 1998   2.787   2.646   0.591  0.1371  0.3766 -0.4469
  325DCM     C1 1999   2.764   2.821   0.625  0.1232  0.3785 -0.2144
  325DCM     H1 2000   2.668   2.853   0.583 -0.6536 -2.0852 -0.4228
  325DCM     H2 2001   2.846   2.881   0.582  0.5734  0.6372  0.9814
  325DCM    CL2 2002   2.763   2.852   0.803  0.0861  0.3200 -0.2801
  326DCM    CL1 2003   3.602   0.665   1.225  0.1035  0.2336 -0.1102
  326DCM     C1 2004   3.444   0.634   1.308  0.0316 -0.5177  0.2898
  326DCM     H1 2005   3.383   0.579   1.235 -0.4974  1.1193 -0.5789
  326DCM     H2 2006   3.402   0.734   1.328  1.5028  0.5067 -1.4667
  326DCM    CL2 2007   3.483   0.537   1.453 -0.1411  0.0024 -0.0450
  327DCM    CL1 2008   1.171   3.102   1.626 -0.1611  0.3205  0.0143
  327DCM     C1 2009   1.348   3.125   1.628 -0.0873 -0.1100 -0.7433
  327DCM     H1 2010   1.381   3.138   1.731  1.0937 -0.6672 -1.0351
  327DCM     H2 2011   1.376   3.209   1.564 -1.4734  1.1197  0.2005
  327DCM    CL2 2012   1.448   2.987   1.571  0.0268  0.1829 -0.1982
  328DCM    CL1 2013   2.753   2.095   2.362  0.1085 -0.0592 -0.2916
  328DCM     C1 2014   2.735   2.240   2.266  0.2813  0.0022 -0.3758
  328DCM     H1 2015   2.826   2.280   2.223  0.1635 -1.5173 -2.1558
  328DCM     H2 2016   2.684   2.315   2.327  0.0745 -1.5869  1.5168
  328DCM    CL2 2017   2.615   2.220   2.142 -0.3333  0.2714  0.4968
  329DCM    CL1 2018   0.738   2.031   1.443 -0.0327 -0.4581  0.1317
  329DCM     C1 2019   0.594   2.140   1.460 -0.2100 -0.4223  0.2703
  329DCM     H1 2020   0.522   2.074   1.510  1.6712 -1.2888  1.9766
  329DCM     H2 2021   0.567   2.172   1.359 -0.6602 -1.1757  0.1415
  329DCM    CL2 2022   0.620   2.281   1.573  0.0595 -0.3521  0.1801
  330DCM    CL1 2023   3.575   0.025   0.668  0.1339  0.1072 -0.4751
  330DCM     C1 2024   3.678   0.171   0.636 -0.2801  0.6853 -0.2564
  330DCM     H1 2025   3.717   0.171   0.533 -1.2013 -0.5792 -0.6264
  330DCM     H2 2026   3.765   0.176   0.703 -0.9870 -0.5267  0.7851
  330DCM    CL2 2027   3.577   0.320   0.652  0.1714 -0.3949  0.1896
  331DCM    CL1 2028   0.944   2.069   2.461 -0.1295 -0.3219 -0.0963
  331DCM     C1 2029   1.114   2.008   2.403  0.2018  0.1473 -0.4290
  331DCM     H1 2030   1.140   2.060   2.310  0.2224 -0.4644 -0.7683
  331DCM     H2 2031   1.107   1.900   2.390 -2.6558  0.3483 -1.3224
  331DCM    CL2 2032   1.226   2.054   2.535 -0.4517  0.1082  0.0334
  332DCM    CL1 2033   0.525   2.742   1.755  0.2200 -0.2523 -0.3667
  332DCM     C1 2034   0.394   2.629   1.803  0.4468 -0.4417 -0.2731
  332DCM     H1 2035   0.346   2.668   1.894  0.8581  2.1110 -1.0705
  332DCM     H2 2036   0.438   2.531   1.825  2.8465  1.4003  4.5787
  332DCM    CL2 2037   0.276   2.613   1.672  0.0869  0.1612  0.2133
  333DCM    CL1 2038   1.322   0.122   2.555 -0.1241  0.2325 -0.3603
  333DCM     C1 2039   1.349  -0.023   2.661 -0.4396  0.6741 -0.0312
  333DCM     H1 2040   1.421  -0.089   2.611 -1.2944  1.3089 -2.2296
  333DCM     H2 2041   1.260  -0.086   2.662  1.1730 -1.7222  0.5845
  333DCM    CL2 2042   1.404   0.020   2.830 -0.6015  0.2413  0.1003
  334DCM    CL1 2043   2.837   2.991   2.381 -0.5865 -0.0918  0.6187
  334DCM     C1 2044   2.741   3.093   2.268 -0.1607  0.0689  0.0730
  334DCM     H1 2045   2.705   3.178   2.328  0.8569 -0.9052  2.1228
  334DCM     H2 2046   2.667   3.023   2.226  0.6674 -1.6108  1.3159
  334DCM    CL2 2047   2.845   3.174   2.135  0.2196 -0.2243  0.0621
  335DCM    CL1 2048   3.070   0.032   3.576 -0.1885 -0.1281  0.2725
  335DCM     C1 2049   3.042  -0.097   3.463  0.4237  0.0082  0.2640
  335DCM     H1 2050   3.011  -0.191   3.511 -2.2410 -0.1990 -1.6314
  335DCM     H2 2051   3.134  -0.119   3.407 -0.4718 -0.4987 -1.0437
  335DCM    CL2 2052   2.920  -0.052   3.340  0.0593  0.2326 -0.2442
  336DCM    CL1 2053   1.676   3.058   2.118 -0.2443  0.5885  0.1390
  336DCM     C1 2054   1.573   3.103   1.984 -0.2065 -0.2701 -0.4374
  336DCM     H1 2055   1.628   3.124   1.891  0.9470  1.4575  0.5696
  336DCM     H2 2056   1.515   3.188   2.023  1.6600  0.3397  1.1494
  336DCM    CL2 2057   1.463   2.971   1.938  0.1961 -0.1495 -0.0697
  337DCM    CL1 2058   0.000   1.483   3.706  0.0342  0.3595  0.2426
  337DCM     C1 2059   0.180   1.471   3.682 -0.6390  0.1714 -0.3308
  337DCM     H1 2060   0.218   1.398   3.753  0.3856  1.4679  0.5154
  337DCM     H2 2061   0.233   1.566   3.702  1.8214 -1.0972 -0.4422
  337DCM    CL2 2062   0.205   1.443   3.505 -0.0556 -0.3900  0.1365
  338DCM    CL1 2063   0.894   3.843   2.123  0.1025  0.2618  0.4041
  338DCM     C1 2064   0.946   3.954   2.254  0.0959 -0.2925  0.3971
  338DCM     H1 2065   0.964   3.884   2.337  1.0618 -0.1605  0.3125
  338DCM     H2 2066   0.874   4.035   2.271 -1.6297 -1.4478 -0.9982
  338DCM    CL2 2067   1.115   4.011   2.210 -0.0000 -0.3647  0.1995
  339DCM    CL1 2068   1.596   3.814   1.382 -0.3114  0.4217 -0.3858
  339DCM     C1 2069   1.590   3.901   1.225  0.3563  0.6794 -0.3738
  339DCM     H1 2070   1.620   4.006   1.228  1.2544  0.4749 -1.3026
  339DCM     H2 2071   1.491   3.887   1.181  0.1934  0.6010  0.0157
  339DCM    CL2 2072   1.701   3.822   1.106  0.2653 -0.3847  0.5043
  340DCM    CL1 2073   2.373   0.302   0.079  0.0006 -0.1519  0.0262
  340DCM     C1 2074   2.216   0.271  -0.002 -0.2680 -0.1490 -0.3006
  340DCM     H1 2075   2.146   0.351   0.023  0.1476  0.0139  0.3717
  340DCM     H2 2076   2.189   0.169   0.028 -5.0002  0.5699 -1.3279
  340DCM    CL2 2077   2.249   0.266  -0.177  0.0303  0.1457 -0.4078
  341DCM    CL1 2078   1.934   2.746   2.541 -0.1514  0.4176  0.2248
  341DCM     C1 2079   2.072   2.689   2.644 -0.6333  0.5182 -0.1371
  341DCM     H1 2080   2.029   2.682   2.745  0.9938 -0.7135  0.5158
  341DCM     H2 2081   2.147   2.768   2.635  2.7355 -2.3570  0.5768
  341DCM    CL2 2082   2.135   2.531   2.583  0.4009 -0.2654  0.2200
  342DCM    CL1 2083   3.211   0.499   3.055 -0.1895  0.5193 -0.3181
  342DCM     C1 2084   3.283   0.621   3.176 -0.0122  0.7865 -0.5129
  342DCM     H1 2085   3.306   0.577   3.274  0.3343  0.5347 -0.7056
  342DCM     H2 2086   3.216   0.708   3.172 -0.9027  0.0767 -1.7939
  342DCM    CL2 2087   3.425   0.686   3.092  0.0714  0.1325  0.1085
  343DCM    CL1 2088   1.033   3.757   3.705 -0.0639 -0.0969 -0.2575
  343DCM     C1 2089   0.995   3.936   3.694  0.0957 -0.0353  0.2956
  343DCM     H1 2090   1.012   3.978   3.793 -0.8578 -1.3313  1.0481
  343DCM     H2 2091   0.888   3.947   3.670  0.1233 -1.8013 -0.8040
  343DCM    CL2 2092   1.098   4.009   3.570 -0.0875 -0.2106 -0.2435
  344DCM    CL1 2093   1.336   2.877   2.641  0.4610 -0.3348  0.5474
  344DCM     C1 2094   1.296   3.026   2.542  0.4412 -0.6247  0.5135
  344DCM     H1 2095   1.375   3.046   2.469 -0.9855  0.7597 -0.7202
  344DCM     H2 2096   1.280   3.107   2.614 -1.9416  1.2249 -1.8739
  344DCM    CL2 2097   1.149   3.001   2.441 -0.0156  0.1089  0.4041
  345DCM    CL1 2098   1.625   3.524   3.082  0.3925  0.1414 -0.1344
  345DCM     C1 2099   1.563   3.559   2.915 -0.1606  0.5532  0.4265
  345DCM     H1 2100   1.646   3.554   2.843 -0.5625 -0.5958  0.0029
  345DCM     H2 2101   1.499   3.648   2.913 -2.8253 -1.1925  1.7725
  345DCM    CL2 2102   1.446   3.428   2.888 -0.2522  0.0976 -0.1552
  346DCM    CL1 2103   2.169   1.814   3.297 -0.1276  0.1242 -0.4191
  346DCM     C1 2104   2.046   1.919   3.203 -0.5369  1.2497 -0.2086
  346DCM     H1 2105   1.984   1.861   3.134  1.1067 -0.9316  0.0333
  346DCM     H2 2106   2.107   1.982   3.138 -0.0507 -0.6349 -1.6887
  346DCM    CL2 2107   1.931   1.981   3.316 -0.2173 -0.0405  0.0288
  347DCM    CL1 2108   2.386   2.873   3.242  0.2912  0.1086  0.1782
  347DCM     C1 2109   2.299   2.711   3.258 -0.0522 -0.7166  0.3537
  347DCM     H1 2110   2.372   2.631   3.270  2.3514  1.4443  0.8123
  347DCM     H2 2111   2.246   2.688   3.164  0.1084 -3.2657  0.8029
  347DCM    CL2 2112   2.179   2.725   3.392 -0.3641 -0.1890 -0.4537
  348DCM    CL1 2113   2.330   2.814   2.415  0.0060  0.4528 -0.2496
  348DCM     C1 2114   2.217   2.897   2.304 -0.1544 -0.7563  0.2036
  348DCM     H1 2115   2.120   2.850   2.324 -1.1610  1.4524  0.7814
  348DCM     H2 2116   2.248   2.892   2.199  0.4123  1.8379  0.1881
  348DCM    CL2 2117   2.178   3.072   2.355 -0.2523  0.1195 -0.0909
  349DCM    CL1 2118   1.688   0.728   0.802  0.3808 -0.1400  0.2467
  349DCM     C1 2119   1.814   0.615   0.729  0.3973  0.0587  0.1815
  349DCM     H1 2120   1.767   0.521   0.697  0.0910  0.4048 -0.4042
  349DCM     H2 2121   1.890   0.602   0.806 -0.4952 -0.7264  0.9589
  349DCM    CL2 2122   1.874   0.689   0.576 -0.1541 -0.2372  0.0790
  350DCM    CL1 2123   2.655   3.141   1.796  0.2153  0.4243 -0.1700
  350DCM     C1 2124   2.637   2.967   1.834 -0.1561 -0.4315  0.1030
  350DCM     H1 2125   2.717   2.947   1.905 -1.3151 -0.6143  1.4032
  350DCM     H2 2126   2.647   2.914   1.738 -0.1718  1.4277 -0.9815
  350DCM    CL2 2127   2.472   2.925   1.908 -0.1089 -0.2228  0.0397
  351DCM    CL1 2128   1.510   2.662   3.183  0.0281 -0.3396 -0.2589
  351DCM     C1 2129   1.378   2.716   3.078 -0.0609  0.4281  0.4196
  351DCM     H1 2130   1.340   2.618   3.045 -0.2821 -0.1154  2.2082
  351DCM     H2 2131   1.419   2.770   2.992  0.9140  1.2584  1.3801
  351DCM    CL2 2132   1.260   2.821   3.167  0.2636 -0.2391 -0.1879
  352DCM    CL1 2133   1.396   2.098   2.139 -0.0300 -0.0815 -0.2711
  352DCM     C1 2134   1.553   2.142   2.208  0.1713 -0.5544  0.4609
  352DCM     H1 2135   1.555   2.250   2.227  0.4382 -0.7171  1.4339
  352DCM     H2 2136   1.633   2.124   2.135  0.3916  1.0039  0.2741
  352DCM    CL2 2137   1.571   2.051   2.364  0.4508  0.1709  0.0478
  353DCM    CL1 2138   0.502   1.295   2.234  0.3666 -0.1638  0.3549
  353DCM     C1 2139   0.508   1.277   2.416 -0.5886 -0.5976  0.0722
  353DCM     H1 2140   0.441   1.343   2.471  0.6314 -0.4676  1.4386
  353DCM     H2 2141   0.613   1.292   2.442 -0.7128 -1.0006  0.8223
  353DCM    CL2 2142   0.464   1.105   2.452 -0.1584  0.0201 -0.1660
  354DCM    CL1 2143   3.957   2.625   3.694 -0.2152 -0.1490  0.0180
  354DCM     C1 2144   3.989   2.796   3.738  0.1603  0.6908  0.6963
  354DCM     H1 2145   4.001   2.796   3.847 -1.0499 -0.9461  0.8668
  354DCM     H2 2146   3.903   2.856   3.707 -0.6357 -1.2376 -1.0014
  354DCM    CL2 2147   4.133   2.846   3.647  0.0970 -0.1253  0.1050
  355DCM    CL1 2148   1.268   3.896   0.430  0.1174  0.1716 -0.1668
  355DCM     C1 2149   1.328   3.819   0.579  0.7420  0.3601 -0.1437
  355DCM     H1 2150   1.276   3.723   0.582 -2.2730  1.8788 -0.0860
  355DCM     H2 2151   1.298   3.884   0.662 -0.8326  1.3879 -1.4645
  355DCM    CL2 2152   1.505   3.777   0.559  0.2521  0.0071 -0.0959
  356DCM    CL1 2153   3.040   1.919   0.487 -0.3588 -0.1361 -0.5972
  356DCM     C1 2154   2.970   1.795   0.598 -0.1708  0.2839  0.3698
  356DCM     H1 2155   3.002   1.809   0.702  0.0743 -2.1939  0.6866
  356DCM     H2 2156   2.996   1.696   0.557 -1.2854  1.0235 -2.3297
  356DCM    CL2 2157   2.794   1.830   0.581 -0.0405  0.1732 -0.1840
  357DCM    CL1 2158   0.867   0.272   3.971 -0.0008 -0.1297 -0.1609
  357DCM     C1 2159   0.762   0.376   3.875  0.1660  0.7566 -0.4635
  357DCM     H1 2160   0.817   0.407   3.786  0.7020 -0.9679 -0.7699
  357DCM     H2 2161   0.731   0.461   3.938 -1.1794  0.2092 -0.3445
  357DCM    CL2 2162   0.618   0.286   3.811 -0.0781  0.4239  0.0494
  358DCM    CL1 2163   3.451   1.255   1.281 -0.0919 -0.1563 -0.0585
  358DCM     C1 2164   3.326   1.362   1.217 -0.2171 -0.3631 -0.3120
  358DCM     H1 2165   3.308   1.447   1.284 -1.1813  0.7019 -1.8460
  358DCM     H2 2166   3.237   1.299   1.209  1.3552 -3.0517  1.8248
  358DCM    CL2 2167   3.367   1.413   1.050  0.2613  0.1531  0.1624
  359DCM    CL1 2168   0.264   3.339   1.803 -0.1071  0.4143  0.2576
  359DCM     C1 2169   0.379   3.207   1.757  0.0176  0.3130  0.0994
  359DCM     H1 2170   0.468   3.218   1.821  1.0725  0.5015 -1.3477
  359DCM     H2 2171   0.410   3.222   1.653 -1.8811 -1.3933 -0.7731
  359DCM    CL2 2172   0.306   3.046   1.777 -0.0735  0.1202  0.0175
  360DCM    CL1 2173   1.535   2.784   2.333 -0.3631 -0.3135  0.0343
  360DCM     C1 2174   1.364   2.759   2.264  0.0549  0.1193  0.0153
  360DCM     H1 2175   1.350   2.851   2.206  0.8134 -0.0429 -0.4412
  360DCM     H2 2176   1.287   2.748   2.340  1.6617  0.1103  1.7123
  360DCM    CL2 2177   1.342   2.621   2.147 -0.1552 -0.1960 -0.2830
  361DCM    CL1 2178   2.983   0.543   3.734 -0.1554  0.1939 -0.2191
  361DCM     C1 2179   2.870   0.641   3.837  0.0510  0.2754  0.7312
  361DCM     H1 2180   2.916   0.640   3.936  0.0264  3.2724  0.8587
  361DCM     H2 2181   2.773   0.590   3.831  0.2574 -0.0223 -0.2400
  361DCM    CL2 2182   2.860   0.803   3.763  0.1359  0.0757  0.2074
  362DCM    CL1 2183   3.524   2.449   0.798  0.2386 -0.0153  0.4846
  362DCM     C1 2184   3.389   2.569   0.798 -0.1369 -0.4502 -0.0434
  362DCM     H1 2185   3.397   2.659   0.860 -1.5973  1.7928 -2.8708
  362DCM     H2 2186   3.305   2.514   0.841  0.1668 -1.0727 -0.2349
  362DCM    CL2 2187   3.347   2.603   0.625  0.3315 -0.0477  0.3747
  363DCM    CL1 2188   3.873   0.081   0.080 -0.5640  0.0456  0.0375
  363DCM     C1 2189   3.873   0.223  -0.031 -0.0599  0.0641 -0.3658
  363DCM     H1 2190   3.884   0.189  -0.135 -4.0693 -0.6515 -0.7152
  363DCM     H2 2191   3.952   0.293  -0.002  1.6155 -1.9960  0.3228
  363DCM    CL2 2192   3.718   0.308   0.000  0.1700  0.2571  0.3181
  364DCM    CL1 2193   3.241   2.915   3.521  0.2059  0.4794 -0.2439
  364DCM     C1 2194   3.067   2.940   3.486  0.4162 -0.2838  0.4569
  364DCM     H1 2195   3.038   3.045   3.500 -1.0210 -0.7784  1.4659
  364DCM     H2 2196   3.005   2.883   3.556 -1.5712  3.2409  1.8521
  364DCM    CL2 2197   3.043   2.890   3.316  0.0504 -0.1524 -0.1799
  365DCM    CL1 2198   2.988   1.088   1.355 -0.1943 -0.7145 -0.0832
  365DCM     C1 2199   2.821   1.052   1.300  0.1923 -0.2444 -0.4664
  365DCM     H1 2200   2.821   0.943   1.291  0.2478 -0.2079 -0.9317
  365DCM     H2 2201   2.802   1.093   1.200 -0.5333 -1.5000 -0.8657
  365DCM    CL2 2202   2.703   1.103   1.422  0.2145 -0.1400  0.0578
  366DCM    CL1 2203   3.144   0.196   0.941  0.4021 -0.1336  0.3950
  366DCM     C1 2204   3.264   0.122   0.839 -0.0947 -0.5248  0.2120
  366DCM     H1 2205   3.365   0.113   0.881  0.3819  1.1625 -0.4562
  366DCM     H2 2206   3.269   0.188   0.751 -0.2731 -0.6858  0.0820
  366DCM    CL2 2207   3.201  -0.029   0.767  0.3510  0.4284 -0.2548
  367DCM    CL1 2208   3.214   2.075   0.977  0.2062  0.1094 -0.2012
  367DCM     C1 2209   3.089   1.963   1.050 -0.3506  0.7173  0.8208
  367DCM     H1 2210   3.076   2.001   1.152  0.0807 -1.5045  1.7660
  367DCM     H2 2211   3.133   1.862   1.050 -1.1667  0.2356 -2.2308
  367DCM    CL2 2212   2.934   1.964   0.957  0.1498  0.6983 -0.5451
  368DCM    CL1 2213   3.461   2.089   2.101 -0.3448  0.2095  0.3150
  368DCM     C1 2214   3.355   2.062   1.955  0.0415  0.1221 -0.1085
  368DCM     H1 2215   3.250   2.084   1.975  0.5987  0.7886  2.3881
  368DCM     H2 2216   3.348   1.956   1.927 -1.4516 -0.0820  0.9692
  368DCM    CL2 2217   3.411   2.158   1.813 -0.2039  0.1292 -0.1870
  369DCM    CL1 2218   3.159   3.236   1.014 -0.2151 -0.3923 -0.0489
  369DCM     C1 2219   3.030   3.134   1.089 -0.7090  0.3086  1.0265
  369DCM     H1 2220   3.062   3.105   1.190  0.6775  0.4124  0.6381
  369DCM     H2 2221   3.020   3.052   1.017  0.0433  0.7260  0.4289
  369DCM    CL2 2222   2.864   3.214   1.086 -0.1076 -0.0881  0.1378
  370DCM    CL1 2223   3.534   2.190   0.466  0.0401  0.6275 -0.3454
  370DCM     C1 2224   3.539   2.257   0.301  0.6677 -0.0694 -0.0875
  370DCM     H1 2225   3.548   2.183   0.220  1.5352  2.0238 -1.9902
  370DCM     H2 2226   3.616   2.335   0.298 -0.1297  0.7111 -0.6080
  370DCM    CL2 2227   3.388   2.352   0.269  0.1591  0.2902 -0.0215
  371DCM    CL1 2228   0.800   0.364   3.259 -0.1320 -0.3797 -0.1209
  371DCM     C1 2229   0.951   0.376   3.155  0.4470  0.0647  1.2322
  371DCM     H1 2230   0.917   0.461   3.094  1.5384 -1.2360 -1.3340
  371DCM     H2 2231   0.970   0.289   3.091  3.9343  0.8061  1.0906
  371DCM    CL2 2232   1.104   0.395   3.255 -0.4515 -0.1358  0.3723
  372DCM    CL1 2233   3.607   2.668   0.180 -0.2740 -0.1647 -0.2115
  372DCM     C1 2234   3.602   2.709   0.357 -0.2697 -0.2153  0.4510
  372DCM     H1 2235   3.698   2.751   0.388 -0.7603  1.0892  0.2386
  372DCM     H2 2236   3.568   2.622   0.414 -2.8157  0.2154 -0.2851
  372DCM    CL2 2237   3.478   2.836   0.377 -0.3771 -0.1210  0.3365
  373DCM    CL1 2238   0.712   3.433   1.754  0.0103  0.1635  0.3439
  373DCM     C1 2239   0.875   3.378   1.691 -0.1405  0.6059  0.9426
  373DCM     H1 2240   0.863   3.361   1.584 -0.2746 -1.8551  1.2935
  373DCM     H2 2241   0.900   3.286   1.745 -1.8153 -0.8146 -0.5678
  373DCM    CL2 2242   1.008   3.497   1.719 -0.4658 -0.2003 -0.4751
  374DCM    CL1 2243   2.180   0.903   3.388 -0.1512  0.3688  0.1423
  374DCM     C1 2244   2.013   0.892   3.456  0.0384 -0.2236  0.1609
  374DCM     H1 2245   1.954   0.978   3.422  0.4636  0.1647  0.3870
  374DCM     H2 2246   2.016   0.885   3.566  2.8941  1.2483  0.2589
  374DCM    CL2 2247   1.929   0.744   3.393 -0.1606  0.5166  0.2631
  375DCM    CL1 2248   3.286   1.471   1.729 -0.2526  0.2083  0.1180
  375DCM     C1 2249   3.171   1.387   1.611 -0.1207  0.0949  0.4337
  375DCM     H1 2250   3.217   1.304   1.556  0.1101  0.3703  0.2064
  375DCM     H2 2251   3.128   1.458   1.539 -0.2884 -0.9788 -0.5564
  375DCM    CL2 2252   3.043   1.308   1.712  0.1013 -0.4695 -0.2302
  376DCM    CL1 2253   3.218   0.298   2.641  0.3008  0.0457  0.1735
  376DCM     C1 2254   3.246   0.476   2.617 -0.2236  0.4162 -0.8898
  376DCM     H1 2255   3.158   0.517   2.668 -1.6374 -4.0286  0.7444
  376DCM     H2 2256   3.263   0.503   2.512 -0.9116 -1.0251 -1.3969
  376DCM    CL2 2257   3.393   0.514   2.711 -0.5346  0.2468 -0.2939
  377DCM    CL1 2258   3.141   0.477   2.091  0.4581  0.2432 -0.3316
  377DCM     C1 2259   2.965   0.506   2.096 -0.3446 -0.0332 -0.0596
  377DCM     H1 2260   2.910   0.424   2.144 -0.0076  0.8702  1.9840
  377DCM     H2 2261   2.929   0.538   1.998 -2.2909  0.9809  0.9265
  377DCM    CL2 2262   2.934   0.641   2.206  0.2021  0.1481 -0.0263
  378DCM    CL1 2263   3.127   2.352   3.593  0.6048 -0.2344  0.0016
  378DCM     C1 2264   2.965   2.431   3.581 -0.0748  0.1014  0.0330
  378DCM     H1 2265   2.943   2.469   3.481 -0.0679  1.7914  0.6330
  378DCM     H2 2266   2.954   2.501   3.665  1.6353  1.0263 -0.4737
  378DCM    CL2 2267   2.852   2.297   3.618 -0.1337 -0.1675  0.1769
  379DCM    CL1 2268   2.051   3.867   2.584 -0.0324 -0.1514  0.4625
  379DCM     C1 2269   2.117   3.921   2.736  0.0193  0.0124 -0.7122
  379DCM     H1 2270   2.032   3.966   2.790 -0.2212 -2.0522  0.7731
  379DCM     H2 2271   2.204   3.981   2.710  0.0138 -0.4994 -2.0102
  379DCM    CL2 2272   2.176   3.782   2.838  0.4628  0.2793  0.1706
  380DCM    CL1 2273   2.430   3.109   0.842  0.2292  0.0432  0.3041
  380DCM     C1 2274   2.515   3.042   0.982 -0.6487  0.3654  0.2529
  380DCM     H1 2275   2.606   3.098   1.008 -1.1693  0.6468  1.5119
  380DCM     H2 2276   2.546   2.940   0.956 -1.9646 -0.3466  1.3524
  380DCM    CL2 2277   2.393   3.043   1.116 -0.4749 -0.0144 -0.0699
  381DCM    CL1 2278   2.924   3.408   1.838 -0.2531 -0.0560 -0.1126
  381DCM     C1 2279   2.794   3.469   1.728 -0.6342  0.1710 -0.0945
  381DCM     H1 2280   2.710   3.513   1.782 -1.5365 -0.4204 -0.9819
  381DCM     H2 2281   2.756   3.383   1.671  1.4253  0.6029 -2.3092
  381DCM    CL2 2282   2.871   3.588   1.623 -0.6586  0.1970 -0.1197
  382DCM    CL1 2283   1.223   1.927   3.536  0.0823  0.2920 -0.1384
  382DCM     C1 2284   1.272   2.077   3.632  0.2293 -0.1899  0.6305
  382DCM     H1 2285   1.187   2.143   3.656  0.6267  1.4320 -1.9776
  382DCM     H2 2286   1.343   2.126   3.566  0.7536 -0.6591  0.8401
  382DCM    CL2 2287   1.354   2.026   3.790  0.1501 -0.0951 -0.4351
  383DCM    CL1 2288   0.289   3.101   3.841  0.2214  0.0172 -0.2912
  383DCM     C1 2289   0.185   3.235   3.888 -0.5134 -0.3303 -0.0364
  383DCM     H1 2290   0.193   3.319   3.818 -1.3224 -0.3738 -0.1944
  383DCM     H2 2291   0.200   3.266   3.992 -2.5755  1.0826 -0.1091
  383DCM    CL2 2292   0.010   3.186   3.860 -0.0778  0.4027  0.2120
  384DCM    CL1 2293   2.463   3.783   1.623  0.2314 -0.2083  0.3129
  384DCM     C1 2294   2.614   3.883   1.631  0.0698  1.3867 -0.6480
  384DCM     H1 2295   2.584   3.986   1.608  0.8089  1.3220 -2.0174
  384DCM     H2 2296   2.677   3.838   1.554  1.6484  2.8894 -0.2981
  384DCM    CL2 2297   2.694   3.866   1.795  0.1269  0.1753 -0.3770
  385DCM    CL1 2298   2.942   3.669   2.211  0.1287  0.6156  0.0330
  385DCM     C1 2299   2.840   3.747   2.088  0.1050  0.2817 -1.3709
  385DCM     H1 2300   2.759   3.674   2.073  0.6505 -0.5454 -0.3932
  385DCM     H2 2301   2.880   3.759   1.987 -1.0758 -0.9687 -2.0245
  385DCM    CL2 2302   2.776   3.902   2.156  0.5467 -0.1519 -0.0531
  386DCM    CL1 2303   2.409   1.770   2.987 -0.1845  0.1357 -0.2156
  386DCM     C1 2304   2.567   1.849   2.938  0.8164 -0.7499 -0.0667
  386DCM     H1 2305   2.612   1.822   2.842  0.9733 -0.9771  0.0707
  386DCM     H2 2306   2.643   1.825   3.012  0.9842  1.4227  0.5350
  386DCM    CL2 2307   2.539   2.026   2.919 -0.1281 -0.1778  0.1285
  387DCM    CL1 2308   0.404   0.627   2.066 -0.0867 -0.5827  0.1515
  387DCM     C1 2309   0.511   0.697   1.943 -1.0383 -0.4489  0.0497
  387DCM     H1 2310   0.592   0.757   1.984 -1.4402 -0.5702  1.0345
  387DCM     H2 2311   0.459   0.766   1.876  1.4794  1.9955  0.4496
  387DCM    CL2 2312   0.597   0.568   1.848  0.0761 -0.0843  0.2480
  388DCM    CL1 2313   3.792   2.519   2.891 -0.0023  0.0537 -0.0676
  388DCM     C1 2314   3.905   2.657   2.909 -0.1227 -0.5109  0.2822
  388DCM     H1 2315   3.987   2.625   2.975 -0.9088 -2.0448  0.5601
  388DCM     H2 2316   3.861   2.756   2.924  1.2535  0.2801 -0.6643
  388DCM    CL2 2317   3.980   2.674   2.748 -0.2161 -0.2512  0.0524
  389DCM    CL1 2318   2.792   0.058   3.836  0.0347 -0.2601  0.4702
  389DCM     C1 2319   2.639   0.118   3.764 -1.1406  0.2883  1.1834
  389DCM     H1 2320   2.651   0.130   3.655  2.8719 -2.2014  1.1679
  389DCM     H2 2321   2.621   0.217   3.808 -2.9394  0.8681 -0.6709
  389DCM    CL2 2322   2.520  -0.010   3.811 -0.3178 -0.4035  0.3921
  390DCM    CL1 2323   2.663   2.702   1.101  0.5517  0.0058  0.0464
  390DCM     C1 2324   2.664   2.544   1.031  0.1724  0.7703  0.4508
  390DCM     H1 2325   2.686   2.477   1.115  0.7386 -0.5183 -0.6921
  390DCM     H2 2326   2.746   2.542   0.958  0.8072  1.1796  1.1368
  390DCM    CL2 2327   2.511   2.504   0.953 -0.2590 -0.5065 -0.4579
  391DCM    CL1 2328   0.985   0.727   2.661 -0.1551  0.1560  0.3148
  391DCM     C1 2329   1.015   0.833   2.516  0.2297 -0.2694 -0.3888
  391DCM     H1 2330   0.916   0.870   2.488  0.2842 -0.8392 -1.3740
  391DCM     H2 2331   1.073   0.778   2.441  2.7232  0.6498  0.7654
  391DCM    CL2 2332   1.118   0.967   2.573  0.2988  0.1880 -0.0354
  392DCM    CL1 2333   1.252   3.460   3.249  0.0876  0.8946 -0.0014
  392DCM     C1 2334   1.181   3.294   3.212 -0.4974  0.4110 -0.1931
  392DCM     H1 2335   1.103   3.319   3.140  1.5453  0.4728 -2.5208
  392DCM     H2 2336   1.139   3.237   3.295 -0.9230 -0.4701 -0.9993
  392DCM    CL2 2337   1.284   3.172   3.110  0.0875 -0.0418 -0.0495
  393DCM    CL1 2338   3.083   3.724   3.875 -0.3783  0.1874 -0.3375
  393DCM     C1 2339   2.962   3.607   3.805 -0.4667 -0.0529  0.1631
  393DCM     H1 2340   2.925   3.556   3.895  0.8858  1.1485  1.4504
  393DCM     H2 2341   3.006   3.542   3.729  1.1198 -0.2058  1.1773
  393DCM    CL2 2342   2.821   3.693   3.732 -0.4193  0.2003 -0.2641
  394DCM    CL1 2343   1.491   0.743   2.858  0.1270  0.4735  0.0150
  394DCM     C1 2344   1.309   0.748   2.883  0.7692  0.7883 -0.3817
  394DCM     H1 2345   1.264   0.672   2.817 -0.0361  0.2397  0.7656
  394DCM     H2 2346   1.265   0.846   2.865 -0.5593  0.3657  0.4137
  394DCM    CL2 2347   1.276   0.696   3.056 -0.0044 -0.4453  0.0125
  395DCM    CL1 2348   2.427   1.506   0.088 -0.3020 -0.2602 -0.0083
  395DCM     C1 2349   2.426   1.326   0.064  0.4570 -0.0547  0.4713
  395DCM     H1 2350   2.492   1.320  -0.023  0.9223  0.1300  0.8115
  395DCM     H2 2351   2.320   1.300   0.053  0.4490  0.6377 -1.5214
  395DCM    CL2 2352   2.492   1.252   0.213  0.1549  0.4829 -0.5152
  396DCM    CL1 2353   3.574   2.652   2.151 -0.1786  0.1321  0.4899
  396DCM     C1 2354   3.636   2.668   1.986 -0.8741 -0.1990  0.2169
  396DCM     H1 2355   3.726   2.728   1.999 -0.2880 -1.2844  1.4129
  396DCM     H2 2356   3.559   2.725   1.932 -2.0460 -1.0204  0.9612
  396DCM    CL2 2357   3.653   2.519   1.888 -0.2560 -0.0514 -0.2489
  397DCM    CL1 2358   1.425   1.640   1.656  0.0038 -0.2300 -0.2485
  397DCM     C1 2359   1.331   1.517   1.751  0.1035  0.3220  0.0436
  397DCM     H1 2360   1.307   1.554   1.851 -0.0917  1.4509 -0.4016
  397DCM     H2 2361   1.392   1.426   1.754 -1.1353 -0.4885  1.6498
  397DCM    CL2 2362   1.182   1.490   1.655  0.1461 -0.0397 -0.0147
  398DCM    CL1 2363   3.730   0.599   0.392 -0.2973 -0.0734  0.2748
  398DCM     C1 2364   3.632   0.472   0.313 -0.3308  0.3919  0.0132
  398DCM     H1 2365   3.678   0.381   0.351  2.5794  2.4990  2.0030
  398DCM     H2 2366   3.625   0.487   0.205 -2.4088  0.3721  0.1113
  398DCM    CL2 2367   3.462   0.468   0.369  0.2534  0.3762  0.3492
  399DCM    CL1 2368   1.790   0.823   3.077 -0.2126  0.0264  0.3065
  399DCM     C1 2369   1.639   0.821   3.175 -0.7160  0.3904 -0.4977
  399DCM     H1 2370   1.554   0.874   3.131 -1.6430 -0.4476  0.2363
  399DCM     H2 2371   1.662   0.854   3.277  0.3558 -1.1753 -0.1863
  399DCM    CL2 2372   1.590   0.643   3.189 -0.5386  0.1282  0.2699
  400DCM    CL1 2373   2.573   3.356   2.492  0.1038 -0.1121 -0.3925
  400DCM     C1 2374   2.448   3.224   2.491 -0.0175  0.4899  0.1241
  400DCM     H1 2375   2.424   3.199   2.387 -2.2440 -0.9179  0.8846
  400DCM     H2 2376   2.356   3.253   2.545 -0.9563 -1.1959 -0.4944
  400DCM    CL2 2377   2.520   3.074   2.566  0.3313 -0.4293 -0.3814
  401DCM    CL1 2378   2.202   1.920   1.956  0.2131 -0.1284  0.0326
  401DCM     C1 2379   2.231   1.915   2.140  0.2642  0.3808  0.0539
  401DCM     H1 2380   2.331   1.878   2.164  0.3955 -0.4385 -1.6096
  401DCM     H2 2381   2.163   1.843   2.187 -0.6036  0.3204 -1.2318
  401DCM    CL2 2382   2.187   2.064   2.225 -0.0995  0.0160 -0.1483
  402DCM    CL1 2383   2.010   2.613   2.176 -0.4178 -0.2061  0.3399
  402DCM     C1 2384   1.845   2.641   2.244 -0.5361 -0.5072 -0.3056
  402DCM     H1 2385   1.842   2.750   2.259  2.6950 -0.1290 -1.7213
  402DCM     H2 2386   1.836   2.593   2.342 -0.5363 -1.2825 -0.6774
  402DCM    CL2 2387   1.726   2.583   2.117  0.1201 -0.2332 -0.0331
  403DCM    CL1 2388   2.093   3.403   3.250 -0.2566  0.4566  0.3401
  403DCM     C1 2389   2.117   3.464   3.080  0.0009  0.5060 -0.1384
  403DCM     H1 2390   2.212   3.518   3.074  0.4769 -0.3274 -0.2415
  403DCM     H2 2391   2.027   3.520   3.051 -1.5935 -1.9844 -0.2494
  403DCM    CL2 2392   2.154   3.327   2.964  0.0956  0.6975  0.0828
  404DCM    CL1 2393   0.540   0.579   1.336 -0.4549 -0.2110  0.5290
  404DCM     C1 2394   0.423   0.546   1.469  0.0430 -0.1155 -0.8820
  404DCM     H1 2395   0.480   0.505   1.553 -3.0100  0.1437  1.4670
  404DCM     H2 2396   0.344   0.482   1.428 -0.2027  1.7864 -3.6865
  404DCM    CL2 2397   0.365   0.705   1.533  0.2007  0.2430  0.2597
  405DCM    CL1 2398   0.919   1.945   0.725  0.1009 -0.1083 -0.2099
  405DCM     C1 2399   0.752   1.990   0.660 -0.2428  0.0407 -0.0048
  405DCM     H1 2400   0.670   1.977   0.732 -1.0332  0.8689 -0.7181
  405DCM     H2 2401   0.726   1.921   0.580  0.5298  0.5836 -0.7405
  405DCM    CL2 2402   0.741   2.137   0.568 -0.0447 -0.3584 -0.6435
  406DCM    CL1 2403   3.814   2.346   3.855  0.2429 -0.4380 -0.3123
  406DCM     C1 2404   3.810   2.368   4.030  0.1589 -0.4239  0.3007
  406DCM     H1 2405   3.704   2.350   4.055 -0.2061  0.8506 -0.2842
  406DCM     H2 2406   3.846   2.467   4.060  1.6078 -1.3707  1.8863
  406DCM    CL2 2407   3.927   2.269   4.123  0.1686 -0.1751  0.4868
  407DCM    CL1 2408   3.511   0.509   1.848  0.5468  0.0047 -0.3872
  407DCM     C1 2409   3.627   0.627   1.773  0.4354 -0.2721 -0.6481
  407DCM     H1 2410   3.693   0.586   1.695  2.4828  0.9117  0.3790
  407DCM     H2 2411   3.693   0.649   1.858 -0.5095 -1.0222  0.3095
  407DCM    CL2 2412   3.536   0.774   1.708 -0.1182 -0.1801 -0.3154
  408DCM    CL1 2413   3.423   3.269   3.850 -0.0775 -0.1636 -0.1862
  408DCM     C1 2414   3.290   3.256   3.728 -0.1748 -0.6043  0.4486
  408DCM     H1 2415   3.206   3.216   3.786 -0.8488 -0.1568 -0.2026
  408DCM     H2 2416   3.318   3.183   3.650 -0.6272  0.0512 -0.3374
  408DCM    CL2 2417   3.248   3.399   3.624 -0.3543  0.1692 -0.4821
  409DCM    CL1 2418   1.428   1.509   3.624 -0.0151 -0.2556 -0.2266
  409DCM     C1 2419   1.544   1.391   3.682 -0.5117 -0.2140  0.7579
  409DCM     H1 2420   1.649   1.422   3.666 -0.4444 -1.4002 -1.4547
  409DCM     H2 2421   1.542   1.292   3.636 -0.1797 -0.4592  1.2544
  409DCM    CL2 2422   1.510   1.370   3.862 -0.1582  0.1599 -0.1750
  410DCM    CL1 2423   0.313   2.663   2.806  0.0115 -0.2476 -0.1117
  410DCM     C1 2424   0.387   2.706   2.964  0.1626 -0.1247  0.1779
  410DCM     H1 2425   0.437   2.616   3.001 -0.3135 -0.1033  0.8906
  410DCM     H2 2426   0.304   2.735   3.029  0.6998  0.3660  0.6516
  410DCM    CL2 2427   0.513   2.825   2.956 -0.0615 -0.1299 -0.3534
  411DCM    CL1 2428   3.875   2.387   1.405  0.0054 -0.2305  0.0080
  411DCM     C1 2429   4.033   2.432   1.473  0.4019  0.2754 -0.6101
  411DCM     H1 2430   4.026   2.464   1.578  0.4682 -0.4225 -0.3901
  411DCM     H2 2431   4.076   2.511   1.410 -2.1208 -0.0835 -2.9789
  411DCM    CL2 2432   4.141   2.284   1.458  0.4642  0.4082  0.5001
  412DCM    CL1 2433   3.102   0.567   1.341  0.8345 -0.1102 -0.0858
  412DCM     C1 2434   3.155   0.518   1.504 -0.5104 -0.7032 -0.7784
  412DCM     H1 2435   3.245   0.456   1.491  0.8412  1.1342 -0.6268
  412DCM     H2 2436   3.077   0.459   1.552  0.5969 -0.5755  1.2752
  412DCM    CL2 2437   3.203   0.658   1.618 -0.3852  0.0425  0.2286
  413DCM    CL1 2438   3.686   1.428   1.869 -0.3960 -0.6679 -0.2947
  413DCM     C1 2439   3.770   1.579   1.797  0.5164  0.9745  0.3418
  413DCM     H1 2440   3.816   1.645   1.872 -2.2952  4.1701 -0.5046
  413DCM     H2 2441   3.703   1.638   1.734  0.4398  0.8178  0.2777
  413DCM    CL2 2442   3.911   1.519   1.699  0.0976 -0.1265  0.3189
  414DCM    CL1 2443   0.256   1.052   1.850  0.1074  0.0380  0.1664
  414DCM     C1 2444   0.380   1.028   1.971 -0.3305 -0.4513 -0.5649
  414DCM     H1 2445   0.376   0.923   2.002  1.9592 -0.1299  1.0675
  414DCM     H2 2446   0.365   1.099   2.053  2.4647 -2.2469  1.6869
  414DCM    CL2 2447   0.539   1.042   1.886  0.0264  0.0452 -0.3149
  415DCM    CL1 2448   3.681   1.390   2.275  0.1995 -0.0630  0.1164
  415DCM     C1 2449   3.857   1.393   2.331  0.5060 -0.1931 -0.8125
  415DCM     H1 2450   3.915   1.310   2.290  0.3809 -0.1410 -1.1018
  415DCM     H2 2451   3.859   1.402   2.440  2.0851  2.3479 -0.9462
  415DCM    CL2 2452   3.946   1.541   2.278 -0.3406  0.0023 -0.1208
  416DCM    CL1 2453   3.260   0.432   3.546  0.7230  0.3707 -0.3406
  416DCM     C1 2454   3.439   0.440   3.550 -0.1531 -0.3258 -0.3805
  416DCM     H1 2455   3.459   0.547   3.552 -1.3799 -0.0835  0.1550
  416DCM     H2 2456   3.465   0.377   3.464 -3.1144 -0.7648 -1.0867
  416DCM    CL2 2457   3.500   0.378   3.710  0.0501 -0.1543  0.0919
  417DCM    CL1 2458   2.811   0.635   0.699  0.3640 -0.1023 -0.1532
  417DCM     C1 2459   2.691   0.666   0.565  0.5805  0.4255  0.3588
  417DCM     H1 2460   2.705   0.587   0.491  2.1020 -0.0249  1.0909
  417DCM     H2 2461   2.720   0.758   0.513 -0.8573 -0.8812 -3.0643
  417DCM    CL2 2462   2.524   0.670   0.623  0.0560  0.0514 -0.4423
  418DCM    CL1 2463   3.924   2.772   1.760 -0.4485 -0.3139  0.6032
  418DCM     C1 2464   3.950   2.893   1.619  0.0028 -0.5833 -0.0767
  418DCM     H1 2465   4.048   2.944   1.624 -0.2949 -0.0144  0.0626
  418DCM     H2 2466   3.875   2.969   1.645 -0.0158 -0.5161 -0.3284
  418DCM    CL2 2467   3.921   2.805   1.468  0.1531 -0.0185 -0.1353
  419DCM    CL1 2468   2.774   1.074   0.527 -0.1797  0.3690  0.3970
  419DCM     C1 2469   2.951   1.050   0.526  0.5141 -0.1603 -0.8434
  419DCM     H1 2470   3.000   1.095   0.614  3.5949 -0.1279 -2.4515
  419DCM     H2 2471   2.992   1.092   0.434  0.1457 -1.2435 -1.5162
  419DCM    CL2 2472   2.992   0.877   0.507 -0.1279  0.2371 -0.1992
  420DCM    CL1 2473   0.332   3.709   2.710 -0.3228 -0.1030  0.0389
  420DCM     C1 2474   0.236   3.558   2.714 -0.3446  0.5446  0.2369
  420DCM     H1 2475   0.147   3.582   2.656  1.0260  1.5513 -1.5400
  420DCM     H2 2476   0.226   3.527   2.819  0.9896 -0.4733  0.0958
  420DCM    CL2 2477   0.303   3.423   2.613 -0.4398 -0.1093 -0.2970
  421DCM    CL1 2478   1.147   1.158   3.736  0.4438 -0.3562 -0.0971
  421DCM     C1 2479   1.155   1.333   3.783  0.6986 -0.1426  0.1803
  421DCM     H1 2480   1.239   1.371   3.724  1.9565 -5.0037 -1.6308
  421DCM     H2 2481   1.160   1.348   3.892 -4.7597  1.7718  0.4720
  421DCM    CL2 2482   1.003   1.411   3.720  0.5449  0.1631 -0.1515
  422DCM    CL1 2483   3.047   1.431   2.255 -0.2849  0.1879  0.2127
  422DCM     C1 2484   2.925   1.319   2.317  0.1874  0.4726  0.5049
  422DCM     H1 2485   2.921   1.330   2.426 -0.8145  0.5756  0.4737
  422DCM     H2 2486   2.948   1.217   2.284 -1.1316 -0.9803  3.6939
  422DCM    CL2 2487   2.751   1.336   2.257 -0.2194 -0.3562  0.3815
  423DCM    CL1 2488   0.525   0.437   2.380 -0.1553  0.0787  0.6350
  423DCM     C1 2489   0.564   0.294   2.273 -0.4545  0.3905 -0.3317
  423DCM     H1 2490   0.629   0.328   2.191  2.7858 -1.2965  1.3532
  423DCM     H2 2491   0.474   0.245   2.236  0.0745 -2.5392  1.9445
  423DCM    CL2 2492   0.657   0.172   2.371  0.1079  0.0087 -0.3181
  424DCM    CL1 2493   0.449   0.717   2.753  0.0350  0.4161 -0.0231
  424DCM     C1 2494   0.357   0.810   2.627 -0.0464 -0.3658 -0.3635
  424DCM     H1 2495   0.284   0.744   2.579  0.4413 -0.5327 -0.8769
  424DCM     H2 2496   0.431   0.859   2.563  1.5338  1.0080  2.3296
  424DCM    CL2 2497   0.255   0.938   2.701  0.2210 -0.2684 -0.0501
  425DCM    CL1 2498   0.314   3.779   2.240  0.0731 -0.0534 -0.1120
  425DCM     C1 2499   0.460   3.789   2.144 -0.0940 -0.1574 -0.5983
  425DCM     H1 2500   0.537   3.828   2.211  0.6425  1.0946 -2.1042
  425DCM     H2 2501   0.446   3.859   2.061 -1.0466  1.0921  0.5822
  425DCM    CL2 2502   0.518   3.629   2.087 -0.2182  0.2518  0.3258
  426DCM    CL1 2503   1.183   3.708   2.946 -0.2118 -0.0710  0.2336
  426DCM     C1 2504   1.180   3.863   3.046 -0.0617  0.6227  0.4367
  426DCM     H1 2505   1.197   3.947   2.977  0.6059 -0.9412 -1.4164
  426DCM     H2 2506   1.272   3.851   3.106  0.2787  1.1983  0.0370
  426DCM    CL2 2507   1.045   3.886   3.159  0.7681  0.1195 -0.1711
  427DCM    CL1 2508   3.651   3.267   2.773  0.1290  0.4508 -0.0791
  427DCM     C1 2509   3.682   3.178   2.622  0.1083  0.4222  0.6740
  427DCM     H1 2510   3.684   3.247   2.537  0.3036  0.1671  0.4709
  427DCM     H2 2511   3.606   3.101   2.604 -0.5395  1.2703 -0.3356
  427DCM    CL2 2512   3.843   3.094   2.616  0.1584 -0.2171  0.1881
  428DCM    CL1 2513   0.679   2.077   2.151 -0.3341  0.2034 -0.2200
  428DCM     C1 2514   0.620   1.909   2.152 -0.6169  0.1610 -0.6959
  428DCM     H1 2515   0.544   1.902   2.231  1.4751  0.0063  1.3825
  428DCM     H2 2516   0.703   1.841   2.171 -0.0617  0.4379 -2.0464
  428DCM    CL2 2517   0.544   1.892   1.986  0.4236  0.0677  0.7427
  429DCM    CL1 2518   0.440   2.683   1.018 -0.3348 -0.0505 -0.0353
  429DCM     C1 2519   0.325   2.546   0.984 -0.0696 -0.2927 -0.1095
  429DCM     H1 2520   0.385   2.466   0.939  1.1759  1.1318 -1.0804
  429DCM     H2 2521   0.250   2.585   0.915  0.1217  0.9344  0.3548
  429DCM    CL2 2522   0.253   2.478   1.133  0.0979  0.0490 -0.1761
  430DCM    CL1 2523   1.674   1.787   2.641 -0.2471  0.1217  0.3334
  430DCM     C1 2524   1.553   1.888   2.729 -0.2185  0.1070  0.0506
  430DCM     H1 2525   1.473   1.825   2.769 -0.4311 -1.3882 -2.4981
  430DCM     H2 2526   1.511   1.965   2.663  0.2770  1.3747  1.1758
  430DCM    CL2 2527   1.617   1.999   2.859 -0.2905 -0.4190  0.1660
  431DCM    CL1 2528   1.770   3.387   1.921 -0.2588  0.0327 -0.1110
  431DCM     C1 2529   1.896   3.445   2.035 -0.3872  0.3374  0.5542
  431DCM     H1 2530   1.888   3.388   2.128 -0.4112  0.5954  0.7091
  431DCM     H2 2531   1.893   3.552   2.056  0.8659  0.1006  2.1192
  431DCM    CL2 2532   2.037   3.411   1.944 -0.1882 -0.5485  0.1331
  432DCM    CL1 2533   3.737   1.706   0.622  0.2317 -0.2225  0.2259
  432DCM     C1 2534   3.890   1.640   0.563 -0.7956  0.3582 -0.1680
  432DCM     H1 2535   3.877   1.550   0.502  1.1946 -1.8502  2.4192
  432DCM     H2 2536   3.953   1.609   0.647  0.5947 -2.1550 -2.0010
  432DCM    CL2 2537   3.979   1.783   0.494 -0.3132  0.1556  0.3857
  433DCM    CL1 2538   2.599   3.406   2.007 -0.2771  0.2478 -0.5421
  433DCM     C1 2539   2.427   3.380   1.980 -0.0607  0.4503 -0.5942
  433DCM     H1 2540   2.396   3.379   1.875 -0.7219 -0.6467 -0.4030
  433DCM     H2 2541   2.374   3.449   2.046 -0.0244 -0.6063  0.5774
  433DCM    CL2 2542   2.381   3.218   2.040 -0.1321  0.1876  0.3943
  434DCM    CL1 2543   0.708   0.776   3.518 -0.2817 -0.0735  0.0811
  434DCM     C1 2544   0.578   0.661   3.476  0.5476 -0.7287 -0.2863
  434DCM     H1 2545   0.595   0.638   3.370  2.4296 -1.3572  0.1148
  434DCM     H2 2546   0.486   0.715   3.499  0.8557 -0.0965 -0.5185
  434DCM    CL2 2547   0.598   0.503   3.565  0.3357 -0.1871 -0.0886
  435DCM    CL1 2548   0.022   2.712   0.168  0.4041  0.0260 -0.3737
  435DCM     C1 2549   0.013   2.866   0.249  0.2494 -0.3929  0.2651
  435DCM     H1 2550   0.104   2.921   0.222 -1.6463  2.1435 -1.4753
  435DCM     H2 2551  -0.006   2.844   0.354  2.0922 -1.5182  0.3938
  435DCM    CL2 2552  -0.125   2.960   0.183  0.0956 -0.6825 -0.1163
  436DCM    CL1 2553   0.644   1.274   2.753  0.1571  0.0474 -0.1366
  436DCM     C1 2554   0.662   1.099   2.805 -0.1101  0.0769  0.3909
  436DCM     H1 2555   0.625   1.032   2.727 -2.3801  0.8037  0.7702
  436DCM     H2 2556   0.605   1.075   2.895 -0.8173  0.6331  0.0949
  436DCM    CL2 2557   0.838   1.072   2.847 -0.5360 -0.1930  0.2442
  437DCM    CL1 2558   1.498   0.614   0.111 -0.3009  0.3874  0.1035
  437DCM     C1 2559   1.483   0.442   0.074  0.2769 -0.3447 -0.4081
  437DCM     H1 2560   1.454   0.383   0.163 -0.0958 -0.1236 -0.3821
  437DCM     H2 2561   1.578   0.411   0.030  1.2763 -0.1438  1.5098
  437DCM    CL2 2562   1.339   0.415  -0.029  0.4399  0.0463 -0.1787
  438DCM    CL1 2563   1.150   1.452   3.315  0.2079 -0.1500 -0.0084
  438DCM     C1 2564   1.105   1.604   3.389  1.2240 -0.0088  0.6378
  438DCM     H1 2565   1.195   1.639   3.440  1.5941  0.5892 -0.3921
  438DCM     H2 2566   1.020   1.588   3.457  1.5768  0.8205  1.2802
  438DCM    CL2 2567   1.069   1.736   3.267 -0.1733  0.6327  0.0995
  439DCM    CL1 2568   2.881   2.217   2.844 -0.1276 -0.3075  0.2242
  439DCM     C1 2569   2.914   2.386   2.794 -0.1330 -0.0566  0.5161
  439DCM     H1 2570   2.996   2.385   2.722  1.6558  0.0774  2.4317
  439DCM     H2 2571   2.942   2.441   2.885 -0.8835 -1.4412  1.6215
  439DCM    CL2 2572   2.773   2.478   2.740 -0.2865  0.2063 -0.6773
  440DCM    CL1 2573   0.712   3.548   1.028  0.1003  0.1699  0.2334
  440DCM     C1 2574   0.572   3.531   0.915 -0.7254  0.4950 -0.1697
  440DCM     H1 2575   0.613   3.532   0.814 -0.7803  0.7735 -0.1907
  440DCM     H2 2576   0.499   3.610   0.939  0.1410  1.1318  0.4444
  440DCM    CL2 2577   0.485   3.378   0.937 -0.3026 -0.1810  0.0801
  441DCM    CL1 2578   0.474   2.415   2.663  0.2456  0.2628 -0.0866
  441DCM     C1 2579   0.561   2.496   2.530  0.2533  0.4193 -1.0316
  441DCM     H1 2580   0.627   2.573   2.572  1.2954 -0.3843 -1.1612
  441DCM     H2 2581   0.484   2.521   2.456  0.0176 -0.6165 -1.1641
  441DCM    CL2 2582   0.657   2.369   2.443 -0.5898  0.2598 -0.3808
  442DCM    CL1 2583   1.288   3.801   0.065  0.1982  0.0021 -0.1084
  442DCM     C1 2584   1.291   3.944  -0.046 -0.0693 -0.1285 -0.5511
  442DCM     H1 2585   1.303   4.042   0.002 -0.0948 -0.4632  0.1560
  442DCM     H2 2586   1.198   3.950  -0.102 -0.7657 -1.8855  0.3440
  442DCM    CL2 2587   1.420   3.933  -0.169 -0.0835  0.1903  0.3637
  443DCM    CL1 2588   3.319   3.901   0.418 -0.0477  0.5568  0.2959
  443DCM     C1 2589   3.152   3.976   0.445 -0.3710 -0.1155 -0.2707
  443DCM     H1 2590   3.178   4.074   0.487  0.8754 -0.6228  0.1876
  443DCM     H2 2591   3.091   3.926   0.521 -0.2508 -0.4276 -0.3779
  443DCM    CL2 2592   3.062   3.977   0.292  0.3432 -0.0239 -0.0637
  444DCM    CL1 2593   0.251   1.746   1.800 -0.2093 -0.2574 -0.0447
  444DCM     C1 2594   0.197   1.613   1.910 -0.3218  0.4317 -0.2448
  444DCM     H1 2595   0.139   1.532   1.863 -1.7678  1.2087  0.1198
  444DCM     H2 2596   0.127   1.665   1.977  0.8405  1.2556  0.3659
  444DCM    CL2 2597   0.342   1.552   2.012  0.2220 -0.3666  0.1416
  445DCM    CL1 2598   3.529   3.542   0.140 -0.0503  0.6502 -0.3200
  445DCM     C1 2599   3.407   3.631   0.235  0.0417 -1.1656  0.7469
  445DCM     H1 2600   3.442   3.734   0.244 -0.2949 -1.0138  0.3505
  445DCM     H2 2601   3.389   3.577   0.328  2.1115  1.1295  2.5921
  445DCM    CL2 2602   3.248   3.641   0.148  0.2397  0.2296  0.0993
  446DCM    CL1 2603   3.821   0.704   0.054  0.4334 -0.0792 -0.1910
  446DCM     C1 2604   3.681   0.665  -0.051 -0.2808  0.0377 -0.0162
  446DCM     H1 2605   3.594   0.634   0.008  0.1727 -0.3897  0.4386
  446DCM     H2 2606   3.721   0.581  -0.109  0.2201 -0.7947  1.4772
  446DCM    CL2 2607   3.634   0.811  -0.147  0.3000  0.1800  0.2480
  447DCM    CL1 2608   1.364   0.259   3.628  0.1483  0.0056  0.0443
  447DCM     C1 2609   1.419   0.391   3.514  0.0092 -0.2404  0.2782
  447DCM     H1 2610   1.345   0.472   3.513  1.3753  1.0502 -0.3354
  447DCM     H2 2611   1.435   0.346   3.416 -0.0183 -0.4722  0.3795
  447DCM    CL2 2612   1.577   0.460   3.561  0.4509 -0.0428 -0.0595
  448DCM    CL1 2613   0.768   0.838   3.832  0.0069  0.2013 -0.0530
  448DCM     C1 2614   0.771   1.008   3.884 -0.7298 -0.6905 -0.3430
  448DCM     H1 2615   0.865   1.033   3.934 -1.9839  3.1580  0.4260
  448DCM     H2 2616   0.685   1.026   3.950 -1.4188 -0.2941 -1.3270
  448DCM    CL2 2617   0.754   1.111   3.732 -0.1446  0.1162 -0.0257
  449DCM    CL1 2618   2.560   0.860   3.161  0.2530  0.4446 -0.1933
  449DCM     C1 2619   2.531   0.943   3.319 -0.7300  0.3253 -0.3074
  449DCM     H1 2620   2.448   0.892   3.370 -0.3088 -0.4680 -0.4033
  449DCM     H2 2621   2.501   1.047   3.300  0.3250  0.4211 -1.5833
  449DCM    CL2 2622   2.668   0.925   3.434 -0.2160 -0.1455  0.1970
  450DCM    CL1 2623   3.090   0.860   2.847 -0.6349 -0.0742  0.1474
  450DCM     C1 2624   3.054   0.997   2.957  0.3138  0.1755 -0.0889
  450DCM     H1 2625   3.117   1.083   2.931 -2.0899  2.1460  0.1920
  450DCM     H2 2626   3.066   0.963   3.061 -1.5587 -2.0852 -0.5266
  450DCM    CL2 2627   2.880   1.049   2.947  0.3072  0.2179 -0.1920
  451DCM    CL1 2628   1.545   1.971   3.481 -0.1378  0.0760  0.1499
  451DCM     C1 2629   1.485   1.876   3.334  0.2581  0.6497  0.4263
  451DCM     H1 2630   1.386   1.919   3.312 -0.2878 -0.4454  0.6397
  451DCM     H2 2631   1.469   1.770   3.356  1.6859  0.0500 -1.2181
  451DCM    CL2 2632   1.594   1.898   3.194 -0.1001  0.4581 -0.0763
  452DCM    CL1 2633   0.165   0.918   0.345 -0.4575  0.4035  0.0552
  452DCM     C1 2634   0.141   1.045   0.218  0.0172  0.6827 -0.1100
  452DCM     H1 2635   0.042   1.089   0.239 -0.0654 -0.2397  1.5475
  452DCM     H2 2636   0.149   1.008   0.115 -0.2094  2.3396 -0.7618
  452DCM    CL2 2637   0.266   1.180   0.223  0.0068 -0.0119 -0.2194
  453DCM    CL1 2638   0.808   0.933   3.205  0.1375 -0.1666 -0.1081
  453DCM     C1 2639   0.827   0.787   3.099 -0.2067  0.3638  0.5809
  453DCM     H1 2640   0.920   0.740   3.133 -0.2743  1.4747  2.4779
  453DCM     H2 2641   0.824   0.812   2.993  0.2957 -1.6310  0.0485
  453DCM    CL2 2642   0.693   0.670   3.134  0.1339  0.2218  0.0745
  454DCM    CL1 2643   3.781   3.281   0.998 -0.0428  0.4231 -0.2907
  454DCM     C1 2644   3.604   3.255   1.040  0.4947 -0.3083  0.3477
  454DCM     H1 2645   3.558   3.235   0.943  1.0868  5.1149 -1.4142
  454DCM     H2 2646   3.549   3.342   1.080 -1.0338  0.3194 -2.8281
  454DCM    CL2 2647   3.578   3.112   1.145  0.3393 -0.2106  0.8533
  455DCM    CL1 2648   0.330   1.286   2.888 -0.3899 -0.1029 -0.0706
  455DCM     C1 2649   0.178   1.354   2.808 -0.1995  0.1287 -0.4848
  455DCM     H1 2650   0.199   1.460   2.787  0.0681  0.1557 -0.0822
  455DCM     H2 2651   0.095   1.330   2.875 -1.2460  0.6237 -1.5665
  455DCM    CL2 2652   0.156   1.268   2.655 -0.0257 -0.2387 -0.0307
  456DCM    CL1 2653   3.444   1.851   1.626 -0.2130  0.0287 -0.3876
  456DCM     C1 2654   3.298   1.931   1.556  0.2804  0.5170  0.2427
  456DCM     H1 2655   3.303   2.040   1.555 -1.0518  0.5891 -0.5606
  456DCM     H2 2656   3.206   1.900   1.608 -0.8072  1.4612 -1.0550
  456DCM    CL2 2657   3.286   1.897   1.378 -0.0655 -0.3048  0.0786
  457DCM    CL1 2658   1.043   2.712   0.571  0.0303  0.4900 -0.1011
  457DCM     C1 2659   0.981   2.816   0.704  0.1529  0.4002  0.0494
  457DCM     H1 2660   1.018   2.779   0.801 -1.1271 -0.2022  0.3246
  457DCM     H2 2661   0.872   2.816   0.702  0.1666  0.0972 -1.5620
  457DCM    CL2 2662   1.038   2.983   0.685  0.1598  0.2004 -0.5130
  458DCM    CL1 2663   2.151   3.324   0.879 -0.1567 -0.2968  0.4476
  458DCM     C1 2664   2.264   3.369   1.014  0.4711 -0.8740 -0.4921
  458DCM     H1 2665   2.336   3.446   0.983 -0.4751 -0.4172 -1.6165
  458DCM     H2 2666   2.323   3.287   1.056  2.0595  0.2585 -0.4141
  458DCM    CL2 2667   2.160   3.426   1.154 -0.2463  0.1548  0.3270
  459DCM    CL1 2668   3.865   3.457   0.312 -0.1956  0.4948 -0.2459
  459DCM     C1 2669   3.794   3.288   0.295  1.0237  0.3957  0.6055
  459DCM     H1 2670   3.697   3.276   0.343  0.1281 -0.1533 -1.2565
  459DCM     H2 2671   3.871   3.210   0.305 -0.6313 -1.7280 -1.9697
  459DCM    CL2 2672   3.749   3.270   0.119 -0.0383  0.0791  0.0238
  460DCM    CL1 2673   3.365   1.587   3.757  0.1587  0.3534  0.2790
  460DCM     C1 2674   3.546   1.543   3.747  0.0233  0.2955 -1.3336
  460DCM     H1 2675   3.556   1.434   3.748 -3.7239 -0.1780 -1.1195
  460DCM     H2 2676   3.596   1.591   3.833 -0.8780 -0.0868 -0.5799
  460DCM    CL2 2677   3.626   1.618   3.598  0.0124  0.0449 -0.0175
  461DCM    CL1 2678   2.850   3.636   0.266  0.2712  0.2824  0.0171
  461DCM     C1 2679   2.789   3.723   0.118  0.0674  0.0545 -0.2523
  461DCM     H1 2680   2.868   3.716   0.042 -0.1209 -2.0729 -0.3266
  461DCM     H2 2681   2.759   3.826   0.138 -1.4791 -0.1056 -1.5374
  461DCM    CL2 2682   2.652   3.628   0.049  0.2965  0.0220  0.0242
  462DCM    CL1 2683   3.863   3.416   1.809  0.1796  0.4745 -0.0730
  462DCM     C1 2684   3.897   3.247   1.753  0.2768  0.1589 -0.0161
  462DCM     H1 2685   3.962   3.247   1.665  0.5923  1.8332  0.1733
  462DCM     H2 2686   3.802   3.203   1.721  0.1814  0.1478  0.2802
  462DCM    CL2 2687   3.977   3.155   1.882 -0.0895 -0.1481  0.1266
  463DCM    CL1 2688   0.864   2.849   2.701 -0.1578  0.1436  0.1132
  463DCM     C1 2689   0.980   2.817   2.837  0.1900 -0.0562  0.1176
  463DCM     H1 2690   1.047   2.733   2.814  0.6590 -0.6471  3.2208
  463DCM     H2 2691   0.918   2.791   2.923 -1.9330 -0.5410 -1.4630
  463DCM    CL2 2692   1.083   2.952   2.860  0.4541 -0.1798 -0.0019
  464DCM    CL1 2693   3.796   2.541   3.314  0.3163  0.0508  0.2860
  464DCM     C1 2694   3.740   2.385   3.390 -0.1563  0.7215 -0.1465
  464DCM     H1 2695   3.832   2.329   3.413 -1.1934 -1.3270 -0.8202
  464DCM     H2 2696   3.680   2.336   3.314  0.1041 -0.5515  0.4444
  464DCM    CL2 2697   3.652   2.418   3.542  0.1025 -0.5644 -0.0935
  465DCM    CL1 2698   0.802   3.229   3.773  0.0023  0.0333  0.2773
  465DCM     C1 2699   0.974   3.208   3.732 -0.1133 -0.0932 -0.7025
  465DCM     H1 2700   1.039   3.232   3.817  0.3757 -0.3776 -0.9913
  465DCM     H2 2701   0.987   3.283   3.653 -2.3313 -0.7379 -1.7532
  465DCM    CL2 2702   1.015   3.048   3.662  0.1863 -0.2282 -0.0011
  466DCM    CL1 2703   3.329   3.208   2.695 -0.0425 -0.3280  0.0836
  466DCM     C1 2704   3.300   3.267   2.861  0.2950 -0.2409  0.0791
  466DCM     H1 2705   3.276   3.374   2.855  1.6182  0.0660 -0.0476
  466DCM     H2 2706   3.383   3.255   2.931  0.4778 -2.5766 -0.4646
  466DCM    CL2 2707   3.159   3.169   2.919 -0.0415  0.3015 -0.2155
  467DCM    CL1 2708   1.496   1.555   2.089  0.1671 -0.0586 -0.0810
  467DCM     C1 2709   1.333   1.570   2.157 -0.1896 -0.0795 -0.4612
  467DCM     H1 2710   1.301   1.473   2.197 -0.3944 -0.0757 -0.6145
  467DCM     H2 2711   1.261   1.616   2.088  1.3302  0.7887 -1.5237
  467DCM    CL2 2712   1.359   1.679   2.293 -0.0687 -0.3013 -0.2703
  468DCM    CL1 2713   2.993   1.759   2.910  0.2711 -0.0261 -0.0145
  468DCM     C1 2714   3.113   1.672   3.020 -0.3687 -0.1375  0.0472
  468DCM     H1 2715   3.082   1.694   3.123  1.0669 -0.3892  0.5504
  468DCM     H2 2716   3.214   1.709   3.001  0.2699 -1.8568 -0.1249
  468DCM    CL2 2717   3.127   1.495   2.988 -0.0761  0.3055  0.2139
  469DCM    CL1 2718   1.123   0.776   3.993 -0.0549 -0.0971  0.0754
  469DCM     C1 2719   1.045   0.686   4.123 -0.7730 -0.3475  0.3893
  469DCM     H1 2720   1.093   0.710   4.218 -0.0480  0.3792 -0.1488
  469DCM     H2 2721   1.057   0.578   4.106 -3.0743 -0.5404 -0.4106
  469DCM    CL2 2722   0.867   0.724   4.136 -0.1870  0.4795  0.0285
  470DCM    CL1 2723   0.525   0.009   1.640  0.0586  0.1872  0.0094
  470DCM     C1 2724   0.697   0.008   1.676 -1.2903 -0.5983 -0.1595
  470DCM     H1 2725   0.725   0.113   1.661  0.5102 -1.1506 -0.9000
  470DCM     H2 2726   0.737  -0.066   1.606  2.2724  1.2034 -0.2463
  470DCM    CL2 2727   0.713  -0.041   1.847  0.2435  0.0997 -0.0322
  471DCM    CL1 2728   0.959   2.175   3.821 -0.2007 -0.1849  0.2340
  471DCM     C1 2729   1.029   2.308   3.925  0.3734  0.0329  1.2402
  471DCM     H1 2730   1.138   2.306   3.928  0.5162  2.6624  0.3915
  471DCM     H2 2731   0.982   2.304   4.025 -2.6222  3.0795  0.1519
  471DCM    CL2 2732   0.983   2.474   3.862  0.3967  0.1868 -0.1267
  472DCM    CL1 2733   0.393   3.665   3.241  0.2147  0.2816 -0.0916
  472DCM     C1 2734   0.380   3.595   3.065  0.4970 -0.5594 -0.2365
  472DCM     H1 2735   0.440   3.656   2.996  1.2469  1.8693  2.3374
  472DCM     H2 2736   0.277   3.591   3.030  0.8719  1.3478 -1.7313
  472DCM    CL2 2737   0.448   3.430   3.044 -0.5292 -0.0812  0.0256
  473DCM    CL1 2738   1.832   0.263   1.169 -0.1574  0.3919  0.2735
  473DCM     C1 2739   1.783   0.394   1.056 -0.2242 -0.0195  0.3252
  473DCM     H1 2740   1.679   0.418   1.083  0.1595  0.9523  1.0081
  473DCM     H2 2741   1.783   0.358   0.953 -1.6104  1.5693 -0.2702
  473DCM    CL2 2742   1.888   0.538   1.060 -0.1082  0.0870  0.0796
  474DCM    CL1 2743   3.678   3.140   0.565  0.4189 -0.0005 -0.0244
  474DCM     C1 2744   3.820   3.113   0.666  0.0101  0.7312 -0.1196
  474DCM     H1 2745   3.789   3.095   0.769 -0.6877 -1.2706 -0.6369
  474DCM     H2 2746   3.891   3.196   0.673  0.3379  0.3229  2.2378
  474DCM    CL2 2747   3.888   2.960   0.604 -0.0515 -0.1362 -0.0598
  475DCM    CL1 2748   3.841   2.095   3.129  0.1243  0.0500 -0.1627
  475DCM     C1 2749   3.690   2.105   3.035 -0.8155  0.0732  0.2750
  475DCM     H1 2750   3.631   2.184   3.082 -0.6141  0.5100 -0.1875
  475DCM     H2 2751   3.648   2.004   3.026 -1.5988  0.4995 -1.0603
  475DCM    CL2 2752   3.724   2.161   2.873 -0.3234 -0.1232  0.0908
  476DCM    CL1 2753   3.938   3.648   1.522  0.5321 -0.1411  0.4850
  476DCM     C1 2754   4.032   3.489   1.522  0.0186 -0.5319 -0.3602
  476DCM     H1 2755   4.051   3.449   1.623  3.1787  1.3687 -0.0653
  476DCM     H2 2756   4.126   3.511   1.471 -1.5910  1.3807 -2.7372
  476DCM    CL2 2757   3.948   3.364   1.428  0.0976  0.0687  0.0723
  477DCM    CL1 2758   2.492   1.560   1.429 -0.0475 -0.2253 -0.4716
  477DCM     C1 2759   2.398   1.704   1.378 -1.0701 -0.7492 -0.5580
  477DCM     H1 2760   2.293   1.682   1.355 -1.1762 -2.8867  1.5768
  477DCM     H2 2761   2.458   1.758   1.304 -0.6794 -0.1563  0.1783
  477DCM    CL2 2762   2.394   1.820   1.517 -0.5184 -0.2593 -0.1412
  478DCM    CL1 2763   0.052   2.879   3.258  0.0227  0.2832 -0.1364
  478DCM     C1 2764  -0.081   2.878   3.373  0.4813  0.2946 -0.4881
  478DCM     H1 2765  -0.056   2.830   3.468  0.0328  1.6341  0.3433
  478DCM     H2 2766  -0.173   2.836   3.333 -0.6368  1.2367  0.9976
  478DCM    CL2 2767  -0.106   3.057   3.409  0.3976  0.5243 -0.4902
  479DCM    CL1 2768   1.354   2.570   1.243  0.0839 -0.1939 -0.0026
  479DCM     C1 2769   1.269   2.710   1.315 -0.5526  0.3070 -0.5455
  479DCM     H1 2770   1.257   2.784   1.235  1.2069 -0.2430 -1.3829
  479DCM     H2 2771   1.329   2.754   1.395 -0.8150 -0.0505 -0.1479
  479DCM    CL2 2772   1.108   2.658   1.379  0.3032  0.2117 -0.3598
  480DCM    CL1 2773   0.248   0.606   0.855 -0.5233  0.0748 -0.2534
  480DCM     C1 2774   0.286   0.670   0.689 -0.3473 -0.1523  0.0962
  480DCM     H1 2775   0.349   0.600   0.633  1.1333  1.4768 -0.3675
  480DCM     H2 2776   0.326   0.772   0.690  0.0282 -0.3005  0.7786
  480DCM    CL2 2777   0.140   0.677   0.587  0.0706  0.8022 -0.3069
  481DCM    CL1 2778   3.928   1.045   3.964 -0.2259 -0.1022 -0.0266
  481DCM     C1 2779   3.828   1.200   3.976  0.4467  0.1567  0.0289
  481DCM     H1 2780   3.871   1.288   4.026 -0.1748  0.2351  0.4379
  481DCM     H2 2781   3.738   1.174   4.032  0.8986  2.1033  1.8081
  481DCM    CL2 2782   3.767   1.239   3.814 -0.6917  0.3042 -0.0403
  482DCM    CL1 2783   1.708   2.994   1.191 -0.0668  0.0038  0.0054
  482DCM     C1 2784   1.871   3.063   1.174 -0.0380 -0.0964  0.3833
  482DCM     H1 2785   1.861   3.159   1.124 -0.2305  0.3137  1.1942
  482DCM     H2 2786   1.948   2.999   1.129  2.7935  2.7454  0.8592
  482DCM    CL2 2787   1.908   3.115   1.342  0.0915 -0.0555 -0.1988
  483DCM    CL1 2788   4.002   0.067   2.302  0.2067 -0.4881  0.2443
  483DCM     C1 2789   4.157   0.066   2.396  0.5283 -0.7102  0.5706
  483DCM     H1 2790   4.233   0.009   2.341 -0.5335 -2.1520  0.5551
  483DCM     H2 2791   4.141   0.030   2.498  0.2688  1.6372  1.4183
  483DCM    CL2 2792   4.202   0.236   2.419 -0.2047  0.1216  0.0344
  484DCM    CL1 2793   0.790   3.266   2.027  0.2600 -0.0261 -0.7306
  484DCM     C1 2794   0.881   3.174   2.155 -0.1204  0.4563 -0.1686
  484DCM     H1 2795   0.808   3.114   2.210 -0.5076  0.2634 -0.8777
  484DCM     H2 2796   0.936   3.246   2.216  2.7006 -0.7254 -1.1269
  484DCM    CL2 2797   1.007   3.058   2.090 -0.2611 -0.3056  0.0855
  485DCM    CL1 2798   0.378   2.355   0.557  0.0710  0.2775  0.2162
  485DCM     C1 2799   0.310   2.392   0.392 -0.2230 -0.7073  0.1248
  485DCM     H1 2800   0.289   2.291   0.355 -1.6034 -0.7605  1.0116
  485DCM     H2 2801   0.371   2.443   0.315 -2.3080  0.6032 -0.7381
  485DCM    CL2 2802   0.149   2.467   0.386  0.0755 -0.1103  0.1861
  486DCM    CL1 2803   2.099   1.033   3.065 -0.0247 -0.1358  0.2281
  486DCM     C1 2804   2.144   1.196   3.126  0.5483  0.0001  0.0409
  486DCM     H1 2805   2.089   1.205   3.221 -1.3966 -2.4139 -0.7358
  486DCM     H2 2806   2.110   1.269   3.052 -1.7474 -0.3225  0.6879
  486DCM    CL2 2807   2.321   1.197   3.149 -0.3418 -0.3731  0.3237
  487DCM    CL1 2808   1.927   2.590   1.677 -0.1649 -0.0914 -0.1651
  487DCM     C1 2809   1.924   2.753   1.615  0.1098  0.0188 -0.0192
  487DCM     H1 2810   2.026   2.791   1.625 -0.0423  0.4308  0.0288
  487DCM     H2 2811   1.852   2.822   1.661 -2.0238 -0.3597 -2.5338
  487DCM    CL2 2812   1.879   2.753   1.437 -0.1144 -0.4847  0.1597
  488DCM    CL1 2813   1.743   3.410   1.479  0.0841 -0.0243 -0.0180
  488DCM     C1 2814   1.596   3.422   1.369 -0.1502 -0.2786  0.2406
  488DCM     H1 2815   1.614   3.469   1.272 -1.6028 -1.2516 -0.5202
  488DCM     H2 2816   1.517   3.477   1.422 -0.3296  1.5668 -1.8129
  488DCM    CL2 2817   1.525   3.259   1.345 -0.2412 -0.4076  0.2584
  489DCM    CL1 2818   3.079   3.297   1.391  0.2603  0.4568  0.0930
  489DCM     C1 2819   3.168   3.286   1.539  0.0251 -0.3004 -0.0288
  489DCM     H1 2820   3.229   3.195   1.542  1.4882  0.6741  1.2081
  489DCM     H2 2821   3.096   3.285   1.622  0.4017 -0.5984  0.2964
  489DCM    CL2 2822   3.273   3.424   1.575  0.1846  0.4247 -0.5128
  490DCM    CL1 2823   3.699   2.090   0.873  0.2498  0.3525 -0.1816
  490DCM     C1 2824   3.824   2.015   0.769  0.4578 -1.6532 -0.1815
  490DCM     H1 2825   3.768   1.929   0.730 -1.2638 -0.4170 -0.5838
  490DCM     H2 2826   3.905   1.994   0.839  1.2042 -0.1827 -0.5569
  490DCM    CL2 2827   3.877   2.125   0.634 -0.2822  0.0541 -0.3125
  491DCM    CL1 2828   2.968   2.508   2.449 -0.4655 -0.1807 -0.0188
  491DCM     C1 2829   3.012   2.679   2.439 -0.7300  0.1401 -0.3497
  491DCM     H1 2830   2.992   2.723   2.537  2.6388  1.4737 -0.1041
  491DCM     H2 2831   2.957   2.713   2.351 -0.9585 -2.4007 -1.2636
  491DCM    CL2 2832   3.182   2.712   2.421 -0.0194 -0.0825  0.0929
  492DCM    CL1 2833   3.953   3.035   2.224  0.2216 -0.0091 -0.1670
  492DCM     C1 2834   3.858   2.887   2.279 -0.1899  0.0629  0.2026
  492DCM     H1 2835   3.797   2.837   2.203 -0.2445 -1.1129  0.9807
  492DCM     H2 2836   3.799   2.932   2.361 -0.8093  0.0195 -0.2114
  492DCM    CL2 2837   3.973   2.766   2.350 -0.0308 -0.1268  0.1365
  493DCM    CL1 2838   2.313   1.831   2.593  0.0505  0.2477 -0.0284
  493DCM     C1 2839   2.220   1.676   2.607 -0.1216 -0.0130  0.6436
  493DCM     H1 2840   2.201   1.643   2.710 -1.4061 -1.5338 -0.0247
  493DCM     H2 2841   2.264   1.603   2.538 -0.7605 -0.2826  0.5086
  493DCM    CL2 2842   2.059   1.706   2.537 -0.1339  0.0105 -0.0430
  494DCM    CL1 2843   1.823   0.054   1.643 -0.3022  0.3205  0.2016
  494DCM     C1 2844   1.881  -0.113   1.593  0.2708 -0.7561 -0.2169
  494DCM     H1 2845   1.969  -0.088   1.534  0.4276  1.1096  0.7210
  494DCM     H2 2846   1.807  -0.158   1.526 -1.4266  1.6324 -0.1197
  494DCM    CL2 2847   1.916  -0.226   1.729 -0.1398  0.0476  0.2299
  495DCM    CL1 2848   1.924   3.523   2.714  0.0089 -0.2272  0.1148
  495DCM     C1 2849   1.942   3.354   2.635  0.6196  0.1493 -0.1690
  495DCM     H1 2850   2.033   3.313   2.681  0.4648  1.1495  1.0718
  495DCM     H2 2851   1.958   3.370   2.527  1.3528 -2.0782 -0.4379
  495DCM    CL2 2852   1.798   3.247   2.671 -0.0044  0.0692  0.0248
  496DCM    CL1 2853   3.199   1.938   3.617 -0.5433 -0.0743 -0.4149
  496DCM     C1 2854   3.109   1.838   3.739 -0.5984 -0.1183  0.1532
  496DCM     H1 2855   3.183   1.784   3.799  0.5417 -0.0651 -1.1597
  496DCM     H2 2856   3.041   1.767   3.690 -1.1725 -0.1154  0.9151
  496DCM    CL2 2857   3.003   1.934   3.850  0.1827 -0.3206  0.0664
  497DCM    CL1 2858   3.816   1.347   2.716 -0.3719 -0.0767  0.1037
  497DCM     C1 2859   3.783   1.168   2.736 -0.1606 -0.4558  0.0426
  497DCM     H1 2860   3.820   1.154   2.839  1.4722  2.0882 -0.0870
  497DCM     H2 2861   3.851   1.120   2.665 -0.6786  0.7411 -1.3217
  497DCM    CL2 2862   3.611   1.120   2.720  0.1777 -0.3978  0.5855
  498DCM    CL1 2863   2.774   2.715   3.788  0.2537  0.4592 -0.5687
  498DCM     C1 2864   2.899   2.768   3.902  0.1428  0.2229  0.2129
  498DCM     H1 2865   2.967   2.683   3.913 -1.4211 -1.5139 -2.3203
  498DCM     H2 2866   2.851   2.789   3.998 -0.2205 -0.4891  0.1883
  498DCM    CL2 2867   3.006   2.900   3.831 -0.2542 -0.2848  0.3404
  499DCM    CL1 2868   1.646   0.199   3.835 -0.1574 -0.0395 -0.1798
  499DCM     C1 2869   1.693   0.095   3.691  0.2883 -0.6531 -0.0417
  499DCM     H1 2870   1.662   0.142   3.597  0.5664 -0.2927  0.0423
  499DCM     H2 2871   1.642  -0.001   3.705  0.3594 -0.8344 -0.9634
  499DCM    CL2 2872   1.870   0.066   3.677 -0.0619  0.2393 -0.8491
  500DCM    CL1 2873   2.577   2.026   3.526  0.4145  0.2742  0.0069
  500DCM     C1 2874   2.480   2.000   3.377  1.0840 -0.8443 -0.2718
  500DCM     H1 2875   2.397   1.931   3.396 -1.2580  1.6920 -0.6733
  500DCM     H2 2876   2.541   1.960   3.296 -0.3882 -0.8887 -1.4071
  500DCM    CL2 2877   2.407   2.166   3.322 -0.0573 -0.1418 -0.1429
  501DCM    CL1 2878   0.574   1.494   1.654  0.1150 -0.1222 -0.2169
  501DCM     C1 2879   0.610   1.589   1.805  0.2513  0.0361  0.1229
  501DCM     H1 2880   0.580   1.531   1.893  0.7961  0.6614  0.7221
  501DCM     H2 2881   0.578   1.693   1.797  0.8374  0.2920  1.0424
  501DCM    CL2 2882   0.792   1.592   1.817 -0.1966 -0.1738 -0.1488
  502DCM    CL1 2883   3.469   2.566   3.102 -0.1249 -0.0997  0.3238
  502DCM     C1 2884   3.400   2.485   3.250  0.4886 -0.4503 -0.2199
  502DCM     H1 2885   3.298   2.520   3.271  0.7701 -0.3883  1.1232
  502DCM     H2 2886   3.463   2.504   3.337  0.8462  2.0053 -0.9250
  502DCM    CL2 2887   3.386   2.309   3.211  0.0885  0.0627 -0.1087
  503DCM    CL1 2888   3.764   3.860   1.111 -0.0022 -0.4494 -0.2942
  503DCM     C1 2889   3.777   3.995   1.236  0.0510 -0.0459  0.1821
  503DCM     H1 2890   3.791   4.092   1.187  1.3799  0.2930  1.1589
  503DCM     H2 2891   3.862   3.967   1.299 -0.3411 -0.3177  0.5959
  503DCM    CL2 2892   3.636   4.007   1.354  0.3470  0.4397  0.1116
  504DCM    CL1 2893   0.432   1.714   2.377 -0.1468 -0.2581 -0.0999
  504DCM     C1 2894   0.292   1.605   2.340  0.3421  0.4453  0.3522
  504DCM     H1 2895   0.328   1.519   2.284 -0.2045  1.1117 -1.0708
  504DCM     H2 2896   0.223   1.662   2.277 -0.6640 -1.1865 -0.0661
  504DCM    CL2 2897   0.197   1.556   2.477 -0.1430  0.1040  0.0993
  505DCM    CL1 2898   0.169   1.499   3.152 -0.1593  0.1340  0.1632
  505DCM     C1 2899   0.282   1.626   3.205 -0.0089 -0.3154  0.2060
  505DCM     H1 2900   0.362   1.569   3.254  3.7645  2.4345 -2.2398
  505DCM     H2 2901   0.227   1.709   3.251 -1.1514  0.0187 -1.6491
  505DCM    CL2 2902   0.395   1.675   3.070  0.1251 -0.2248  0.1055
  506DCM    CL1 2903   3.510   1.445   2.792  0.2344  0.2572  0.0232
  506DCM     C1 2904   3.408   1.547   2.680  0.0738 -0.1785  0.2393
  506DCM     H1 2905   3.473   1.574   2.596  0.6360 -0.3080  0.6274
  506DCM     H2 2906   3.358   1.630   2.731  1.6754 -0.0105  1.6255
  506DCM    CL2 2907   3.275   1.454   2.606 -0.0707  0.0555  0.5916
  507DCM    CL1 2908   2.332   0.167   1.677  0.0292  0.1348  0.5225
  507DCM     C1 2909   2.461   0.210   1.802  0.5058 -0.2366 -0.7302
  507DCM     H1 2910   2.444   0.318   1.807  0.1884 -0.3339  0.8114
  507DCM     H2 2911   2.563   0.188   1.770  0.7527  0.3403 -0.3500
  507DCM    CL2 2912   2.434   0.133   1.967  0.0908 -0.0839 -0.1350
  508DCM    CL1 2913   1.171   0.734   0.749  0.2253  0.0889  0.0031
  508DCM     C1 2914   1.271   0.875   0.693 -0.1244 -0.1969  0.4121
  508DCM     H1 2915   1.280   0.886   0.585 -0.1280  0.6876  0.4974
  508DCM     H2 2916   1.366   0.879   0.749 -0.5937 -0.8945  1.2938
  508DCM    CL2 2917   1.198   1.027   0.756  0.1584  0.0596  0.2623
  509DCM    CL1 2918   2.250   3.280   3.595 -0.2047  0.0050 -0.3113
  509DCM     C1 2919   2.282   3.109   3.552  0.2777  0.1368  0.1089
  509DCM     H1 2920   2.261   3.038   3.633 -3.6161  3.1691  2.1468
  509DCM     H2 2921   2.384   3.109   3.514 -0.9683  1.0791 -3.6022
  509DCM    CL2 2922   2.177   3.071   3.413  0.5948 -0.5610 -0.0879
  510DCM    CL1 2923   1.922   0.412   3.798 -0.0224 -0.2729  0.0806
  510DCM     C1 2924   1.892   0.584   3.843 -0.5699 -0.4250  0.1529
  510DCM     H1 2925   1.840   0.600   3.938 -3.1706 -0.6199 -1.1697
  510DCM     H2 2926   1.832   0.619   3.758  1.2080  0.6391 -0.7370
  510DCM    CL2 2927   2.042   0.682   3.845  0.3140  0.0160 -0.1504
  511DCM    CL1 2928   2.059   0.363   1.447 -0.0198  0.0537 -0.1998
  511DCM     C1 2929   2.135   0.261   1.315  0.0844  0.5027 -0.3076
  511DCM     H1 2930   2.046   0.225   1.261 -0.1753  1.7373 -0.7229
  511DCM     H2 2931   2.192   0.175   1.354 -0.1149  0.1929 -0.6909
  511DCM    CL2 2932   2.238   0.356   1.205 -0.2242 -0.2237  0.0772
  512DCM    CL1 2933   0.630   0.945   0.439  0.0418  0.0471  0.7576
  512DCM     C1 2934   0.621   0.988   0.263  0.1411 -0.4582  0.0925
  512DCM     H1 2935   0.522   1.033   0.251  0.7373  1.6862  2.2945
  512DCM     H2 2936   0.626   0.902   0.196 -1.3265 -0.5467  0.0586
  512DCM    CL2 2937   0.739   1.108   0.202  0.1477 -0.0163  0.2058
  513DCM    CL1 2938   0.129   3.116   0.829 -0.3628  0.3289 -0.1321
  513DCM     C1 2939   0.069   3.003   0.959 -0.0917 -0.3067  0.9080
  513DCM     H1 2940  -0.037   2.989   0.935  0.5768 -1.6270 -1.6059
  513DCM     H2 2941   0.076   3.039   1.062  1.1131  2.4447 -0.0623
  513DCM    CL2 2942   0.143   2.838   0.949  0.0600  0.2372  0.0819
  514DCM    CL1 2943   1.992   0.297   0.526 -0.0200  0.1753  0.1800
  514DCM     C1 2944   2.112   0.286   0.657 -0.0498  0.7011 -0.1551
  514DCM     H1 2945   2.183   0.369   0.646  1.6827 -0.4837  1.5292
  514DCM     H2 2946   2.157   0.186   0.653 -0.8761  0.2875  0.5072
  514DCM    CL2 2947   2.020   0.303   0.808  0.2384  0.0429 -0.2203
  515DCM    CL1 2948   1.772   1.766   1.069  0.0881 -0.0714  0.1864
  515DCM     C1 2949   1.764   1.949   1.051 -0.5890  0.7035  0.2526
  515DCM     H1 2950   1.668   1.997   1.076  0.6198  3.3752  0.1455
  515DCM     H2 2951   1.787   1.962   0.945 -2.8818  1.4789 -0.2029
  515DCM    CL2 2952   1.878   2.025   1.168 -0.0308  0.2932  0.0836
  516DCM    CL1 2953   1.009   0.117   1.745  0.0540 -0.1131  0.0489
  516DCM     C1 2954   1.084  -0.024   1.814 -0.2112 -0.6509  0.5316
  516DCM     H1 2955   1.032  -0.065   1.901  0.5799 -1.4044  0.6629
  516DCM     H2 2956   1.190  -0.003   1.834 -0.2532  1.2643 -0.9855
  516DCM    CL2 2957   1.076  -0.157   1.694  0.1593  0.2310  0.1382
  517DCM    CL1 2958   3.494   0.638   0.851 -0.3891 -0.0668  0.2860
  517DCM     C1 2959   3.326   0.662   0.796  0.4740  0.3522 -0.7344
  517DCM     H1 2960   3.318   0.714   0.700  0.5867  1.3061 -0.2400
  517DCM     H2 2961   3.270   0.717   0.873 -0.8970 -1.2838 -0.4966
  517DCM    CL2 2962   3.241   0.508   0.785 -0.4760 -0.0175 -0.1335
  518DCM    CL1 2963   1.601   3.701   1.837 -0.2235  0.1058 -0.4927
  518DCM     C1 2964   1.442   3.645   1.791 -0.4592  0.1591  0.2736
  518DCM     H1 2965   1.428   3.682   1.689  3.7801  1.7607  0.0509
  518DCM     H2 2966   1.363   3.682   1.857  0.7768 -0.7270  2.3389
  518DCM    CL2 2967   1.447   3.461   1.790 -0.1384 -0.8951  0.3437
  519DCM    CL1 2968   1.099   1.488   0.144 -0.2053  0.1940  0.0740
  519DCM     C1 2969   1.045   1.615   0.031 -0.8042  0.1077  0.6805
  519DCM     H1 2970   0.975   1.678   0.087 -0.1936  0.3136  1.2149
  519DCM     H2 2971   1.001   1.567  -0.057  1.8823  0.1742 -0.8051
  519DCM    CL2 2972   1.198   1.691  -0.018 -0.0308 -0.0843  0.0984
  520DCM    CL1 2973   2.099   3.614   1.434  0.3168 -0.1551 -0.1801
  520DCM     C1 2974   2.076   3.461   1.522 -0.1553 -0.1739 -0.0384
  520DCM     H1 2975   2.096   3.376   1.455 -0.2431 -1.7309  1.8069
  520DCM     H2 2976   1.969   3.453   1.545 -0.2205 -0.3643 -0.4130
  520DCM    CL2 2977   2.186   3.462   1.664 -0.3306  0.1852  0.1594
  521DCM    CL1 2978   1.974   1.533   3.873  0.3408 -0.1676  0.3024
  521DCM     C1 2979   2.016   1.509   4.047  0.8279  0.0723  0.9105
  521DCM     H1 2980   1.942   1.566   4.105 -0.0910 -0.5670  0.3946
  521DCM     H2 2981   2.121   1.537   4.063  1.0150  0.2499 -0.5082
  521DCM    CL2 2982   1.986   1.335   4.088  0.0055 -0.0289  0.3203
  522DCM    CL1 2983   3.089   1.187   3.426  0.2474  0.6645  0.1947
  522DCM     C1 2984   3.155   1.327   3.531 -0.1522 -0.1959  0.5613
  522DCM     H1 2985   3.234   1.385   3.482 -1.2130  1.3711  0.6559
  522DCM     H2 2986   3.185   1.284   3.627 -0.1648  0.7726  1.0111
  522DCM    CL2 2987   3.008   1.438   3.542 -0.3976  0.1231 -0.5668
  523DCM    CL1 2988   2.729   1.459   0.494 -0.1242  0.2625  0.2655
  523DCM     C1 2989   2.571   1.535   0.458 -0.8871 -0.0555 -0.0208
  523DCM     H1 2990   2.510   1.450   0.423  0.7797 -0.9086 -0.9907
  523DCM     H2 2991   2.575   1.625   0.396 -2.3918  0.9811  1.3167
  523DCM    CL2 2992   2.503   1.603   0.612 -0.1488 -0.6435  0.3417
  524DCM    CL1 2993   1.156   1.316   1.960  0.5472 -0.4180 -0.3134
  524DCM     C1 2994   0.980   1.299   1.957 -0.1966 -0.7088 -0.2781
  524DCM     H1 2995   0.947   1.196   1.940 -3.0615 -0.3394  2.1325
  524DCM     H2 2996   0.939   1.364   1.878 -1.2590 -0.8567  0.1370
  524DCM    CL2 2997   0.898   1.339   2.108  0.1701  0.0672 -0.1853
  525DCM    CL1 2998   3.302   2.982   1.414 -0.4472  0.0278  0.0723
  525DCM     C1 2999   3.458   2.892   1.436  0.4776 -0.0880 -0.2034
  525DCM     H1 3000   3.488   2.851   1.338  0.7792  0.0592 -0.1703
  525DCM     H2 3001   3.444   2.812   1.510 -1.2552  0.3846  0.0398
  525DCM    CL2 3002   3.588   3.004   1.485  0.4665 -0.5478 -0.4303
  526DCM    CL1 3003   3.448   1.156   3.505  0.3119  0.8488 -0.3783
  526DCM     C1 3004   3.582   1.037   3.531  0.4027  0.4121  0.0290
  526DCM     H1 3005   3.575   0.991   3.630  0.9174 -1.6267 -0.8108
  526DCM     H2 3006   3.676   1.091   3.516  1.4533 -1.1665  0.6212
  526DCM    CL2 3007   3.565   0.925   3.389  0.1312 -0.3329  0.0513
   4.00549   4.00549   4.00549
