# Supplementary material for: Origins of High-Activity Cage-Catalyzed Michael Addition
Source: J Am Chem Soc. 2024 Jul 8;146(28):19317–26. doi: 10.1021/jacs.4c05160 (PMC11258793; doi:10.1021/jacs.4c05160)
Supplement: Supplementary file 2 — ja4c05160_si_002.zip [file ja4c05160_si_002.zip › md/reaction_2/with-cage/topol.top]

[ defaults ]
; nbfunc        comb-rule       gen-pairs       fudgeLJ fudgeQQ
1               2               yes             0.5     0.8
[ atomtypes ]
ca             6  12.010000  0.00000000  A     0.33996695       0.359824
cg             6  12.010000  0.00000000  A     0.33996695     0.87864001
ch             6  12.010000  0.00000000  A     0.33996695     0.87864001
Y5             7  14.010000  0.00000000  A     0.32499985        0.71128
Y1             7  14.010000  0.00000000  A     0.32499985        0.71128
ha             1   1.008000  0.00000000  A     0.25996425        0.06276
h4             1   1.008000  0.00000000  A     0.25105526        0.06276
Y6             7  14.010000  0.00000000  A     0.32499985        0.71128
Y2             7  14.010000  0.00000000  A     0.32499985        0.71128
Y3             7  14.010000  0.00000000  A     0.32499985        0.71128
Y7             7  14.010000  0.00000000  A     0.32499985        0.71128
Y4             7  14.010000  0.00000000  A     0.32499985        0.71128
Y8             7  14.010000  0.00000000  A     0.32499985        0.71128
M1            46 106.420000  0.00000000  A     0.23216821    0.021335931
M2            46 106.420000  0.00000000  A     0.23216821    0.021335931
n1             7  14.010000  0.00000000  A     0.32499985        0.71128
c1             6  12.010000  0.00000000  A     0.33996695     0.87864001
ce             6  12.010000  0.00000000  A     0.33996695       0.359824
c3             6  12.010000  0.00000000  A     0.33996695      0.4577296
c              6  12.010000  0.00000000  A     0.33996695       0.359824
c2             6  12.010000  0.00000000  A     0.33996695       0.359824
o              8  16.000000  0.00000000  A     0.29599219        0.87864
hc             1   1.008000  0.00000000  A     0.26495328      0.0656888
OW            OW      0.0000  0.0000  A   3.16655e-01  8.903586e-01
HW            HW      0.0000  0.0000  A   0.00000e+00  0.00000e+00
MW            MW      0.0000  0.0000  A   0.00000e+00  0.00000e+00
f              9  19.000000  0.00000000  A     0.31181455       0.255224
B              5  10.811000  0.00000000  A     0.353            0.142   
nh             7  14.010000  0.00000000  A     0.32499985        0.71128
h1             1   1.008000  0.00000000  A      0.2471353      0.0656888
hn             1   1.008000  0.00000000  A     0.10690785      0.0656888
 cl       cl          0.00000  0.00000   A     3.47094e-01   1.10876e+00 ; 1.95  0.2650
 h2       h2          0.00000  0.00000   A     2.29317e-01   6.56888e-02 ; 1.29  0.0157
[ nonbond_params ]
[ bondtypes ]
[ angletypes ]
[ moleculetype ]
; Name            nrexcl
CPdC          3

[ atoms ]
;   nr       type  resnr residue  atom   cgnr    charge       mass  typeB    chargeB      massB
; residue    1 CPdCrtp LN1 q 1.0
    1         ca      1    CPdC     C      1 0.25771275  12.010000   ; qtot 0.257713
    2         cg      1    CPdC    C1      2 -0.21005037  12.010000   ; qtot 0.047662
    3         ch      1    CPdC    C2      3 -0.05069025  12.010000   ; qtot -0.003028
    4         ca      1    CPdC    C3      4 0.17317938  12.010000   ; qtot 0.170152
    5         ca      1    CPdC    C4      5 -0.10379212  12.010000   ; qtot 0.066359
    6         ca      1    CPdC    C5      6 -0.12681925  12.010000   ; qtot -0.060460
    7         ca      1    CPdC    C6      7 -0.10379212  12.010000   ; qtot -0.164252
    8         ca      1    CPdC    C7      8 0.17317938  12.010000   ; qtot 0.008927
    9         cg      1    CPdC    C8      9 -0.05069025  12.010000   ; qtot -0.041763
   10         ch      1    CPdC    C9     10 -0.21005037  12.010000   ; qtot -0.251813
   11         ca      1    CPdC   C10     11 0.25771275  12.010000   ; qtot 0.005900
   12         ca      1    CPdC   C11     12 -0.07359063  12.010000   ; qtot -0.067691
   13         ca      1    CPdC   C12     13 -0.12991700  12.010000   ; qtot -0.197608
   14         ca      1    CPdC   C13     14 -0.03249837  12.010000   ; qtot -0.230106
   15         Y5      1    CPdC     N     15 0.00701200  14.010000   ; qtot -0.223094
   16         ca      1    CPdC   C14     16 -0.12607200  12.010000   ; qtot -0.349166
   17         ca      1    CPdC   C15     17 -0.21277050  12.010000   ; qtot -0.561937
   18         ca      1    CPdC   C16     18 -0.07359063  12.010000   ; qtot -0.635528
   19         ca      1    CPdC   C17     19 -0.12991700  12.010000   ; qtot -0.765445
   20         ca      1    CPdC   C18     20 -0.03249837  12.010000   ; qtot -0.797943
   21         Y1      1    CPdC    N1     21 0.00701200  14.010000   ; qtot -0.790931
   22         ca      1    CPdC   C19     22 -0.12607200  12.010000   ; qtot -0.917003
   23         ha      1    CPdC     H     23 0.15547687   1.008000   ; qtot -0.761526
   24         ha      1    CPdC    H1     24 0.15956775   1.008000   ; qtot -0.601958
   25         ha      1    CPdC    H2     25 0.15547687   1.008000   ; qtot -0.446482
   26         ha      1    CPdC    H3     26 0.17401212   1.008000   ; qtot -0.272469
   27         ha      1    CPdC    H4     27 0.17955975   1.008000   ; qtot -0.092910
   28         h4      1    CPdC    H5     28 0.14305238   1.008000   ; qtot 0.050143
   29         h4      1    CPdC    H6     29 0.14333737   1.008000   ; qtot 0.193480
   30         ha      1    CPdC    H7     30 0.13505325   1.008000   ; qtot 0.328533
   31         ha      1    CPdC    H8     31 0.17401212   1.008000   ; qtot 0.502545
   32         ha      1    CPdC    H9     32 0.17955975   1.008000   ; qtot 0.682105
   33         h4      1    CPdC   H10     33 0.14305238   1.008000   ; qtot 0.825158
   34         h4      1    CPdC   H11     34 0.14333737   1.008000   ; qtot 0.968495
; residue    2 CPdCrtp LN2 q 1.0
   35         ca      2    CPdC     C     35 0.25771275  12.010000   ; qtot 1.226208
   36         cg      2    CPdC    C1     36 -0.21005037  12.010000   ; qtot 1.016157
   37         ch      2    CPdC    C2     37 -0.05069025  12.010000   ; qtot 0.965467
   38         ca      2    CPdC    C3     38 0.17317938  12.010000   ; qtot 1.138646
   39         ca      2    CPdC    C4     39 -0.10379212  12.010000   ; qtot 1.034854
   40         ca      2    CPdC    C5     40 -0.12681925  12.010000   ; qtot 0.908035
   41         ca      2    CPdC    C6     41 -0.10379212  12.010000   ; qtot 0.804243
   42         ca      2    CPdC    C7     42 0.17317938  12.010000   ; qtot 0.977422
   43         cg      2    CPdC    C8     43 -0.05069025  12.010000   ; qtot 0.926732
   44         ch      2    CPdC    C9     44 -0.21005037  12.010000   ; qtot 0.716682
   45         ca      2    CPdC   C10     45 0.25771275  12.010000   ; qtot 0.974394
   46         ca      2    CPdC   C11     46 -0.07359063  12.010000   ; qtot 0.900804
   47         ca      2    CPdC   C12     47 -0.12991700  12.010000   ; qtot 0.770887
   48         ca      2    CPdC   C13     48 -0.03249837  12.010000   ; qtot 0.738388
   49         Y6      2    CPdC     N     49 0.00701200  14.010000   ; qtot 0.745400
   50         ca      2    CPdC   C14     50 -0.12607200  12.010000   ; qtot 0.619328
   51         ca      2    CPdC   C15     51 -0.21277050  12.010000   ; qtot 0.406558
   52         ca      2    CPdC   C16     52 -0.07359063  12.010000   ; qtot 0.332967
   53         ca      2    CPdC   C17     53 -0.12991700  12.010000   ; qtot 0.203050
   54         ca      2    CPdC   C18     54 -0.03249837  12.010000   ; qtot 0.170552
   55         Y2      2    CPdC    N1     55 0.00701200  14.010000   ; qtot 0.177564
   56         ca      2    CPdC   C19     56 -0.12607200  12.010000   ; qtot 0.051492
   57         ha      2    CPdC     H     57 0.15547687   1.008000   ; qtot 0.206969
   58         ha      2    CPdC    H1     58 0.15956775   1.008000   ; qtot 0.366537
   59         ha      2    CPdC    H2     59 0.15547687   1.008000   ; qtot 0.522013
   60         ha      2    CPdC    H3     60 0.17401212   1.008000   ; qtot 0.696026
   61         ha      2    CPdC    H4     61 0.17955975   1.008000   ; qtot 0.875585
   62         h4      2    CPdC    H5     62 0.14305238   1.008000   ; qtot 1.018638
   63         h4      2    CPdC    H6     63 0.14333737   1.008000   ; qtot 1.161975
   64         ha      2    CPdC    H7     64 0.13505325   1.008000   ; qtot 1.297028
   65         ha      2    CPdC    H8     65 0.17401212   1.008000   ; qtot 1.471040
   66         ha      2    CPdC    H9     66 0.17955975   1.008000   ; qtot 1.650600
   67         h4      2    CPdC   H10     67 0.14305238   1.008000   ; qtot 1.793653
   68         h4      2    CPdC   H11     68 0.14333737   1.008000   ; qtot 1.936990
; residue    3 CPdCrtp LN3 q 1.0
   69         ca      3    CPdC     C     69 0.25771275  12.010000   ; qtot 2.194703
   70         cg      3    CPdC    C1     70 -0.21005037  12.010000   ; qtot 1.984652
   71         ch      3    CPdC    C2     71 -0.05069025  12.010000   ; qtot 1.933962
   72         ca      3    CPdC    C3     72 0.17317938  12.010000   ; qtot 2.107141
   73         ca      3    CPdC    C4     73 -0.10379212  12.010000   ; qtot 2.003349
   74         ca      3    CPdC    C5     74 -0.12681925  12.010000   ; qtot 1.876530
   75         ca      3    CPdC    C6     75 -0.10379212  12.010000   ; qtot 1.772738
   76         ca      3    CPdC    C7     76 0.17317938  12.010000   ; qtot 1.945917
   77         cg      3    CPdC    C8     77 -0.05069025  12.010000   ; qtot 1.895227
   78         ch      3    CPdC    C9     78 -0.21005037  12.010000   ; qtot 1.685177
   79         ca      3    CPdC   C10     79 0.25771275  12.010000   ; qtot 1.942889
   80         ca      3    CPdC   C11     80 -0.07359063  12.010000   ; qtot 1.869299
   81         ca      3    CPdC   C12     81 -0.12991700  12.010000   ; qtot 1.739382
   82         ca      3    CPdC   C13     82 -0.03249837  12.010000   ; qtot 1.706883
   83         Y3      3    CPdC     N     83 0.00701200  14.010000   ; qtot 1.713895
   84         ca      3    CPdC   C14     84 -0.12607200  12.010000   ; qtot 1.587823
   85         ca      3    CPdC   C15     85 -0.21277050  12.010000   ; qtot 1.375053
   86         ca      3    CPdC   C16     86 -0.07359063  12.010000   ; qtot 1.301462
   87         ca      3    CPdC   C17     87 -0.12991700  12.010000   ; qtot 1.171545
   88         ca      3    CPdC   C18     88 -0.03249837  12.010000   ; qtot 1.139047
   89         Y7      3    CPdC    N1     89 0.00701200  14.010000   ; qtot 1.146059
   90         ca      3    CPdC   C19     90 -0.12607200  12.010000   ; qtot 1.019987
   91         ha      3    CPdC     H     91 0.15547687   1.008000   ; qtot 1.175464
   92         ha      3    CPdC    H1     92 0.15956775   1.008000   ; qtot 1.335032
   93         ha      3    CPdC    H2     93 0.15547687   1.008000   ; qtot 1.490508
   94         ha      3    CPdC    H3     94 0.17401212   1.008000   ; qtot 1.664521
   95         ha      3    CPdC    H4     95 0.17955975   1.008000   ; qtot 1.844080
   96         h4      3    CPdC    H5     96 0.14305238   1.008000   ; qtot 1.987133
   97         h4      3    CPdC    H6     97 0.14333737   1.008000   ; qtot 2.130470
   98         ha      3    CPdC    H7     98 0.13505325   1.008000   ; qtot 2.265523
   99         ha      3    CPdC    H8     99 0.17401212   1.008000   ; qtot 2.439535
  100         ha      3    CPdC    H9    100 0.17955975   1.008000   ; qtot 2.619095
  101         h4      3    CPdC   H10    101 0.14305238   1.008000   ; qtot 2.762148
  102         h4      3    CPdC   H11    102 0.14333737   1.008000   ; qtot 2.905485
; residue    4 CPdCrtp LN4 q 1.0
  103         ca      4    CPdC     C    103 0.25771275  12.010000   ; qtot 3.163198
  104         cg      4    CPdC    C1    104 -0.21005037  12.010000   ; qtot 2.953147
  105         ch      4    CPdC    C2    105 -0.05069025  12.010000   ; qtot 2.902457
  106         ca      4    CPdC    C3    106 0.17317938  12.010000   ; qtot 3.075636
  107         ca      4    CPdC    C4    107 -0.10379212  12.010000   ; qtot 2.971844
  108         ca      4    CPdC    C5    108 -0.12681925  12.010000   ; qtot 2.845025
  109         ca      4    CPdC    C6    109 -0.10379212  12.010000   ; qtot 2.741233
  110         ca      4    CPdC    C7    110 0.17317938  12.010000   ; qtot 2.914412
  111         cg      4    CPdC    C8    111 -0.05069025  12.010000   ; qtot 2.863722
  112         ch      4    CPdC    C9    112 -0.21005037  12.010000   ; qtot 2.653672
  113         ca      4    CPdC   C10    113 0.25771275  12.010000   ; qtot 2.911385
  114         ca      4    CPdC   C11    114 -0.07359063  12.010000   ; qtot 2.837794
  115         ca      4    CPdC   C12    115 -0.12991700  12.010000   ; qtot 2.707877
  116         ca      4    CPdC   C13    116 -0.03249837  12.010000   ; qtot 2.675379
  117         Y4      4    CPdC     N    117 0.00701200  14.010000   ; qtot 2.682391
  118         ca      4    CPdC   C14    118 -0.12607200  12.010000   ; qtot 2.556319
  119         ca      4    CPdC   C15    119 -0.21277050  12.010000   ; qtot 2.343548
  120         ca      4    CPdC   C16    120 -0.07359063  12.010000   ; qtot 2.269957
  121         ca      4    CPdC   C17    121 -0.12991700  12.010000   ; qtot 2.140040
  122         ca      4    CPdC   C18    122 -0.03249837  12.010000   ; qtot 2.107542
  123         Y8      4    CPdC    N1    123 0.00701200  14.010000   ; qtot 2.114554
  124         ca      4    CPdC   C19    124 -0.12607200  12.010000   ; qtot 1.988482
  125         ha      4    CPdC    H1    125 0.15547687   1.008000   ; qtot 2.143959
  126         ha      4    CPdC    H1    126 0.15956775   1.008000   ; qtot 2.303527
  127         ha      4    CPdC    H2    127 0.15547687   1.008000   ; qtot 2.459004
  128         ha      4    CPdC    H3    128 0.17401212   1.008000   ; qtot 2.633016
  129         ha      4    CPdC    H4    129 0.17955975   1.008000   ; qtot 2.812575
  130         h4      4    CPdC    H5    130 0.14305238   1.008000   ; qtot 2.955628
  131         h4      4    CPdC    H6    131 0.14333737   1.008000   ; qtot 3.098965
  132         ha      4    CPdC    H7    132 0.13505325   1.008000   ; qtot 3.234018
  133         ha      4    CPdC    H8    133 0.17401212   1.008000   ; qtot 3.408031
  134         ha      4    CPdC    H9    134 0.17955975   1.008000   ; qtot 3.587590
  135         h4      4    CPdC   H10    135 0.14305238   1.008000   ; qtot 3.730643
  136         h4      4    CPdC   H11    136 0.14333737   1.008000   ; qtot 3.873980
; residue    5 PD1 rtp PD1 q 0.1
  137         M1      5    PD1     PD    137 0.06301800 106.420000   ; qtot 3.936998
; residue    6 PD2 rtp PD2 q 0.1
  138         M2      6    PD2     PD    138 0.06301800 106.420000   ; qtot 4.000016

[ bonds ]
;    ai     aj funct         c0         c1         c2         c3
     21     22     1   0.13390 408358.400000
     21    137     1   0.21064 77069.280000
     20     21     1   0.13390 408358.400000
     19     20     1   0.13984 385848.480000
     18     19     1   0.13984 385848.480000
     15     16     1   0.13390 408358.400000
     15    138     1   0.21064 77069.280000
     14     15     1   0.13390 408358.400000
     13     14     1   0.13984 385848.480000
     12     13     1   0.13984 385848.480000
     11     12     1   0.13984 385848.480000
     11     16     1   0.13984 385848.480000
     10     11     1   0.14328 345849.440000
;      9     10     1   0.12056 752115.840000
      8      9     1   0.14328 345849.440000
      8     17     1   0.13984 385848.480000
      7      8     1   0.13984 385848.480000
      6      7     1   0.13984 385848.480000
      5      6     1   0.13984 385848.480000
      4      5     1   0.13984 385848.480000
      4     17     1   0.13984 385848.480000
      3      4     1   0.14328 345849.440000
;      2      3     1   0.12056 752115.840000
      1      2     1   0.14328 345849.440000
      1     18     1   0.13984 385848.480000
      1     22     1   0.13984 385848.480000
     55     56     1   0.13390 408358.400000
     55    137     1   0.21064 77069.280000
     54     55     1   0.13390 408358.400000
     53     54     1   0.13984 385848.480000
     52     53     1   0.13984 385848.480000
     49     50     1   0.13390 408358.400000
     49    138     1   0.21064 76985.600000
     48     49     1   0.13390 408358.400000
     47     48     1   0.13984 385848.480000
     46     47     1   0.13984 385848.480000
     45     46     1   0.13984 385848.480000
     45     50     1   0.13984 385848.480000
     44     45     1   0.14328 345849.440000
;     43     44     1   0.12056 752115.840000
     42     43     1   0.14328 345849.440000
     42     51     1   0.13984 385848.480000
     41     42     1   0.13984 385848.480000
     40     41     1   0.13984 385848.480000
     39     40     1   0.13984 385848.480000
     38     39     1   0.13984 385848.480000
     38     51     1   0.13984 385848.480000
     37     38     1   0.14328 345849.440000
;     36     37     1   0.12056 752115.840000
     35     36     1   0.14328 345849.440000
     35     52     1   0.13984 385848.480000
     35     56     1   0.13984 385848.480000
     89     90     1   0.13390 408358.400000
     89    138     1   0.21064 77069.280000
     88     89     1   0.13390 408358.400000
     87     88     1   0.13984 385848.480000
     86     87     1   0.13984 385848.480000
     83     84     1   0.13390 408358.400000
     83    137     1   0.21064 77069.280000
     82     83     1   0.13390 408358.400000
     81     82     1   0.13984 385848.480000
     80     81     1   0.13984 385848.480000
     79     80     1   0.13984 385848.480000
     79     84     1   0.13984 385848.480000
     78     79     1   0.14328 345849.440000
;     77     78     1   0.12056 752115.840000
     76     77     1   0.14328 345849.440000
     76     85     1   0.13984 385848.480000
     75     76     1   0.13984 385848.480000
     74     75     1   0.13984 385848.480000
     73     74     1   0.13984 385848.480000
     72     73     1   0.13984 385848.480000
     72     85     1   0.13984 385848.480000
     71     72     1   0.14328 345849.440000
;     70     71     1   0.12056 752115.840000
     69     70     1   0.14328 345849.440000
     69     86     1   0.13984 385848.480000
     69     90     1   0.13984 385848.480000
    123    124     1   0.13390 408358.400000
    123    138     1   0.21063 77069.280000
    122    123     1   0.13390 408358.400000
    121    122     1   0.13984 385848.480000
    120    121     1   0.13984 385848.480000
    117    118     1   0.13390 408358.400000
    117    137     1   0.21064 77069.280000
    116    117     1   0.13390 408358.400000
    115    116     1   0.13984 385848.480000
    114    115     1   0.13984 385848.480000
    113    114     1   0.13984 385848.480000
    113    118     1   0.13984 385848.480000
    112    113     1   0.14328 345849.440000
;    111    112     1   0.12056 752115.840000
    110    111     1   0.14328 345849.440000
    110    119     1   0.13984 385848.480000
    109    110     1   0.13984 385848.480000
    108    109     1   0.13984 385848.480000
    107    108     1   0.13984 385848.480000
    106    107     1   0.13984 385848.480000
    106    119     1   0.13984 385848.480000
    105    106     1   0.14328 345849.440000
;    104    105     1   0.12056 752115.840000
    103    104     1   0.14328 345849.440000
    103    120     1   0.13984 385848.480000
    103    124     1   0.13984 385848.480000
     22     34     1   0.10890 285767.200000
     20     33     1   0.10890 285767.200000
     19     32     1   0.10860 289365.440000
     18     31     1   0.10860 289365.440000
     17     30     1   0.10860 289365.440000
     16     29     1   0.10890 285767.200000
     14     28     1   0.10890 285767.200000
     13     27     1   0.10860 289365.440000
     12     26     1   0.10860 289365.440000
      7     25     1   0.10860 289365.440000
      6     24     1   0.10860 289365.440000
      5     23     1   0.10860 289365.440000
     56     68     1   0.10890 285767.200000
     54     67     1   0.10890 285767.200000
     53     66     1   0.10860 289365.440000
     52     65     1   0.10860 289365.440000
     51     64     1   0.10860 289365.440000
     50     63     1   0.10890 285767.200000
     48     62     1   0.10890 285767.200000
     47     61     1   0.10860 289365.440000
     46     60     1   0.10860 289365.440000
     41     59     1   0.10860 289365.440000
     40     58     1   0.10860 289365.440000
     39     57     1   0.10860 289365.440000
     90    102     1   0.10890 285767.200000
     88    101     1   0.10890 285767.200000
     87    100     1   0.10860 289365.440000
     86     99     1   0.10860 289365.440000
     85     98     1   0.10860 289365.440000
     84     97     1   0.10890 285767.200000
     82     96     1   0.10890 285767.200000
     81     95     1   0.10860 289365.440000
     80     94     1   0.10860 289365.440000
     75     93     1   0.10860 289365.440000
     74     92     1   0.10860 289365.440000
     73     91     1   0.10860 289365.440000
    124    136     1   0.10890 285767.200000
    122    135     1   0.10890 285767.200000
    121    134     1   0.10860 289365.440000
    120    133     1   0.10860 289365.440000
    119    132     1   0.10860 289365.440000
    118    131     1   0.10890 285767.200000
    116    130     1   0.10890 285767.200000
    115    129     1   0.10860 289365.440000
    114    128     1   0.10860 289365.440000
    109    127     1   0.10860 289365.440000
    108    126     1   0.10860 289365.440000
    107    125     1   0.10860 289365.440000


[ constraints ]
; Piskorz: some of high frequency bonds are changed for the constraints:
      9     10     1   0.12056
      2      3     1   0.12056 
     43     44     1   0.12056 
     36     37     1   0.12056 
    111    112     1   0.12056 
    104    105     1   0.12056 
     70     71     1   0.12056 
     77     78     1   0.12056 


[ pairs ]
;    ai     aj funct         c0         c1         c2         c3
     22     55     1
     22     83     1
     22    117     1
     21     54     1
     21     56     1
     21     82     1
     21     84     1
     21    116     1
     21    118     1
     20     55     1
     20     83     1
     20    117     1
     22     19     1
     19    137     1
     18     21     1
     16     49     1
     16     89     1
     16    123     1
     15     48     1
     15     50     1
     15     88     1
     15     90     1
     15    122     1
     15    124     1
     14     49     1
     14     89     1
     14    123     1
     13     16     1
     13    138     1
     12     15     1
     11     14     1
     11    138     1
     10     17     1
     10     13     1
     10     15     1
      9     12     1
      9     16     1
      8     11     1
      7     10     1
      6     17     1
      6      9     1
      5      8     1
      4      7     1
      4      9     1
     18      3     1
     22      3     1
      3      6     1
      3      8     1
      2     19     1
      2     21     1
      2      5     1
      2     17     1
      1      4     1
      1     20     1
      1    137     1
     56     83     1
     56    117     1
     55     82     1
     55     84     1
     55    116     1
     55    118     1
     54     83     1
     54    117     1
     53     56     1
     53    137     1
     52     55     1
     50     89     1
     50    123     1
     49     88     1
     49     90     1
     49    122     1
     49    124     1
     48     89     1
     48    123     1
     47     50     1
     47    138     1
     46     49     1
     45     48     1
     45    138     1
     44     51     1
     44     47     1
     44     49     1
     43     46     1
     43     50     1
     42     45     1
     41     44     1
     40     51     1
     40     43     1
     39     42     1
     38     41     1
     38     43     1
     37     52     1
     37     56     1
     37     40     1
     37     42     1
     36     53     1
     36     55     1
     36     39     1
     36     51     1
     35     38     1
     35     54     1
     35    137     1
     90    123     1
     89    122     1
     89    124     1
     88    123     1
     87     90     1
     87    138     1
     86     89     1
     84    117     1
     83    116     1
     83    118     1
     82    117     1
     81     84     1
     81    137     1
     80     83     1
     79     82     1
     79    137     1
     78     85     1
     78     81     1
     78     83     1
     77     80     1
     77     84     1
     76     79     1
     75     78     1
     74     85     1
     74     77     1
     73     76     1
     72     75     1
     72     77     1
     71     86     1
     71     90     1
     71     74     1
     71     76     1
     70     87     1
     70     89     1
     70     73     1
     70     85     1
     69     72     1
     69     88     1
     69    138     1
    121    124     1
    121    138     1
    120    123     1
    115    118     1
    115    137     1
    114    117     1
    113    116     1
    113    137     1
    112    119     1
    112    115     1
    112    117     1
    111    114     1
    111    118     1
    110    113     1
    109    112     1
    108    119     1
    108    111     1
    107    110     1
    106    109     1
    106    111     1
    105    120     1
    105    124     1
    105    108     1
    105    110     1
    104    121     1
    104    123     1
    104    107     1
    104    119     1
    103    106     1
    103    122     1
    103    138     1
     34    137     1
     33    137     1
     32     33     1
     31     32     1
     29    138     1
     28    138     1
     27     28     1
     26     27     1
     24     25     1
     23     24     1
     22     31     1
     22     33     1
     21     32     1
     20     31     1
     20     34     1
     18     34     1
     18     33     1
     17     23     1
     17     25     1
     16     26     1
     16     28     1
     15     27     1
     14     26     1
     14     29     1
     12     29     1
     12     28     1
     11     27     1
     10     26     1
     10     29     1
      9     25     1
      9     30     1
      8     24     1
      7     23     1
      7     30     1
      5     30     1
      5     25     1
      4     24     1
      3     23     1
      3     30     1
      2     31     1
      2     34     1
      1     32     1
     68    137     1
     67    137     1
     66     67     1
     65     66     1
     63    138     1
     62    138     1
     61     62     1
     60     61     1
     58     59     1
     57     58     1
     56     65     1
     56     67     1
     55     66     1
     54     65     1
     54     68     1
     52     68     1
     52     67     1
     51     57     1
     51     59     1
     50     60     1
     50     62     1
     49     61     1
     48     60     1
     48     63     1
     46     63     1
     46     62     1
     45     61     1
     44     60     1
     44     63     1
     43     59     1
     43     64     1
     42     58     1
     41     57     1
     41     64     1
     39     64     1
     39     59     1
     38     58     1
     37     57     1
     37     64     1
     36     65     1
     36     68     1
     35     66     1
    102    138     1
    101    138     1
    100    101     1
     99    100     1
     97    137     1
     96    137     1
     95     96     1
     94     95     1
     92     93     1
     91     92     1
     90     99     1
     90    101     1
     89    100     1
     88     99     1
     88    102     1
     86    102     1
     86    101     1
     85     91     1
     85     93     1
     84     94     1
     84     96     1
     83     95     1
     82     94     1
     82     97     1
     80     97     1
     80     96     1
     79     95     1
     78     94     1
     78     97     1
     77     93     1
     77     98     1
     76     92     1
     75     91     1
     75     98     1
     73     98     1
     73     93     1
     72     92     1
     71     91     1
     71     98     1
     70     99     1
     70    102     1
     69    100     1
    136    138     1
    135    138     1
    134    135     1
    133    134     1
    131    137     1
    130    137     1
    129    130     1
    128    129     1
    126    127     1
    125    126     1
    124    133     1
    124    135     1
    123    134     1
    122    133     1
    122    136     1
    120    136     1
    120    135     1
    119    125     1
    119    127     1
    118    128     1
    118    130     1
    117    129     1
    116    128     1
    116    131     1
    114    131     1
    114    130     1
    113    129     1
    112    128     1
    112    131     1
    111    127     1
    111    132     1
    110    126     1
    109    125     1
    109    132     1
    107    132     1
    107    127     1
    106    126     1
    105    125     1
    105    132     1
    104    133     1
    104    136     1
    103    134     1

[ angles ]
;    ai     aj     ak funct         c0         c1         c2         c3
     22     21    137     1   120.1500518 1140.474720
     21    137     55     1   90.0000386 909.517920
     21    137     83     1   178.9800765 915.961280
     21    137    117     1   90.0000386 909.517920
     20     21     22     1   117.2200505 571.534400
     20     21    137     1   120.1500518 1140.474720
     19     20     21     1   122.9400526 575.718400
     18      1     22     1   120.0200517 557.308800
     18     19     20     1   120.0200517 557.308800
     16     15    138     1   120.1500518 1140.893120
     15    138     49     1   90.0000386 909.350560
     15    138     89     1   178.9900769 911.275200
     15    138    123     1   90.0000386 909.099520
     14     15     16     1   117.2200505 571.534400
     14     15    138     1   120.1500518 1140.893120
     13     14     15     1   122.9400526 575.718400
     12     11     16     1   120.0200517 557.308800
     12     13     14     1   120.0200517 557.308800
     11     12     13     1   120.0200517 557.308800
     11     16     15     1   122.9400526 575.718400
     10     11     12     1   120.2700515 549.777600
     10     11     16     1   120.2700515 549.777600
      9      8     17     1   120.2700515 549.777600
      9     10     11     1   179.4300770 476.139200
      8      9     10     1   179.4300770 476.139200
      7      8      9     1   120.2700515 549.777600
      7      8     17     1   120.0200517 557.308800
      6      7      8     1   120.0200517 557.308800
      5      4     17     1   120.0200517 557.308800
      5      6      7     1   120.0200517 557.308800
      4      5      6     1   120.0200517 557.308800
      4     17      8     1   120.0200517 557.308800
      3      4      5     1   120.2700515 549.777600
      3      4     17     1   120.2700515 549.777600
      2      1     18     1   120.2700515 549.777600
      2      1     22     1   120.2700515 549.777600
      2      3      4     1   179.4300770 476.139200
      1      2      3     1   179.4300770 476.139200
      1     18     19     1   120.0200517 557.308800
      1     22     21     1   122.9400526 575.718400
     56     55    137     1   120.1500518 1140.558400
     55    137     83     1   89.9900387 909.517920
     55    137    117     1   178.9800765 916.128640
     54     55     56     1   117.2200505 571.534400
     54     55    137     1   120.1500518 1140.558400
     53     54     55     1   122.9400526 575.718400
     52     35     56     1   120.0200517 557.308800
     52     53     54     1   120.0200517 557.308800
     50     49    138     1   120.1500518 1140.976800
     49    138     89     1   90.0000386 909.266880
     49    138    123     1   178.9900769 911.275200
     48     49     50     1   117.2200505 571.534400
     48     49    138     1   120.1500518 1140.976800
     47     48     49     1   122.9400526 575.718400
     46     45     50     1   120.0200517 557.308800
     46     47     48     1   120.0200517 557.308800
     45     46     47     1   120.0200517 557.308800
     45     50     49     1   122.9400526 575.718400
     44     45     46     1   120.2700515 549.777600
     44     45     50     1   120.2700515 549.777600
     43     42     51     1   120.2700515 549.777600
     43     44     45     1   179.4300770 476.139200
     42     43     44     1   179.4300770 476.139200
     41     42     43     1   120.2700515 549.777600
     41     42     51     1   120.0200517 557.308800
     40     41     42     1   120.0200517 557.308800
     39     38     51     1   120.0200517 557.308800
     39     40     41     1   120.0200517 557.308800
     38     39     40     1   120.0200517 557.308800
     38     51     42     1   120.0200517 557.308800
     37     38     39     1   120.2700515 549.777600
     37     38     51     1   120.2700515 549.777600
     36     35     52     1   120.2700515 549.777600
     36     35     56     1   120.2700515 549.777600
     36     37     38     1   179.4300770 476.139200
     35     36     37     1   179.4300770 476.139200
     35     52     53     1   120.0200517 557.308800
     35     56     55     1   122.9400526 575.718400
     90     89    138     1   120.1500518 1140.725760
     89    138    123     1   89.9900387 909.015840
     88     89     90     1   117.2200505 571.534400
     88     89    138     1   120.1500518 1140.725760
     87     88     89     1   122.9400526 575.718400
     86     69     90     1   120.0200517 557.308800
     86     87     88     1   120.0200517 557.308800
     84     83    137     1   120.1500518 1140.307360
     83    137    117     1   89.9900387 909.601600
     82     83     84     1   117.2200505 571.534400
     82     83    137     1   120.1500518 1140.307360
     81     82     83     1   122.9400526 575.718400
     80     79     84     1   120.0200517 557.308800
     80     81     82     1   120.0200517 557.308800
     79     80     81     1   120.0200517 557.308800
     79     84     83     1   122.9400526 575.718400
     78     79     80     1   120.2700515 549.777600
     78     79     84     1   120.2700515 549.777600
     77     76     85     1   120.2700515 549.777600
     77     78     79     1   179.4300770 476.139200
     76     77     78     1   179.4300770 476.139200
     75     76     77     1   120.2700515 549.777600
     75     76     85     1   120.0200517 557.308800
     74     75     76     1   120.0200517 557.308800
     73     72     85     1   120.0200517 557.308800
     73     74     75     1   120.0200517 557.308800
     72     73     74     1   120.0200517 557.308800
     72     85     76     1   120.0200517 557.308800
     71     72     73     1   120.2700515 549.777600
     71     72     85     1   120.2700515 549.777600
     70     69     86     1   120.2700515 549.777600
     70     69     90     1   120.2700515 549.777600
     70     71     72     1   179.4300770 476.139200
     69     70     71     1   179.4300770 476.139200
     69     86     87     1   120.0200517 557.308800
     69     90     89     1   122.9400526 575.718400
    124    123    138     1   120.1500518 1140.725760
    122    123    124     1   117.2200505 571.534400
    122    123    138     1   120.1500518 1140.725760
    121    122    123     1   122.9400526 575.718400
    120    103    124     1   120.0200517 557.308800
    120    121    122     1   120.0200517 557.308800
    118    117    137     1   120.1500518 1140.558400
    116    117    118     1   117.2200505 571.534400
    116    117    137     1   120.1500518 1140.558400
    115    116    117     1   122.9400526 575.718400
    114    113    118     1   120.0200517 557.308800
    114    115    116     1   120.0200517 557.308800
    113    114    115     1   120.0200517 557.308800
    113    118    117     1   122.9400526 575.718400
    112    113    114     1   120.2700515 549.777600
    112    113    118     1   120.2700515 549.777600
    111    110    119     1   120.2700515 549.777600
    111    112    113     1   179.4300770 476.139200
    110    111    112     1   179.4300770 476.139200
    109    110    111     1   120.2700515 549.777600
    109    110    119     1   120.0200517 557.308800
    108    109    110     1   120.0200517 557.308800
    107    106    119     1   120.0200517 557.308800
    107    108    109     1   120.0200517 557.308800
    106    107    108     1   120.0200517 557.308800
    106    119    110     1   120.0200517 557.308800
    105    106    107     1   120.2700515 549.777600
    105    106    119     1   120.2700515 549.777600
    104    103    120     1   120.2700515 549.777600
    104    103    124     1   120.2700515 549.777600
    104    105    106     1   179.4300770 476.139200
    103    104    105     1   179.4300770 476.139200
    103    120    121     1   120.0200517 557.308800
    103    124    123     1   122.9400526 575.718400
     21     20     33     1   116.0300498 434.299200
     21     22     34     1   116.0300498 434.299200
     20     19     32     1   119.8800511 403.337600
     19     18     31     1   119.8800511 403.337600
     19     20     33     1   120.3400515 402.500800
     18     19     32     1   119.8800511 403.337600
     15     14     28     1   116.0300498 434.299200
     15     16     29     1   116.0300498 434.299200
     14     13     27     1   119.8800511 403.337600
     13     12     26     1   119.8800511 403.337600
     13     14     28     1   120.3400515 402.500800
     12     13     27     1   119.8800511 403.337600
     11     12     26     1   119.8800511 403.337600
     11     16     29     1   120.3400515 402.500800
      8      7     25     1   119.8800511 403.337600
      8     17     30     1   119.8800511 403.337600
      7      6     24     1   119.8800511 403.337600
      6      5     23     1   119.8800511 403.337600
      6      7     25     1   119.8800511 403.337600
      5      6     24     1   119.8800511 403.337600
      4      5     23     1   119.8800511 403.337600
      4     17     30     1   119.8800511 403.337600
      1     18     31     1   119.8800511 403.337600
      1     22     34     1   120.3400515 402.500800
     55     54     67     1   116.0300498 434.299200
     55     56     68     1   116.0300498 434.299200
     54     53     66     1   119.8800511 403.337600
     53     52     65     1   119.8800511 403.337600
     53     54     67     1   120.3400515 402.500800
     52     53     66     1   119.8800511 403.337600
     49     48     62     1   116.0300498 434.299200
     49     50     63     1   116.0300498 434.299200
     48     47     61     1   119.8800511 403.337600
     47     46     60     1   119.8800511 403.337600
     47     48     62     1   120.3400515 402.500800
     46     47     61     1   119.8800511 403.337600
     45     46     60     1   119.8800511 403.337600
     45     50     63     1   120.3400515 402.500800
     42     41     59     1   119.8800511 403.337600
     42     51     64     1   119.8800511 403.337600
     41     40     58     1   119.8800511 403.337600
     40     39     57     1   119.8800511 403.337600
     40     41     59     1   119.8800511 403.337600
     39     40     58     1   119.8800511 403.337600
     38     39     57     1   119.8800511 403.337600
     38     51     64     1   119.8800511 403.337600
     35     52     65     1   119.8800511 403.337600
     35     56     68     1   120.3400515 402.500800
     89     88    101     1   116.0300498 434.299200
     89     90    102     1   116.0300498 434.299200
     88     87    100     1   119.8800511 403.337600
     87     86     99     1   119.8800511 403.337600
     87     88    101     1   120.3400515 402.500800
     86     87    100     1   119.8800511 403.337600
     83     82     96     1   116.0300498 434.299200
     83     84     97     1   116.0300498 434.299200
     82     81     95     1   119.8800511 403.337600
     81     80     94     1   119.8800511 403.337600
     81     82     96     1   120.3400515 402.500800
     80     81     95     1   119.8800511 403.337600
     79     80     94     1   119.8800511 403.337600
     79     84     97     1   120.3400515 402.500800
     76     75     93     1   119.8800511 403.337600
     76     85     98     1   119.8800511 403.337600
     75     74     92     1   119.8800511 403.337600
     74     73     91     1   119.8800511 403.337600
     74     75     93     1   119.8800511 403.337600
     73     74     92     1   119.8800511 403.337600
     72     73     91     1   119.8800511 403.337600
     72     85     98     1   119.8800511 403.337600
     69     86     99     1   119.8800511 403.337600
     69     90    102     1   120.3400515 402.500800
    123    122    135     1   116.0300498 434.299200
    123    124    136     1   116.0300498 434.299200
    122    121    134     1   119.8800511 403.337600
    121    120    133     1   119.8800511 403.337600
    121    122    135     1   120.3400515 402.500800
    120    121    134     1   119.8800511 403.337600
    117    116    130     1   116.0300498 434.299200
    117    118    131     1   116.0300498 434.299200
    116    115    129     1   119.8800511 403.337600
    115    114    128     1   119.8800511 403.337600
    115    116    130     1   120.3400515 402.500800
    114    115    129     1   119.8800511 403.337600
    113    114    128     1   119.8800511 403.337600
    113    118    131     1   120.3400515 402.500800
    110    109    127     1   119.8800511 403.337600
    110    119    132     1   119.8800511 403.337600
    109    108    126     1   119.8800511 403.337600
    108    107    125     1   119.8800511 403.337600
    108    109    127     1   119.8800511 403.337600
    107    108    126     1   119.8800511 403.337600
    106    107    125     1   119.8800511 403.337600
    106    119    132     1   119.8800511 403.337600
    103    120    133     1   119.8800511 403.337600
    103    124    136     1   120.3400515 402.500800

[ dihedrals ]
;    ai     aj     ak     al funct         c0         c1         c2         c3         c4         c5
     22     21    137     55     1  0.0000000  0.0000000  3
     22     21    137     83     1  0.0000000  0.0000000  3
     22     21    137    117     1  0.0000000  0.0000000  3
     21    137     55     54     1  0.0000000  0.0000000  3
     21    137     55     56     1  0.0000000  0.0000000  3
     21    137     83     82     1  0.0000000  0.0000000  3
     21    137     83     84     1  0.0000000  0.0000000  3
     21    137    117    116     1  0.0000000  0.0000000  3
     21    137    117    118     1  0.0000000  0.0000000  3
     20     21    137     55     1  0.0000000  0.0000000  3
     20     21    137     83     1  0.0000000  0.0000000  3
     20     21    137    117     1  0.0000000  0.0000000  3
     22      1     18     19     1  180.0000771  15.1670000  2
     19     20     21     22     1  180.0000771  20.0832000  2
     19     20     21    137     1  0.0000000  0.0000000  3
     18      1     22     21     1  180.0000771  15.1670000  2
     18     19     20     21     1  180.0000771  15.1670000  2
     16     15    138     49     1  0.0000000  0.0000000  3
     16     15    138     89     1  0.0000000  0.0000000  3
     16     15    138    123     1  0.0000000  0.0000000  3
     15    138     49     48     1  0.0000000  0.0000000  3
     15    138     49     50     1  0.0000000  0.0000000  3
     15    138     89     88     1  0.0000000  0.0000000  3
     15    138     89     90     1  0.0000000  0.0000000  3
     15    138    123    122     1  0.0000000  0.0000000  3
     15    138    123    124     1  0.0000000  0.0000000  3
     14     15    138     49     1  0.0000000  0.0000000  3
     14     15    138     89     1  0.0000000  0.0000000  3
     14     15    138    123     1  0.0000000  0.0000000  3
     13     12     11     16     1  180.0000771  15.1670000  2
     13     14     15     16     1  180.0000771  20.0832000  2
     13     14     15    138     1  0.0000000  0.0000000  3
     12     11     16     15     1  180.0000771  15.1670000  2
     12     13     14     15     1  180.0000771  15.1670000  2
     11     12     13     14     1  180.0000771  15.1670000  2
     11     16     15     14     1  180.0000771  20.0832000  2
     11     16     15    138     1  0.0000000  0.0000000  3
     10      9      8     17     1  180.0000771  0.0000000  2
     10     11     12     13     1  180.0000771  15.1670000  2
     10     11     16     15     1  180.0000771  15.1670000  2
      9     10     11     12     1  180.0000771  0.0000000  2
      9     10     11     16     1  180.0000771  0.0000000  2
      8      9     10     11     1  180.0000771  0.0000000  2
      7      8      9     10     1  180.0000771  0.0000000  2
      6      5      4     17     1  180.0000771  15.1670000  2
      6      7      8      9     1  180.0000771  15.1670000  2
      6      7      8     17     1  180.0000771  15.1670000  2
      5      4     17      8     1  180.0000771  15.1670000  2
      5      6      7      8     1  180.0000771  15.1670000  2
      4      5      6      7     1  180.0000771  15.1670000  2
      4     17      8      7     1  180.0000771  15.1670000  2
      4     17      8      9     1  180.0000771  15.1670000  2
     18      1      2      3     1  180.0000771  0.0000000  2
     22      1      2      3     1  180.0000771  0.0000000  2
      3      4      5      6     1  180.0000771  15.1670000  2
      3      4     17      8     1  180.0000771  15.1670000  2
      2      1     18     19     1  180.0000771  15.1670000  2
      2      1     22     21     1  180.0000771  15.1670000  2
      2      3      4      5     1  180.0000771  0.0000000  2
      2      3      4     17     1  180.0000771  0.0000000  2
      1      2      3      4     1  180.0000771  0.0000000  2
      1     18     19     20     1  180.0000771  15.1670000  2
      1     22     21     20     1  180.0000771  20.0832000  2
      1     22     21    137     1  0.0000000  0.0000000  3
     56     55    137     83     1  0.0000000  0.0000000  3
     56     55    137    117     1  0.0000000  0.0000000  3
     55    137     83     82     1  0.0000000  0.0000000  3
     55    137     83     84     1  0.0000000  0.0000000  3
     55    137    117    116     1  0.0000000  0.0000000  3
     55    137    117    118     1  0.0000000  0.0000000  3
     54     55    137     83     1  0.0000000  0.0000000  3
     54     55    137    117     1  0.0000000  0.0000000  3
     53     52     35     56     1  180.0000771  15.1670000  2
     53     54     55     56     1  180.0000771  20.0832000  2
     53     54     55    137     1  0.0000000  0.0000000  3
     52     35     56     55     1  180.0000771  15.1670000  2
     52     53     54     55     1  180.0000771  15.1670000  2
     50     49    138     89     1  0.0000000  0.0000000  3
     50     49    138    123     1  0.0000000  0.0000000  3
     49    138     89     88     1  0.0000000  0.0000000  3
     49    138     89     90     1  0.0000000  0.0000000  3
     49    138    123    122     1  0.0000000  0.0000000  3
     49    138    123    124     1  0.0000000  0.0000000  3
     48     49    138     89     1  0.0000000  0.0000000  3
     48     49    138    123     1  0.0000000  0.0000000  3
     47     46     45     50     1  180.0000771  15.1670000  2
     47     48     49     50     1  180.0000771  20.0832000  2
     47     48     49    138     1  0.0000000  0.0000000  3
     46     45     50     49     1  180.0000771  15.1670000  2
     46     47     48     49     1  180.0000771  15.1670000  2
     45     46     47     48     1  180.0000771  15.1670000  2
     45     50     49     48     1  180.0000771  20.0832000  2
     45     50     49    138     1  0.0000000  0.0000000  3
     44     43     42     51     1  180.0000771  0.0000000  2
     44     45     46     47     1  180.0000771  15.1670000  2
     44     45     50     49     1  180.0000771  15.1670000  2
     43     44     45     46     1  180.0000771  0.0000000  2
     43     44     45     50     1  180.0000771  0.0000000  2
     42     43     44     45     1  180.0000771  0.0000000  2
     41     42     43     44     1  180.0000771  0.0000000  2
     40     39     38     51     1  180.0000771  15.1670000  2
     40     41     42     43     1  180.0000771  15.1670000  2
     40     41     42     51     1  180.0000771  15.1670000  2
     39     38     51     42     1  180.0000771  15.1670000  2
     39     40     41     42     1  180.0000771  15.1670000  2
     38     39     40     41     1  180.0000771  15.1670000  2
     38     51     42     41     1  180.0000771  15.1670000  2
     38     51     42     43     1  180.0000771  15.1670000  2
     37     36     35     52     1  180.0000771  0.0000000  2
     37     36     35     56     1  180.0000771  0.0000000  2
     37     38     39     40     1  180.0000771  15.1670000  2
     37     38     51     42     1  180.0000771  15.1670000  2
     36     35     52     53     1  180.0000771  15.1670000  2
     36     35     56     55     1  180.0000771  15.1670000  2
     36     37     38     39     1  180.0000771  0.0000000  2
     36     37     38     51     1  180.0000771  0.0000000  2
     35     36     37     38     1  180.0000771  0.0000000  2
     35     52     53     54     1  180.0000771  15.1670000  2
     35     56     55     54     1  180.0000771  20.0832000  2
     35     56     55    137     1  0.0000000  0.0000000  3
     90     89    138    123     1  0.0000000  0.0000000  3
     89    138    123    122     1  0.0000000  0.0000000  3
     89    138    123    124     1  0.0000000  0.0000000  3
     88     89    138    123     1  0.0000000  0.0000000  3
     87     86     69     90     1  180.0000771  15.1670000  2
     87     88     89     90     1  180.0000771  20.0832000  2
     87     88     89    138     1  0.0000000  0.0000000  3
     86     69     90     89     1  180.0000771  15.1670000  2
     86     87     88     89     1  180.0000771  15.1670000  2
     84     83    137    117     1  0.0000000  0.0000000  3
     83    137    117    116     1  0.0000000  0.0000000  3
     83    137    117    118     1  0.0000000  0.0000000  3
     82     83    137    117     1  0.0000000  0.0000000  3
     81     80     79     84     1  180.0000771  15.1670000  2
     81     82     83     84     1  180.0000771  20.0832000  2
     81     82     83    137     1  0.0000000  0.0000000  3
     80     79     84     83     1  180.0000771  15.1670000  2
     80     81     82     83     1  180.0000771  15.1670000  2
     79     80     81     82     1  180.0000771  15.1670000  2
     79     84     83     82     1  180.0000771  20.0832000  2
     79     84     83    137     1  0.0000000  0.0000000  3
     78     77     76     85     1  180.0000771  0.0000000  2
     78     79     80     81     1  180.0000771  15.1670000  2
     78     79     84     83     1  180.0000771  15.1670000  2
     77     78     79     80     1  180.0000771  0.0000000  2
     77     78     79     84     1  180.0000771  0.0000000  2
     76     77     78     79     1  180.0000771  0.0000000  2
     75     76     77     78     1  180.0000771  0.0000000  2
     74     73     72     85     1  180.0000771  15.1670000  2
     74     75     76     77     1  180.0000771  15.1670000  2
     74     75     76     85     1  180.0000771  15.1670000  2
     73     72     85     76     1  180.0000771  15.1670000  2
     73     74     75     76     1  180.0000771  15.1670000  2
     72     73     74     75     1  180.0000771  15.1670000  2
     72     85     76     75     1  180.0000771  15.1670000  2
     72     85     76     77     1  180.0000771  15.1670000  2
     71     70     69     86     1  180.0000771  0.0000000  2
     71     70     69     90     1  180.0000771  0.0000000  2
     71     72     73     74     1  180.0000771  15.1670000  2
     71     72     85     76     1  180.0000771  15.1670000  2
     70     69     86     87     1  180.0000771  15.1670000  2
     70     69     90     89     1  180.0000771  15.1670000  2
     70     71     72     73     1  180.0000771  0.0000000  2
     70     71     72     85     1  180.0000771  0.0000000  2
     69     70     71     72     1  180.0000771  0.0000000  2
     69     86     87     88     1  180.0000771  15.1670000  2
     69     90     89     88     1  180.0000771  20.0832000  2
     69     90     89    138     1  0.0000000  0.0000000  3
    121    120    103    124     1  180.0000771  15.1670000  2
    121    122    123    124     1  180.0000771  20.0832000  2
    121    122    123    138     1  0.0000000  0.0000000  3
    120    103    124    123     1  180.0000771  15.1670000  2
    120    121    122    123     1  180.0000771  15.1670000  2
    115    114    113    118     1  180.0000771  15.1670000  2
    115    116    117    118     1  180.0000771  20.0832000  2
    115    116    117    137     1  0.0000000  0.0000000  3
    114    113    118    117     1  180.0000771  15.1670000  2
    114    115    116    117     1  180.0000771  15.1670000  2
    113    114    115    116     1  180.0000771  15.1670000  2
    113    118    117    116     1  180.0000771  20.0832000  2
    113    118    117    137     1  0.0000000  0.0000000  3
    112    111    110    119     1  180.0000771  0.0000000  2
    112    113    114    115     1  180.0000771  15.1670000  2
    112    113    118    117     1  180.0000771  15.1670000  2
    111    112    113    114     1  180.0000771  0.0000000  2
    111    112    113    118     1  180.0000771  0.0000000  2
    110    111    112    113     1  180.0000771  0.0000000  2
    109    110    111    112     1  180.0000771  0.0000000  2
    108    107    106    119     1  180.0000771  15.1670000  2
    108    109    110    111     1  180.0000771  15.1670000  2
    108    109    110    119     1  180.0000771  15.1670000  2
    107    106    119    110     1  180.0000771  15.1670000  2
    107    108    109    110     1  180.0000771  15.1670000  2
    106    107    108    109     1  180.0000771  15.1670000  2
    106    119    110    109     1  180.0000771  15.1670000  2
    106    119    110    111     1  180.0000771  15.1670000  2
    105    104    103    120     1  180.0000771  0.0000000  2
    105    104    103    124     1  180.0000771  0.0000000  2
    105    106    107    108     1  180.0000771  15.1670000  2
    105    106    119    110     1  180.0000771  15.1670000  2
    104    103    120    121     1  180.0000771  15.1670000  2
    104    103    124    123     1  180.0000771  15.1670000  2
    104    105    106    107     1  180.0000771  0.0000000  2
    104    105    106    119     1  180.0000771  0.0000000  2
    103    104    105    106     1  180.0000771  0.0000000  2
    103    120    121    122     1  180.0000771  15.1670000  2
    103    124    123    122     1  180.0000771  20.0832000  2
    103    124    123    138     1  0.0000000  0.0000000  3
     12     16     11     10     4  180.0000771  4.6024000  2
      7     17      8      9     4  180.0000771  4.6024000  2
      5     17      4      3     4  180.0000771  4.6024000  2
      2      1     22     18     4  180.0000771  4.6024000  2
     46     50     45     44     4  180.0000771  4.6024000  2
     41     51     42     43     4  180.0000771  4.6024000  2
     39     51     38     37     4  180.0000771  4.6024000  2
     52     56     35     36     4  180.0000771  4.6024000  2
     80     84     79     78     4  180.0000771  4.6024000  2
     75     85     76     77     4  180.0000771  4.6024000  2
     73     85     72     71     4  180.0000771  4.6024000  2
     86     90     69     70     4  180.0000771  4.6024000  2
    114    118    113    112     4  180.0000771  4.6024000  2
    109    119    110    111     4  180.0000771  4.6024000  2
    107    119    106    105     4  180.0000771  4.6024000  2
    120    124    103    104     4  180.0000771  4.6024000  2
     34     22     21    137     1  0.0000000  0.0000000  3
     33     20     21    137     1  0.0000000  0.0000000  3
     32     19     20     33     1  180.0000771  15.1670000  2
     31     18     19     32     1  180.0000771  15.1670000  2
     29     16     15    138     1  0.0000000  0.0000000  3
     28     14     15    138     1  0.0000000  0.0000000  3
     27     13     14     28     1  180.0000771  15.1670000  2
     26     12     13     27     1  180.0000771  15.1670000  2
     24      6      7     25     1  180.0000771  15.1670000  2
     23      5      6     24     1  180.0000771  15.1670000  2
     22      1     18     31     1  180.0000771  15.1670000  2
     22     21     20     33     1  180.0000771  20.0832000  2
     21     20     19     32     1  180.0000771  15.1670000  2
     20     19     18     31     1  180.0000771  15.1670000  2
     20     21     22     34     1  180.0000771  20.0832000  2
     18      1     22     34     1  180.0000771  15.1670000  2
     18     19     20     33     1  180.0000771  15.1670000  2
     17      4      5     23     1  180.0000771  15.1670000  2
     17      8      7     25     1  180.0000771  15.1670000  2
     16     11     12     26     1  180.0000771  15.1670000  2
     16     15     14     28     1  180.0000771  20.0832000  2
     15     14     13     27     1  180.0000771  15.1670000  2
     14     13     12     26     1  180.0000771  15.1670000  2
     14     15     16     29     1  180.0000771  20.0832000  2
     12     11     16     29     1  180.0000771  15.1670000  2
     12     13     14     28     1  180.0000771  15.1670000  2
     11     12     13     27     1  180.0000771  15.1670000  2
     10     11     12     26     1  180.0000771  15.1670000  2
     10     11     16     29     1  180.0000771  15.1670000  2
      9      8      7     25     1  180.0000771  15.1670000  2
      9      8     17     30     1  180.0000771  15.1670000  2
      8      7      6     24     1  180.0000771  15.1670000  2
      7      6      5     23     1  180.0000771  15.1670000  2
      7      8     17     30     1  180.0000771  15.1670000  2
      5      4     17     30     1  180.0000771  15.1670000  2
      5      6      7     25     1  180.0000771  15.1670000  2
      4      5      6     24     1  180.0000771  15.1670000  2
      3      4      5     23     1  180.0000771  15.1670000  2
      3      4     17     30     1  180.0000771  15.1670000  2
      2      1     18     31     1  180.0000771  15.1670000  2
      2      1     22     34     1  180.0000771  15.1670000  2
      1     18     19     32     1  180.0000771  15.1670000  2
     68     56     55    137     1  0.0000000  0.0000000  3
     67     54     55    137     1  0.0000000  0.0000000  3
     66     53     54     67     1  180.0000771  15.1670000  2
     65     52     53     66     1  180.0000771  15.1670000  2
     63     50     49    138     1  0.0000000  0.0000000  3
     62     48     49    138     1  0.0000000  0.0000000  3
     61     47     48     62     1  180.0000771  15.1670000  2
     60     46     47     61     1  180.0000771  15.1670000  2
     58     40     41     59     1  180.0000771  15.1670000  2
     57     39     40     58     1  180.0000771  15.1670000  2
     56     35     52     65     1  180.0000771  15.1670000  2
     56     55     54     67     1  180.0000771  20.0832000  2
     55     54     53     66     1  180.0000771  15.1670000  2
     54     53     52     65     1  180.0000771  15.1670000  2
     54     55     56     68     1  180.0000771  20.0832000  2
     52     35     56     68     1  180.0000771  15.1670000  2
     52     53     54     67     1  180.0000771  15.1670000  2
     51     38     39     57     1  180.0000771  15.1670000  2
     51     42     41     59     1  180.0000771  15.1670000  2
     50     45     46     60     1  180.0000771  15.1670000  2
     50     49     48     62     1  180.0000771  20.0832000  2
     49     48     47     61     1  180.0000771  15.1670000  2
     48     47     46     60     1  180.0000771  15.1670000  2
     48     49     50     63     1  180.0000771  20.0832000  2
     46     45     50     63     1  180.0000771  15.1670000  2
     46     47     48     62     1  180.0000771  15.1670000  2
     45     46     47     61     1  180.0000771  15.1670000  2
     44     45     46     60     1  180.0000771  15.1670000  2
     44     45     50     63     1  180.0000771  15.1670000  2
     43     42     41     59     1  180.0000771  15.1670000  2
     43     42     51     64     1  180.0000771  15.1670000  2
     42     41     40     58     1  180.0000771  15.1670000  2
     41     40     39     57     1  180.0000771  15.1670000  2
     41     42     51     64     1  180.0000771  15.1670000  2
     39     38     51     64     1  180.0000771  15.1670000  2
     39     40     41     59     1  180.0000771  15.1670000  2
     38     39     40     58     1  180.0000771  15.1670000  2
     37     38     39     57     1  180.0000771  15.1670000  2
     37     38     51     64     1  180.0000771  15.1670000  2
     36     35     52     65     1  180.0000771  15.1670000  2
     36     35     56     68     1  180.0000771  15.1670000  2
     35     52     53     66     1  180.0000771  15.1670000  2
    102     90     89    138     1  0.0000000  0.0000000  3
    101     88     89    138     1  0.0000000  0.0000000  3
    100     87     88    101     1  180.0000771  15.1670000  2
     99     86     87    100     1  180.0000771  15.1670000  2
     97     84     83    137     1  0.0000000  0.0000000  3
     96     82     83    137     1  0.0000000  0.0000000  3
     95     81     82     96     1  180.0000771  15.1670000  2
     94     80     81     95     1  180.0000771  15.1670000  2
     92     74     75     93     1  180.0000771  15.1670000  2
     91     73     74     92     1  180.0000771  15.1670000  2
     90     69     86     99     1  180.0000771  15.1670000  2
     90     89     88    101     1  180.0000771  20.0832000  2
     89     88     87    100     1  180.0000771  15.1670000  2
     88     87     86     99     1  180.0000771  15.1670000  2
     88     89     90    102     1  180.0000771  20.0832000  2
     86     69     90    102     1  180.0000771  15.1670000  2
     86     87     88    101     1  180.0000771  15.1670000  2
     85     72     73     91     1  180.0000771  15.1670000  2
     85     76     75     93     1  180.0000771  15.1670000  2
     84     79     80     94     1  180.0000771  15.1670000  2
     84     83     82     96     1  180.0000771  20.0832000  2
     83     82     81     95     1  180.0000771  15.1670000  2
     82     81     80     94     1  180.0000771  15.1670000  2
     82     83     84     97     1  180.0000771  20.0832000  2
     80     79     84     97     1  180.0000771  15.1670000  2
     80     81     82     96     1  180.0000771  15.1670000  2
     79     80     81     95     1  180.0000771  15.1670000  2
     78     79     80     94     1  180.0000771  15.1670000  2
     78     79     84     97     1  180.0000771  15.1670000  2
     77     76     75     93     1  180.0000771  15.1670000  2
     77     76     85     98     1  180.0000771  15.1670000  2
     76     75     74     92     1  180.0000771  15.1670000  2
     75     74     73     91     1  180.0000771  15.1670000  2
     75     76     85     98     1  180.0000771  15.1670000  2
     73     72     85     98     1  180.0000771  15.1670000  2
     73     74     75     93     1  180.0000771  15.1670000  2
     72     73     74     92     1  180.0000771  15.1670000  2
     71     72     73     91     1  180.0000771  15.1670000  2
     71     72     85     98     1  180.0000771  15.1670000  2
     70     69     86     99     1  180.0000771  15.1670000  2
     70     69     90    102     1  180.0000771  15.1670000  2
     69     86     87    100     1  180.0000771  15.1670000  2
    136    124    123    138     1  0.0000000  0.0000000  3
    135    122    123    138     1  0.0000000  0.0000000  3
    134    121    122    135     1  180.0000771  15.1670000  2
    133    120    121    134     1  180.0000771  15.1670000  2
    131    118    117    137     1  0.0000000  0.0000000  3
    130    116    117    137     1  0.0000000  0.0000000  3
    129    115    116    130     1  180.0000771  15.1670000  2
    128    114    115    129     1  180.0000771  15.1670000  2
    126    108    109    127     1  180.0000771  15.1670000  2
    125    107    108    126     1  180.0000771  15.1670000  2
    124    103    120    133     1  180.0000771  15.1670000  2
    124    123    122    135     1  180.0000771  20.0832000  2
    123    122    121    134     1  180.0000771  15.1670000  2
    122    121    120    133     1  180.0000771  15.1670000  2
    122    123    124    136     1  180.0000771  20.0832000  2
    120    103    124    136     1  180.0000771  15.1670000  2
    120    121    122    135     1  180.0000771  15.1670000  2
    119    106    107    125     1  180.0000771  15.1670000  2
    119    110    109    127     1  180.0000771  15.1670000  2
    118    113    114    128     1  180.0000771  15.1670000  2
    118    117    116    130     1  180.0000771  20.0832000  2
    117    116    115    129     1  180.0000771  15.1670000  2
    116    115    114    128     1  180.0000771  15.1670000  2
    116    117    118    131     1  180.0000771  20.0832000  2
    114    113    118    131     1  180.0000771  15.1670000  2
    114    115    116    130     1  180.0000771  15.1670000  2
    113    114    115    129     1  180.0000771  15.1670000  2
    112    113    114    128     1  180.0000771  15.1670000  2
    112    113    118    131     1  180.0000771  15.1670000  2
    111    110    109    127     1  180.0000771  15.1670000  2
    111    110    119    132     1  180.0000771  15.1670000  2
    110    109    108    126     1  180.0000771  15.1670000  2
    109    108    107    125     1  180.0000771  15.1670000  2
    109    110    119    132     1  180.0000771  15.1670000  2
    107    106    119    132     1  180.0000771  15.1670000  2
    107    108    109    127     1  180.0000771  15.1670000  2
    106    107    108    126     1  180.0000771  15.1670000  2
    105    106    107    125     1  180.0000771  15.1670000  2
    105    106    119    132     1  180.0000771  15.1670000  2
    104    103    120    133     1  180.0000771  15.1670000  2
    104    103    124    136     1  180.0000771  15.1670000  2
    103    120    121    134     1  180.0000771  15.1670000  2
     21      1     22     34     4  180.0000771  4.6024000  2
     21     19     20     33     4  180.0000771  4.6024000  2
     18     20     19     32     4  180.0000771  4.6024000  2
      1     19     18     31     4  180.0000771  4.6024000  2
      4      8     17     30     4  180.0000771  4.6024000  2
     15     11     16     29     4  180.0000771  4.6024000  2
     15     13     14     28     4  180.0000771  4.6024000  2
     12     14     13     27     4  180.0000771  4.6024000  2
     11     13     12     26     4  180.0000771  4.6024000  2
      6      8      7     25     4  180.0000771  4.6024000  2
      5      7      6     24     4  180.0000771  4.6024000  2
      4      6      5     23     4  180.0000771  4.6024000  2
     55     35     56     68     4  180.0000771  4.6024000  2
     55     53     54     67     4  180.0000771  4.6024000  2
     52     54     53     66     4  180.0000771  4.6024000  2
     35     53     52     65     4  180.0000771  4.6024000  2
     38     42     51     64     4  180.0000771  4.6024000  2
     49     45     50     63     4  180.0000771  4.6024000  2
     49     47     48     62     4  180.0000771  4.6024000  2
     46     48     47     61     4  180.0000771  4.6024000  2
     45     47     46     60     4  180.0000771  4.6024000  2
     40     42     41     59     4  180.0000771  4.6024000  2
     39     41     40     58     4  180.0000771  4.6024000  2
     38     40     39     57     4  180.0000771  4.6024000  2
     89     69     90    102     4  180.0000771  4.6024000  2
     89     87     88    101     4  180.0000771  4.6024000  2
     86     88     87    100     4  180.0000771  4.6024000  2
     69     87     86     99     4  180.0000771  4.6024000  2
     72     76     85     98     4  180.0000771  4.6024000  2
     83     79     84     97     4  180.0000771  4.6024000  2
     83     81     82     96     4  180.0000771  4.6024000  2
     80     82     81     95     4  180.0000771  4.6024000  2
     79     81     80     94     4  180.0000771  4.6024000  2
     74     76     75     93     4  180.0000771  4.6024000  2
     73     75     74     92     4  180.0000771  4.6024000  2
     72     74     73     91     4  180.0000771  4.6024000  2
    123    103    124    136     4  180.0000771  4.6024000  2
    123    121    122    135     4  180.0000771  4.6024000  2
    120    122    121    134     4  180.0000771  4.6024000  2
    103    121    120    133     4  180.0000771  4.6024000  2
    106    110    119    132     4  180.0000771  4.6024000  2
    117    113    118    131     4  180.0000771  4.6024000  2
    117    115    116    130     4  180.0000771  4.6024000  2
    114    116    115    129     4  180.0000771  4.6024000  2
    113    115    114    128     4  180.0000771  4.6024000  2
    108    110    109    127     4  180.0000771  4.6024000  2
    107    109    108    126     4  180.0000771  4.6024000  2
    106    108    107    125     4  180.0000771  4.6024000  2

[ moleculetype ]
; Name            nrexcl
R20          3

[ atoms ]
;   nr       type  resnr residue  atom   cgnr    charge       mass  typeB    chargeB      massB
; residue    1 R20 rtp R20 q -1.0
    1         n1      1    R20     N0      1 -0.78235000  14.010000   ; qtot -0.782350
    2         c1      1    R20     C1      2 0.75561000  12.010000   ; qtot -0.026740
    3         ce      1    R20     C2      3 -1.25777200  12.010000   ; qtot -1.284512
    4         cg      1    R20     C3      4 0.75604800  12.010000   ; qtot -0.528464
    5         n1      1    R20     N4      5 -0.78258600  14.010000   ; qtot -1.311050
    6         ha      1    R20     H5      6 0.31104900   1.008000   ; qtot -1.000001

[ bonds ]
;    ai     aj funct         c0         c1         c2         c3
      1      2     1   0.11750 1047255.200000
      2      3     1   0.13960 341916.480000
      3      4     1   0.13960 341916.480000
      4      5     1   0.11750 1047255.200000
      3      6     1   0.10930 317147.200000

[ pairs ]
;    ai     aj funct         c0         c1         c2         c3
      1      4     1
      2      5     1
      1      6     1
      5      6     1

[ angles ]
;    ai     aj     ak funct         c0         c1         c2         c3
      1      2      3     1   178.2000000 220.915200
      2      3      4     1   123.8000000 381.413440
      3      4      5     1   178.2000000 220.831520
      2      3      6     1   118.1000000 180.832480
      4      3      6     1   118.1000000 180.832480

[ dihedrals ]
;    ai     aj     ak     al funct         c0         c1         c2         c3         c4         c5
      1      2      3      4     1  180.0000771  0.0000000  2
      2      3      4      5     1  180.0000771  0.0000000  2
      1      2      3      6     1  180.0000771  0.0000000  2
      5      4      3      6     1  180.0000771  0.0000000  2
      2      4      3      6     4  180.0000771  4.6024000  2

[ moleculetype ]
; Name            nrexcl
R11          3

[ atoms ]
;   nr       type  resnr residue  atom   cgnr    charge       mass  typeB    chargeB      massB
; residue    1 R11 rtp UNK q 0.0
    1          c3      1     R11    C0    1   -0.451920  12.010000 	 ; qtot -0.198100
    2           c      1     R11    C1    2    0.785172  12.010000 	 ; qtot 0.362200
    3          ce      1     R11    C2    3   -0.379252  12.010000 	 ; qtot 0.095000
    4          c2      1     R11    C3    4   -0.262699  12.010000 	 ; qtot -0.035000
    5           o      1     R11    O4    5   -0.572941  16.000000 	 ; qtot -0.572100
    6          hc      1     R11    H5    6    0.118438   1.008000 	 ; qtot -0.508733
    7          hc      1     R11    H6    7    0.118438   1.008000 	 ; qtot -0.445366
    8          hc      1     R11    H7    8    0.118438   1.008000 	 ; qtot -0.381999
    9          ha      1     R11    H8    9    0.163969   1.008000 	 ; qtot -0.250999
   10          ha      1     R11    H9   10    0.181178   1.008000 	 ; qtot -0.125499
   11          ha      1     R11   H10   11    0.181178   1.008000 	 ; qtot 0.000001

[ bonds ]
;    ai     aj funct         c0         c1         c2         c3
      1      2     1   0.15241 261918.400000
      2      3     1   0.14825 296645.600000
      2      5     1   0.12183 533627.360000
      3      4     1   0.13461 457980.640000
      1      6     1   0.10969 276646.080000
      1      7     1   0.10969 276646.080000
      1      8     1   0.10969 276646.080000
      3      9     1   0.10883 286604.000000
      4     10     1   0.10879 287106.080000
      4     11     1   0.10879 287106.080000

[ pairs ]
;    ai     aj funct         c0         c1         c2         c3
      1      4     1
      4      5     1
      1      9     1
      2     10     1
      2     11     1
      6      3     1
      7      3     1
      8      3     1
      6      5     1
      7      5     1
      8      5     1
      5      9     1
      9     10     1
      9     11     1

[ angles ]
;    ai     aj     ak funct         c0         c1         c2         c3
      1      2      3     1   116.4400498 526.347200
      1      2      5     1   123.2000528 564.003200
      2      3      4     1   120.4200518 548.104000
      3      2      5     1   123.2000528 575.718400
      2      1      6     1   108.7700466 392.459200
      2      1      7     1   108.7700466 392.459200
      2      1      8     1   108.7700466 392.459200
      2      3      9     1   116.4600500 389.112000
      3      4     10     1   120.4500519 414.216000
      3      4     11     1   120.4500519 414.216000
      4      3      9     1   119.9400513 415.052800
      6      1      7     1   107.5800459 329.699200
      6      1      8     1   107.5800459 329.699200
      7      1      8     1   107.5800459 329.699200
     10      4     11     1   116.9000501 318.820800

[ dihedrals ]
;    ai     aj     ak     al funct         c0         c1         c2         c3         c4         c5
      1      2      3      4     1  180.0000771  9.1002000  2
      4      3      2      5     1  180.0000771  9.1002000  2
      1      3      2      5     4  180.0000771  43.9320000  2
      1      2      3      9     1  180.0000771  9.1002000  2
      2      3      4     10     1  180.0000771  27.8236000  2
      2      3      4     11     1  180.0000771  27.8236000  2
      6      1      2      3     1  180.0000771  0.0000000  2
      7      1      2      3     1  180.0000771  0.0000000  2
      8      1      2      3     1  180.0000771  0.0000000  2
      6      1      2      5     1  0.0000000  3.3472000  1
      6      1      2      5     1  0.0000000  0.0000000  2
      6      1      2      5     1  180.0000771  0.3347200  3
      7      1      2      5     1  0.0000000  3.3472000  1
      7      1      2      5     1  0.0000000  0.0000000  2
      7      1      2      5     1  180.0000771  0.3347200  3
      8      1      2      5     1  0.0000000  3.3472000  1
      8      1      2      5     1  0.0000000  0.0000000  2
      8      1      2      5     1  180.0000771  0.3347200  3
      5      2      3      9     1  180.0000771  9.1002000  2
      9      3      4     10     1  180.0000771  27.8236000  2
      9      3      4     11     1  180.0000771  27.8236000  2
      2      4      3      9     4  180.0000771  4.6024000  2
      3     10      4     11     4  180.0000771  4.6024000  2

[ moleculetype ]
; molname       nrexcl
OPC             2

[ atoms ]
; id  at type     res nr  res name  at name  cg nr  charge    mass
  1   OW          1       OPC       OW       1       0        16.00000
  2   HW          1       OPC       HW1      1       0.67914   1.00800
  3   HW          1       OPC       HW2      1       0.67914   1.00800
  4   MW          1       OPC       MW       1      -1.35828   0.00000

#ifndef FLEXIBLE

[ settles ]
; i     funct   doh     dhh
1       1       0.08724 0.13712

#else

[ bonds ]
; i     j       funct   length  force.c.
1       2       1       0.08724 502416.0 0.08724        502416.0
1       3       1       0.08724 502416.0 0.08724        502416.0

[ angles ]
; i     j       k       funct   angle   force.c.
2       1       3       1       103.6   628.02  103.6  628.02

#endif


[ virtual_sites3 ]
; Vsite from                    funct   a               b
4       1       2       3       1       0.147722363     0.147722363


[ exclusions ]
1       2       3       4
2       1       3       4
3       1       2       4
4       1       2       3


; The position of the virtual site is computed as follows:
;
;               O
;             
;               V
;         
;       H               H
;
; Ewald OPC:
; const = distance (OV) / [ cos (angle(VOH))    * distance (OH) ]
;         0.01594 nm     / [ cos (51.8 deg)     * 0.0872433 nm    ]
;       then a = b = 0.5 * const = 0.147722363
;
; Vsite pos x4 = x1 + a*(x2-x1) + b*(x3-x1)
[ moleculetype ]
; Name            nrexcl
BArF          3

[ atoms ]
;   nr       type  resnr residue  atom   cgnr    charge       mass  typeB    chargeB      massB
; residue    1 BArF rtp BArF q -1.0
    1         ca      1   BArF      C      1 0.38328900  12.010000   ; qtot 0.383289
    2         ca      1   BArF     C1      2 -0.22664700  12.010000   ; qtot 0.156642
    3         ca      1   BArF     C2      3 -0.07433800  12.010000   ; qtot 0.082304
    4         ca      1   BArF     C3      4 -0.23711700  12.010000   ; qtot -0.154813
    5         ca      1   BArF     C4      5 -0.04682200  12.010000   ; qtot -0.201635
    6         ca      1   BArF     C5      6 -0.27508400  12.010000   ; qtot -0.476719
    7         ha      1   BArF      H      7 0.15366500   1.008000   ; qtot -0.323054
    8         ha      1   BArF     H1      8 0.17228200   1.008000   ; qtot -0.150772
    9         ha      1   BArF     H2      9 0.14983500   1.008000   ; qtot -0.000937
   10         c3      1   BArF     C6     10 0.72094400  12.010000   ; qtot 0.720007
   11         c3      1   BArF     C7     11 0.70648600  12.010000   ; qtot 1.426493
   12          f      1   BArF      F     12 -0.23409100  19.000000   ; qtot 1.192402
   13          f      1   BArF     F1     13 -0.24611800  19.000000   ; qtot 0.946284
   14          f      1   BArF     F2     14 -0.24444600  19.000000   ; qtot 0.701838
   15          f      1   BArF     F3     15 -0.24438200  19.000000   ; qtot 0.457456
   16          f      1   BArF     F4     16 -0.23160500  19.000000   ; qtot 0.225851
   17          f      1   BArF     F5     17 -0.23995200  19.000000   ; qtot -0.014101
   18          f      1   BArF     F6     18 -0.24291300  19.000000   ; qtot -0.257014
   19          f      1   BArF     F7     19 -0.23466100  19.000000   ; qtot -0.491675
   20          f      1   BArF     F8     20 -0.23413500  19.000000   ; qtot -0.725810
   21         c3      1   BArF     C8     21 0.71363300  12.010000   ; qtot -0.012177
   22          f      1   BArF     F9     22 -0.23042600  19.000000   ; qtot -0.242603
   23         ca      1   BArF     C9     23 -0.21943600  12.010000   ; qtot -0.462039
   24         c3      1   BArF    C10     24 0.69641600  12.010000   ; qtot 0.234377
   25         ha      1   BArF     H3     25 0.16700000   1.008000   ; qtot 0.401377
   26         ca      1   BArF    C11     26 -0.07976800  12.010000   ; qtot 0.321609
   27         ca      1   BArF    C12     27 -0.05548800  12.010000   ; qtot 0.266121
   28         ca      1   BArF    C13     28 -0.22892400  12.010000   ; qtot 0.037197
   29         ca      1   BArF    C14     29 -0.26875300  12.010000   ; qtot -0.231556
   30         ca      1   BArF    C15     30 0.37295400  12.010000   ; qtot 0.141398
   31         ha      1   BArF     H4     31 0.15796900   1.008000   ; qtot 0.299367
   32         ha      1   BArF     H5     32 0.15433400   1.008000   ; qtot 0.453701
   33          f      1   BArF    F10     33 -0.24619700  19.000000   ; qtot 0.207504
   34          f      1   BArF    F11     34 -0.23903300  19.000000   ; qtot -0.031529
   35          f      1   BArF    F12     35 -0.24348800  19.000000   ; qtot -0.275017
   36          f      1   BArF    F13     36 -0.23289300  19.000000   ; qtot -0.507910
   37          f      1   BArF    F14     37 -0.23342900  19.000000   ; qtot -0.741339
   38         c3      1   BArF    C16     38 0.71563200  12.010000   ; qtot -0.025707
   39          f      1   BArF    F15     39 -0.23107100  19.000000   ; qtot -0.256778
   40         ca      1   BArF    C17     40 -0.22310500  12.010000   ; qtot -0.479883
   41         c3      1   BArF    C18     41 0.69039600  12.010000   ; qtot 0.210513
   42         ha      1   BArF     H6     42 0.16895300   1.008000   ; qtot 0.379466
   43         ca      1   BArF    C19     43 -0.09203200  12.010000   ; qtot 0.287434
   44         ca      1   BArF    C20     44 -0.04483600  12.010000   ; qtot 0.242598
   45         ca      1   BArF    C21     45 -0.20505600  12.010000   ; qtot 0.037542
   46         ca      1   BArF    C22     46 -0.28224600  12.010000   ; qtot -0.244704
   47         ca      1   BArF    C23     47 0.37625400  12.010000   ; qtot 0.131550
   48         ha      1   BArF     H7     48 0.15202800   1.008000   ; qtot 0.283578
   49         ha      1   BArF     H8     49 0.15936400   1.008000   ; qtot 0.442942
   50          f      1   BArF    F16     50 -0.24522500  19.000000   ; qtot 0.197717
   51          f      1   BArF    F17     51 -0.23925900  19.000000   ; qtot -0.041542
   52          f      1   BArF    F18     52 -0.24473800  19.000000   ; qtot -0.286280
   53          f      1   BArF    F19     53 -0.24576400  19.000000   ; qtot -0.532044
   54          f      1   BArF    F20     54 -0.24047400  19.000000   ; qtot -0.772518
   55         c3      1   BArF    C24     55 0.71768100  12.010000   ; qtot -0.054837
   56          f      1   BArF    F21     56 -0.23319600  19.000000   ; qtot -0.288033
   57         ca      1   BArF    C25     57 -0.23523800  12.010000   ; qtot -0.523271
   58         c3      1   BArF    C26     58 0.71386000  12.010000   ; qtot 0.190589
   59         ha      1   BArF     H9     59 0.17174500   1.008000   ; qtot 0.362334
   60         ca      1   BArF    C27     60 -0.07013900  12.010000   ; qtot 0.292195
   61         ca      1   BArF    C28     61 -0.05682400  12.010000   ; qtot 0.235371
   62         ca      1   BArF    C29     62 -0.23399800  12.010000   ; qtot 0.001373
   63         ca      1   BArF    C30     63 -0.26176000  12.010000   ; qtot -0.260387
   64         ca      1   BArF    C31     64 0.36910900  12.010000   ; qtot 0.108722
   65         ha      1   BArF    H10     65 0.15945500   1.008000   ; qtot 0.268177
   66         ha      1   BArF    H11     66 0.15577800   1.008000   ; qtot 0.423955
   67          f      1   BArF    F22     67 -0.24491300  19.000000   ; qtot 0.179042
   68          f      1   BArF    F23     68 -0.23467100  19.000000   ; qtot -0.055629
   69          B      1   BArF    B       69 -0.94437000  10.811000   ; qtot -0.999999

[ bonds ]
;    ai     aj funct         c0         c1         c2         c3
      1     69     1   0.16442 124876.710000
     30     69     1   0.16442 124876.710000
     47     69     1   0.16442 124876.710000
     64     69     1   0.16442 124876.710000
      1      2     1   0.13978 334723.835333
      1      6     1   0.13978 334723.835333
      2      3     1   0.13978 334723.835333
      3      4     1   0.13978 334723.835333
      3     10     1   0.15011 209993.495600
      4      5     1   0.13978 334723.835333
      5      6     1   0.13978 334723.835333
      5     11     1   0.15011 209993.495600
     10     12     1   0.13396 273457.488467
     10     13     1   0.13396 273457.488467
     10     14     1   0.13396 273457.488467
     11     15     1   0.13396 273457.488467
     11     16     1   0.13396 273457.488467
     11     17     1   0.13396 273457.488467
     18     21     1   0.13396 273457.488467
     19     24     1   0.13396 273457.488467
     20     24     1   0.13396 273457.488467
     21     22     1   0.13396 273457.488467
     21     26     1   0.15011 209993.495600
     21     33     1   0.13396 273457.488467
     23     26     1   0.13978 334723.835333
     23     27     1   0.13978 334723.835333
     24     27     1   0.15011 209993.495600
     24     34     1   0.13396 273457.488467
     26     28     1   0.13978 334723.835333
     27     29     1   0.13978 334723.835333
     28     30     1   0.13978 334723.835333
     29     30     1   0.13978 334723.835333
     35     38     1   0.13396 273457.488467
     36     41     1   0.13396 273457.488467
     37     41     1   0.13396 273457.488467
     38     39     1   0.13396 273457.488467
     38     43     1   0.15011 209993.495600
     38     50     1   0.13396 273457.488467
     40     43     1   0.13978 334723.835333
     40     44     1   0.13978 334723.835333
     41     44     1   0.15011 209993.495600
     41     51     1   0.13396 273457.488467
     43     45     1   0.13978 334723.835333
     44     46     1   0.13978 334723.835333
     45     47     1   0.13978 334723.835333
     46     47     1   0.13978 334723.835333
     52     55     1   0.13396 273457.488467
     53     58     1   0.13396 273457.488467
     54     58     1   0.13396 273457.488467
     55     56     1   0.13396 273457.488467
     55     60     1   0.15011 209993.495600
     55     67     1   0.13396 273457.488467
     57     60     1   0.13978 334723.835333
     57     61     1   0.13978 334723.835333
     58     61     1   0.15011 209993.495600
     58     68     1   0.13396 273457.488467
     60     62     1   0.13978 334723.835333
     61     63     1   0.13978 334723.835333
     62     64     1   0.13978 334723.835333
     63     64     1   0.13978 334723.835333
      2      7     1   0.10926 323675.634667
      4      8     1   0.10926 323675.634667
      6      9     1   0.10926 323675.634667
     23     25     1   0.10926 323675.634667
     28     31     1   0.10926 323675.634667
     29     32     1   0.10926 323675.634667
     40     42     1   0.10926 323675.634667
     45     48     1   0.10926 323675.634667
     46     49     1   0.10926 323675.634667
     57     59     1   0.10926 323675.634667
     62     65     1   0.10926 323675.634667
     63     66     1   0.10926 323675.634667

[ pairs ]
;    ai     aj funct         c0         c1         c2         c3
      1      4     1
      1     10     1
      1     11     1
      1     28     1
      1     29     1
      1     45     1
      1     46     1
      1     62     1
      1     63     1
      2      5     1
      2     30     1
      2     47     1
      2     64     1
      2     12     1
      2     13     1
      2     14     1
      6      3     1
     69      3     1
      3     11     1
      4     12     1
      4     13     1
      4     14     1
      4     15     1
      4     16     1
      4     17     1
      5     10     1
     69      5     1
      6     30     1
      6     47     1
      6     64     1
      6     15     1
      6     16     1
      6     17     1
     18     23     1
     18     28     1
     19     23     1
     19     29     1
     20     23     1
     20     29     1
     21     27     1
     21     30     1
     22     23     1
     22     28     1
     23     33     1
     23     30     1
     23     34     1
     24     26     1
     24     30     1
     26     29     1
     26     69     1
     27     28     1
     27     69     1
     28     33     1
     28     47     1
     28     64     1
     29     34     1
     29     47     1
     29     64     1
     30     45     1
     30     46     1
     30     62     1
     30     63     1
     35     40     1
     35     45     1
     36     40     1
     36     46     1
     37     40     1
     37     46     1
     38     44     1
     38     47     1
     39     40     1
     39     45     1
     40     50     1
     40     47     1
     40     51     1
     41     43     1
     41     47     1
     43     46     1
     43     69     1
     44     45     1
     44     69     1
     45     50     1
     45     64     1
     46     51     1
     46     64     1
     47     62     1
     47     63     1
     52     57     1
     52     62     1
     53     57     1
     53     63     1
     54     57     1
     54     63     1
     55     61     1
     55     64     1
     56     57     1
     56     62     1
     57     67     1
     57     64     1
     57     68     1
     58     60     1
     58     64     1
     60     63     1
     60     69     1
     61     62     1
     61     69     1
     62     67     1
     63     68     1
      2      9     1
      2      8     1
      4      7     1
      4      9     1
      6      7     1
      6      8     1
     69      7     1
      7     10     1
      8     10     1
      8     11     1
     69      9     1
      9     11     1
     21     25     1
     21     31     1
     23     31     1
     23     32     1
     24     25     1
     24     32     1
     25     28     1
     25     29     1
     28     32     1
     29     31     1
     31     69     1
     32     69     1
     38     42     1
     38     48     1
     40     48     1
     40     49     1
     41     42     1
     41     49     1
     42     45     1
     42     46     1
     45     49     1
     46     48     1
     48     69     1
     49     69     1
     55     59     1
     55     65     1
     57     65     1
     57     66     1
     58     59     1
     58     66     1
     59     62     1
     59     63     1
     62     66     1
     63     65     1
     65     69     1
     66     69     1

[ angles ]
;    ai     aj     ak funct         c0         c1         c2         c3
      1     69     30     1   112.2400480 465.599704
      1     69     47     1   112.2400480 465.599704
      1     69     64     1   112.2400480 465.599704
     30     69     47     1   112.2400480 465.599704
     30     69     64     1   112.2400480 465.599704
     47     69     64     1   112.2400480 465.599704
      6      1     69     1   121.9350000 619.540570
      2      1     69     1   121.9350000 619.540570
     28     30     69     1   121.9350000 619.540570
     29     30     69     1   121.9350000 619.540570
     45     47     69     1   121.9350000 619.540570
     46     47     69     1   121.9350000 619.540570
     62     64     69     1   121.9350000 619.540570
     63     64     69     1   121.9350000 619.540570
      1      2      3     1   120.0200517 790.998101
      1      6      5     1   120.0200517 790.998101
      2      1      6     1   120.0200517 790.998101
      2      3      4     1   120.0200517 790.998101
      2      3     10     1   120.7700517 663.844946
      3      4      5     1   120.0200517 790.998101
      3     10     12     1   111.7700478 561.613439
      3     10     13     1   111.7700478 561.613439
      3     10     14     1   111.7700478 561.613439
      4      3     10     1   120.7700517 663.844946
      4      5      6     1   120.0200517 790.998101
      4      5     11     1   120.7700517 663.844946
      5     11     15     1   111.7700478 561.613439
      5     11     16     1   111.7700478 561.613439
      5     11     17     1   111.7700478 561.613439
      6      5     11     1   120.7700517 663.844946
     12     10     13     1   107.3600461 529.189879
     12     10     14     1   107.3600461 529.189879
     13     10     14     1   107.3600461 529.189879
     15     11     16     1   107.3600461 529.189879
     15     11     17     1   107.3600461 529.189879
     16     11     17     1   107.3600461 529.189879
     18     21     22     1   107.3600461 529.189879
     18     21     26     1   111.7700478 561.613439
     18     21     33     1   107.3600461 529.189879
     19     24     20     1   107.3600461 529.189879
     19     24     27     1   111.7700478 561.613439
     19     24     34     1   107.3600461 529.189879
     20     24     27     1   111.7700478 561.613439
     20     24     34     1   107.3600461 529.189879
     21     26     23     1   120.7700517 663.844946
     21     26     28     1   120.7700517 663.844946
     22     21     26     1   111.7700478 561.613439
     22     21     33     1   107.3600461 529.189879
     23     26     28     1   120.0200517 790.998101
     23     27     24     1   120.7700517 663.844946
     23     27     29     1   120.0200517 790.998101
     24     27     29     1   120.7700517 663.844946
     26     21     33     1   111.7700478 561.613439
     26     23     27     1   120.0200517 790.998101
     26     28     30     1   120.0200517 790.998101
     27     24     34     1   111.7700478 561.613439
     27     29     30     1   120.0200517 790.998101
     28     30     29     1   120.0200517 790.998101
     35     38     39     1   107.3600461 529.189879
     35     38     43     1   111.7700478 561.613439
     35     38     50     1   107.3600461 529.189879
     36     41     37     1   107.3600461 529.189879
     36     41     44     1   111.7700478 561.613439
     36     41     51     1   107.3600461 529.189879
     37     41     44     1   111.7700478 561.613439
     37     41     51     1   107.3600461 529.189879
     38     43     40     1   120.7700517 663.844946
     38     43     45     1   120.7700517 663.844946
     39     38     43     1   111.7700478 561.613439
     39     38     50     1   107.3600461 529.189879
     40     43     45     1   120.0200517 790.998101
     40     44     41     1   120.7700517 663.844946
     40     44     46     1   120.0200517 790.998101
     41     44     46     1   120.7700517 663.844946
     43     38     50     1   111.7700478 561.613439
     43     40     44     1   120.0200517 790.998101
     43     45     47     1   120.0200517 790.998101
     44     41     51     1   111.7700478 561.613439
     44     46     47     1   120.0200517 790.998101
     45     47     46     1   120.0200517 790.998101
     52     55     56     1   107.3600461 529.189879
     52     55     60     1   111.7700478 561.613439
     52     55     67     1   107.3600461 529.189879
     53     58     54     1   107.3600461 529.189879
     53     58     61     1   111.7700478 561.613439
     53     58     68     1   107.3600461 529.189879
     54     58     61     1   111.7700478 561.613439
     54     58     68     1   107.3600461 529.189879
     55     60     57     1   120.7700517 663.844946
     55     60     62     1   120.7700517 663.844946
     56     55     60     1   111.7700478 561.613439
     56     55     67     1   107.3600461 529.189879
     57     60     62     1   120.0200517 790.998101
     57     61     58     1   120.7700517 663.844946
     57     61     63     1   120.0200517 790.998101
     58     61     63     1   120.7700517 663.844946
     60     55     67     1   111.7700478 561.613439
     60     57     61     1   120.0200517 790.998101
     60     62     64     1   120.0200517 790.998101
     61     58     68     1   111.7700478 561.613439
     61     63     64     1   120.0200517 790.998101
     62     64     63     1   120.0200517 790.998101
      1      2      7     1   119.8800511 270.063602
      1      6      9     1   119.8800511 270.063602
      3      2      7     1   119.8800511 270.063602
      3      4      8     1   119.8800511 270.063602
      5      4      8     1   119.8800511 270.063602
      5      6      9     1   119.8800511 270.063602
     25     23     26     1   119.8800511 270.063602
     25     23     27     1   119.8800511 270.063602
     26     28     31     1   119.8800511 270.063602
     27     29     32     1   119.8800511 270.063602
     30     28     31     1   119.8800511 270.063602
     30     29     32     1   119.8800511 270.063602
     42     40     43     1   119.8800511 270.063602
     42     40     44     1   119.8800511 270.063602
     43     45     48     1   119.8800511 270.063602
     44     46     49     1   119.8800511 270.063602
     47     45     48     1   119.8800511 270.063602
     47     46     49     1   119.8800511 270.063602
     59     57     60     1   119.8800511 270.063602
     59     57     61     1   119.8800511 270.063602
     60     62     65     1   119.8800511 270.063602
     61     63     66     1   119.8800511 270.063602
     64     62     65     1   119.8800511 270.063602
     64     63     66     1   119.8800511 270.063602

[ dihedrals ]
;    ai     aj     ak     al funct         c0         c1         c2         c3         c4         c5
     69      1      2      3     1  180.0000771  15.1670000  2
     69      1      6      5     1  180.0000771  15.1670000  2
     69      1      6      2     4  180.0000771  4.6024000  2
     69     28     30     29     4  180.0000771  4.6024000  2
     69     45     47     46     4  180.0000771  4.6024000  2
     69     62     64     63     4  180.0000771  4.6024000  2
     69      1      2      7     1  180.0000771  15.1670000  2
     69      1      6      9     1  180.0000771  15.1670000  2
     45     47     69     64     1  0.0000000  0.0000000  2
     46     47     69     64     1  0.0000000  0.0000000  2
     26     28     30     69     1  180.0000771  15.1670000  2
     27     29     30     69     1  180.0000771  15.1670000  2
     43     45     47     69     1  180.0000771  15.1670000  2
     44     46     47     69     1  180.0000771  15.1670000  2
     60     62     64     69     1  180.0000771  15.1670000  2
     61     63     64     69     1  180.0000771  15.1670000  2
     48     45     47     69     1  180.0000771  15.1670000  2
     49     46     47     69     1  180.0000771  15.1670000  2
     31     28     30     69     1  180.0000771  15.1670000  2
     32     29     30     69     1  180.0000771  15.1670000  2
     65     62     64     69     1  180.0000771  15.1670000  2
     66     63     64     69     1  180.0000771  15.1670000  2
      1      2      3      4     1  180.0000771  15.1670000  2
      1      2      3     10     1  180.0000771  15.1670000  2
      1      6      5      4     1  180.0000771  15.1670000  2
      1      6      5     11     1  180.0000771  15.1670000  2
      2      1      6      5     1  180.0000771  15.1670000  2
      2      3      4      5     1  180.0000771  15.1670000  2
      2      3     10     12     1  0.0000000  0.0000000  2
      2      3     10     13     1  0.0000000  0.0000000  2
      2      3     10     14     1  0.0000000  0.0000000  2
      6      1      2      3     1  180.0000771  15.1670000  2
      3      4      5      6     1  180.0000771  15.1670000  2
      3      4      5     11     1  180.0000771  15.1670000  2
      4      3     10     12     1  0.0000000  0.0000000  2
      4      3     10     13     1  0.0000000  0.0000000  2
      4      3     10     14     1  0.0000000  0.0000000  2
      4      5     11     15     1  0.0000000  0.0000000  2
      4      5     11     16     1  0.0000000  0.0000000  2
      4      5     11     17     1  0.0000000  0.0000000  2
      5      4      3     10     1  180.0000771  15.1670000  2
      6      5     11     15     1  0.0000000  0.0000000  2
      6      5     11     16     1  0.0000000  0.0000000  2
      6      5     11     17     1  0.0000000  0.0000000  2
     18     21     26     23     1  0.0000000  0.0000000  2
     18     21     26     28     1  0.0000000  0.0000000  2
     19     24     27     23     1  0.0000000  0.0000000  2
     19     24     27     29     1  0.0000000  0.0000000  2
     20     24     27     23     1  0.0000000  0.0000000  2
     20     24     27     29     1  0.0000000  0.0000000  2
     21     26     23     27     1  180.0000771  15.1670000  2
     21     26     28     30     1  180.0000771  15.1670000  2
     22     21     26     23     1  0.0000000  0.0000000  2
     22     21     26     28     1  0.0000000  0.0000000  2
     23     26     21     33     1  0.0000000  0.0000000  2
     23     26     28     30     1  180.0000771  15.1670000  2
     23     27     24     34     1  0.0000000  0.0000000  2
     23     27     29     30     1  180.0000771  15.1670000  2
     24     27     23     26     1  180.0000771  15.1670000  2
     24     27     29     30     1  180.0000771  15.1670000  2
     26     23     27     29     1  180.0000771  15.1670000  2
     26     28     30     29     1  180.0000771  15.1670000  2
     27     23     26     28     1  180.0000771  15.1670000  2
     27     29     30     28     1  180.0000771  15.1670000  2
     28     26     21     33     1  0.0000000  0.0000000  2
     29     27     24     34     1  0.0000000  0.0000000  2
     35     38     43     40     1  0.0000000  0.0000000  2
     35     38     43     45     1  0.0000000  0.0000000  2
     36     41     44     40     1  0.0000000  0.0000000  2
     36     41     44     46     1  0.0000000  0.0000000  2
     37     41     44     40     1  0.0000000  0.0000000  2
     37     41     44     46     1  0.0000000  0.0000000  2
     38     43     40     44     1  180.0000771  15.1670000  2
     38     43     45     47     1  180.0000771  15.1670000  2
     39     38     43     40     1  0.0000000  0.0000000  2
     39     38     43     45     1  0.0000000  0.0000000  2
     40     43     38     50     1  0.0000000  0.0000000  2
     40     43     45     47     1  180.0000771  15.1670000  2
     40     44     41     51     1  0.0000000  0.0000000  2
     40     44     46     47     1  180.0000771  15.1670000  2
     41     44     40     43     1  180.0000771  15.1670000  2
     41     44     46     47     1  180.0000771  15.1670000  2
     43     40     44     46     1  180.0000771  15.1670000  2
     43     45     47     46     1  180.0000771  15.1670000  2
     44     40     43     45     1  180.0000771  15.1670000  2
     44     46     47     45     1  180.0000771  15.1670000  2
     45     43     38     50     1  0.0000000  0.0000000  2
     46     44     41     51     1  0.0000000  0.0000000  2
     52     55     60     57     1  0.0000000  0.0000000  2
     52     55     60     62     1  0.0000000  0.0000000  2
     53     58     61     57     1  0.0000000  0.0000000  2
     53     58     61     63     1  0.0000000  0.0000000  2
     54     58     61     57     1  0.0000000  0.0000000  2
     54     58     61     63     1  0.0000000  0.0000000  2
     55     60     57     61     1  180.0000771  15.1670000  2
     55     60     62     64     1  180.0000771  15.1670000  2
     56     55     60     57     1  0.0000000  0.0000000  2
     56     55     60     62     1  0.0000000  0.0000000  2
     57     60     55     67     1  0.0000000  0.0000000  2
     57     60     62     64     1  180.0000771  15.1670000  2
     57     61     58     68     1  0.0000000  0.0000000  2
     57     61     63     64     1  180.0000771  15.1670000  2
     58     61     57     60     1  180.0000771  15.1670000  2
     58     61     63     64     1  180.0000771  15.1670000  2
     60     57     61     63     1  180.0000771  15.1670000  2
     60     62     64     63     1  180.0000771  15.1670000  2
     61     57     60     62     1  180.0000771  15.1670000  2
     61     63     64     62     1  180.0000771  15.1670000  2
     62     60     55     67     1  0.0000000  0.0000000  2
     63     61     58     68     1  0.0000000  0.0000000  2
     10      2      3      4     4  180.0000771  4.6024000  2
     11      4      5      6     4  180.0000771  4.6024000  2
     21     23     26     28     4  180.0000771  4.6024000  2
     24     23     27     29     4  180.0000771  4.6024000  2
     38     40     43     45     4  180.0000771  4.6024000  2
     41     40     44     46     4  180.0000771  4.6024000  2
     55     57     60     62     4  180.0000771  4.6024000  2
     58     57     61     63     4  180.0000771  4.6024000  2
      2      1      6      9     1  180.0000771  15.1670000  2
      2      3      4      8     1  180.0000771  15.1670000  2
      4      3      2      7     1  180.0000771  15.1670000  2
      4      5      6      9     1  180.0000771  15.1670000  2
      6      1      2      7     1  180.0000771  15.1670000  2
      6      5      4      8     1  180.0000771  15.1670000  2
      7      2      3     10     1  180.0000771  15.1670000  2
      8      4      3     10     1  180.0000771  15.1670000  2
      8      4      5     11     1  180.0000771  15.1670000  2
      9      6      5     11     1  180.0000771  15.1670000  2
     21     26     23     25     1  180.0000771  15.1670000  2
     21     26     28     31     1  180.0000771  15.1670000  2
     23     26     28     31     1  180.0000771  15.1670000  2
     23     27     29     32     1  180.0000771  15.1670000  2
     24     27     23     25     1  180.0000771  15.1670000  2
     24     27     29     32     1  180.0000771  15.1670000  2
     25     23     26     28     1  180.0000771  15.1670000  2
     25     23     27     29     1  180.0000771  15.1670000  2
     28     30     29     32     1  180.0000771  15.1670000  2
     29     30     28     31     1  180.0000771  15.1670000  2
     38     43     40     42     1  180.0000771  15.1670000  2
     38     43     45     48     1  180.0000771  15.1670000  2
     40     43     45     48     1  180.0000771  15.1670000  2
     40     44     46     49     1  180.0000771  15.1670000  2
     41     44     40     42     1  180.0000771  15.1670000  2
     41     44     46     49     1  180.0000771  15.1670000  2
     42     40     43     45     1  180.0000771  15.1670000  2
     42     40     44     46     1  180.0000771  15.1670000  2
     45     47     46     49     1  180.0000771  15.1670000  2
     46     47     45     48     1  180.0000771  15.1670000  2
     55     60     57     59     1  180.0000771  15.1670000  2
     55     60     62     65     1  180.0000771  15.1670000  2
     57     60     62     65     1  180.0000771  15.1670000  2
     57     61     63     66     1  180.0000771  15.1670000  2
     58     61     57     59     1  180.0000771  15.1670000  2
     58     61     63     66     1  180.0000771  15.1670000  2
     59     57     60     62     1  180.0000771  15.1670000  2
     59     57     61     63     1  180.0000771  15.1670000  2
     62     64     63     66     1  180.0000771  15.1670000  2
     63     64     62     65     1  180.0000771  15.1670000  2
      1      3      2      7     4  180.0000771  4.6024000  2
      3      5      4      8     4  180.0000771  4.6024000  2
      1      5      6      9     4  180.0000771  4.6024000  2
     26     27     23     25     4  180.0000771  4.6024000  2
     26     30     28     31     4  180.0000771  4.6024000  2
     27     30     29     32     4  180.0000771  4.6024000  2
     43     44     40     42     4  180.0000771  4.6024000  2
     43     47     45     48     4  180.0000771  4.6024000  2
     44     47     46     49     4  180.0000771  4.6024000  2
     60     61     57     59     4  180.0000771  4.6024000  2
     60     64     62     65     4  180.0000771  4.6024000  2
     61     64     63     66     4  180.0000771  4.6024000  2

[ moleculetype ]
; Name            nrexcl
HDBU         3

[ atoms ]
;   nr       type  resnr residue  atom   cgnr    charge       mass  typeB    chargeB      massB
; residue    1 HDBUrtp UNL q 1.0
    1          c3      1     HDBU    C    1   -0.138409  12.010000 	 ; qtot -0.093365
    2          c3      1     HDBU   C1    2    0.048063  12.010000 	 ; qtot -0.200729
    3          c3      1     HDBU   C2    3   -0.073561  12.010000 	 ; qtot -0.182393
    4          hc      1     HDBU    H    4    0.032973   1.008000 	 ; qtot -0.105158
    5          hc      1     HDBU   H1    5    0.032973   1.008000 	 ; qtot -0.027922
    6          nh      1     HDBU    N    6   -0.138282  14.010000 	 ; qtot -0.255986
    7          h1      1     HDBU   H2    7    0.091623   1.008000 	 ; qtot -0.171751
    8          h1      1     HDBU   H3    8    0.091623   1.008000 	 ; qtot -0.087515
    9          c2      1     HDBU   C3    9    0.461708  12.010000 	 ; qtot 0.333321
   10          c3      1     HDBU   C4   10   -0.332390  12.010000 	 ; qtot 0.179656
   11          c3      1     HDBU   C5   11    0.112613  12.010000 	 ; qtot 0.092292
   12          hc      1     HDBU   H4   12    0.138023   1.008000 	 ; qtot 0.188528
   13          hc      1     HDBU   H5   13    0.138023   1.008000 	 ; qtot 0.284763
   14          hc      1     HDBU   H6   14    0.025616   1.008000 	 ; qtot 0.358499
   15          hc      1     HDBU   H7   15    0.025616   1.008000 	 ; qtot 0.432235
   16          hc      1     HDBU   H8   16    0.064723   1.008000 	 ; qtot 0.502470
   17          hc      1     HDBU   H9   17    0.064723   1.008000 	 ; qtot 0.572706
   18          c3      1     HDBU   C6   18   -0.002177  12.010000 	 ; qtot 0.575042
   19          c3      1     HDBU   C7   19   -0.077022  12.010000 	 ; qtot 0.455677
   20          h1      1     HDBU  H10   20    0.087423   1.008000 	 ; qtot 0.546413
   21          h1      1     HDBU  H11   21    0.087423   1.008000 	 ; qtot 0.637149
   22          c3      1     HDBU   C8   22    0.079548  12.010000 	 ; qtot 0.642484
   23          hc      1     HDBU  H12   23    0.078185   1.008000 	 ; qtot 0.737220
   24          hc      1     HDBU  H13   24    0.078185   1.008000 	 ; qtot 0.831956
   25          nh      1     HDBU   N1   25   -0.525739  14.010000 	 ; qtot 0.488792
   26          h1      1     HDBU  H14   26    0.084336   1.008000 	 ; qtot 0.579528
   27          h1      1     HDBU  H15   27    0.084336   1.008000 	 ; qtot 0.670264
   28          hn      1     HDBU  H16   28    0.379846   1.008000 	 ; qtot 1.000000

[ bonds ]
;    ai     aj funct         c0         c1         c2         c3
      1      2     1   0.15375 251793.120000
      1     11     1   0.15375 251793.120000
      2      3     1   0.15375 251793.120000
      3      6     1   0.14640 273298.880000
      6      9     1   0.13872 348276.160000
      6     18     1   0.14640 273298.880000
      9     10     1   0.15095 273466.240000
      9     25     1   0.13872 348276.160000
     10     11     1   0.15375 251793.120000
     18     19     1   0.15375 251793.120000
     19     22     1   0.15375 251793.120000
     22     25     1   0.14640 273298.880000
      1     16     1   0.10969 276646.080000
      1     17     1   0.10969 276646.080000
      2      4     1   0.10969 276646.080000
      2      5     1   0.10969 276646.080000
      3      7     1   0.10969 276646.080000
      3      8     1   0.10969 276646.080000
     10     12     1   0.10969 276646.080000
     10     13     1   0.10969 276646.080000
     11     14     1   0.10969 276646.080000
     11     15     1   0.10969 276646.080000
     18     20     1   0.10969 276646.080000
     18     21     1   0.10969 276646.080000
     19     23     1   0.10969 276646.080000
     19     24     1   0.10969 276646.080000
     22     26     1   0.10969 276646.080000
     22     27     1   0.10969 276646.080000
     25     28     1   0.10121 338569.280000

[ pairs ]
;    ai     aj funct         c0         c1         c2         c3
      1      6     1
      1      9     1
      2     10     1
      2      9     1
      2     18     1
     11      3     1
      3     10     1
      3     25     1
      3     19     1
      6     11     1
      6     22     1
      9     19     1
     10     18     1
     10     22     1
     11     25     1
     18     25     1
      1      7     1
      1      8     1
      1     12     1
      1     13     1
      2     14     1
      2     15     1
     16      3     1
     17      3     1
      3     20     1
      3     21     1
     11      4     1
     16      4     1
     17      4     1
      4      6     1
      4      7     1
      4      8     1
     11      5     1
     16      5     1
     17      5     1
      5      6     1
      5      7     1
      5      8     1
      6     12     1
      6     13     1
      6     28     1
      6     23     1
      6     24     1
      7      9     1
      7     18     1
      8      9     1
      8     18     1
      9     20     1
      9     21     1
      9     14     1
      9     15     1
      9     26     1
      9     27     1
     10     28     1
     16     10     1
     17     10     1
     12     25     1
     12     14     1
     12     15     1
     13     25     1
     13     14     1
     13     15     1
     16     14     1
     17     14     1
     16     15     1
     17     15     1
     18     26     1
     18     27     1
     19     28     1
     20     22     1
     20     23     1
     20     24     1
     21     22     1
     21     23     1
     21     24     1
     23     25     1
     23     26     1
     23     27     1
     24     25     1
     24     26     1
     24     27     1
     26     28     1
     27     28     1

[ angles ]
;    ai     aj     ak funct         c0         c1         c2         c3
      1      2      3     1   111.5100476 526.347200
      1     11     10     1   111.5100476 526.347200
      2      1     11     1   111.5100476 526.347200
      2      3      6     1   110.4600475 553.961600
      3      6      9     1   123.7100528 522.163200
      3      6     18     1   114.5100489 528.857600
      6      9     10     1   116.2100496 558.145600
      6      9     25     1   112.8200486 608.353600
      6     18     19     1   110.4600475 553.961600
      9      6     18     1   123.7100528 522.163200
      9     10     11     1   111.5600479 530.531200
      9     25     22     1   123.7100528 522.163200
     10      9     25     1   116.2100496 558.145600
     18     19     22     1   111.5100476 526.347200
     19     22     25     1   110.4600475 553.961600
      1      2      4     1   109.8000471 387.438400
      1      2      5     1   109.8000471 387.438400
      1     11     14     1   109.8000471 387.438400
      1     11     15     1   109.8000471 387.438400
      2      1     16     1   109.8000471 387.438400
      2      1     17     1   109.8000471 387.438400
      2      3      7     1   109.5600471 388.275200
      2      3      8     1   109.5600471 388.275200
      3      2      4     1   109.8000471 387.438400
      3      2      5     1   109.8000471 387.438400
      4      2      5     1   107.5800459 329.699200
      6      3      7     1   109.7900472 415.052800
      6      3      8     1   109.7900472 415.052800
      6     18     20     1   109.7900472 415.052800
      6     18     21     1   109.7900472 415.052800
      7      3      8     1   108.4600466 328.025600
      9     10     12     1   110.3600474 393.296000
      9     10     13     1   110.3600474 393.296000
      9     25     28     1   115.0900495 406.684800
     10     11     14     1   109.8000471 387.438400
     10     11     15     1   109.8000471 387.438400
     11      1     16     1   109.8000471 387.438400
     11      1     17     1   109.8000471 387.438400
     11     10     12     1   109.8000471 387.438400
     11     10     13     1   109.8000471 387.438400
     12     10     13     1   107.5800459 329.699200
     14     11     15     1   107.5800459 329.699200
     16      1     17     1   107.5800459 329.699200
     18     19     23     1   109.8000471 387.438400
     18     19     24     1   109.8000471 387.438400
     19     18     20     1   109.5600471 388.275200
     19     18     21     1   109.5600471 388.275200
     19     22     26     1   109.5600471 388.275200
     19     22     27     1   109.5600471 388.275200
     20     18     21     1   108.4600466 328.025600
     22     19     23     1   109.8000471 387.438400
     22     19     24     1   109.8000471 387.438400
     22     25     28     1   115.9900499 385.764800
     23     19     24     1   107.5800459 329.699200
     25     22     26     1   109.7900472 415.052800
     25     22     27     1   109.7900472 415.052800
     26     22     27     1   108.4600466 328.025600

[ dihedrals ]
;    ai     aj     ak     al funct         c0         c1         c2         c3         c4         c5
      1      2      3      6     1  0.0000000  0.6508444  3
      1     11     10      9     1  0.0000000  0.6508444  3
      2      1     11     10     1  180.0000771  0.8368000  1
      2      1     11     10     1  180.0000771  1.0460000  2
      2      1     11     10     1  0.0000000  0.7531200  3
      2      3      6      9     1  0.0000000  0.0000000  2
      2      3      6     18     1  0.0000000  0.0000000  2
     11      1      2      3     1  180.0000771  0.8368000  1
     11      1      2      3     1  180.0000771  1.0460000  2
     11      1      2      3     1  0.0000000  0.7531200  3
      3      6      9     10     1  180.0000771  2.8242000  2
      3      6      9     25     1  180.0000771  2.8242000  2
      3      6     18     19     1  0.0000000  0.0000000  2
      6      9     10     11     1  0.0000000  0.0000000  2
      6      9     25     22     1  180.0000771  2.8242000  2
      6     18     19     22     1  0.0000000  0.6508444  3
      9      6     18     19     1  0.0000000  0.0000000  2
      9     25     22     19     1  0.0000000  0.0000000  2
     10      9      6     18     1  180.0000771  2.8242000  2
     10      9     25     22     1  180.0000771  2.8242000  2
     11     10      9     25     1  0.0000000  0.0000000  2
     18      6      9     25     1  180.0000771  2.8242000  2
     18     19     22     25     1  0.0000000  0.6508444  3
      9      3      6     18     4  180.0000771  4.6024000  2
     10      6      9     25     4  180.0000771  4.6024000  2
      1      2      3      7     1  0.0000000  0.6508444  3
      1      2      3      8     1  0.0000000  0.6508444  3
      1     11     10     12     1  0.0000000  0.6694400  3
      1     11     10     13     1  0.0000000  0.6694400  3
      2      1     11     14     1  0.0000000  0.6694400  3
      2      1     11     15     1  0.0000000  0.6694400  3
     16      1      2      3     1  0.0000000  0.6694400  3
     17      1      2      3     1  0.0000000  0.6694400  3
      3      6     18     20     1  0.0000000  0.0000000  2
      3      6     18     21     1  0.0000000  0.0000000  2
     11      1      2      4     1  0.0000000  0.6694400  3
     16      1      2      4     1  0.0000000  0.6276000  3
     17      1      2      4     1  0.0000000  0.6276000  3
      4      2      3      6     1  0.0000000  0.6508444  3
      4      2      3      7     1  0.0000000  0.6508444  3
      4      2      3      8     1  0.0000000  0.6508444  3
     11      1      2      5     1  0.0000000  0.6694400  3
     16      1      2      5     1  0.0000000  0.6276000  3
     17      1      2      5     1  0.0000000  0.6276000  3
      5      2      3      6     1  0.0000000  0.6508444  3
      5      2      3      7     1  0.0000000  0.6508444  3
      5      2      3      8     1  0.0000000  0.6508444  3
      6      9     10     12     1  0.0000000  0.0000000  2
      6      9     10     13     1  0.0000000  0.0000000  2
      6      9     25     28     1  180.0000771  2.8242000  2
      6     18     19     23     1  0.0000000  0.6508444  3
      6     18     19     24     1  0.0000000  0.6508444  3
      7      3      6      9     1  0.0000000  0.0000000  2
      7      3      6     18     1  0.0000000  0.0000000  2
      8      3      6      9     1  0.0000000  0.0000000  2
      8      3      6     18     1  0.0000000  0.0000000  2
      9      6     18     20     1  0.0000000  0.0000000  2
      9      6     18     21     1  0.0000000  0.0000000  2
      9     10     11     14     1  0.0000000  0.6508444  3
      9     10     11     15     1  0.0000000  0.6508444  3
      9     25     22     26     1  0.0000000  0.0000000  2
      9     25     22     27     1  0.0000000  0.0000000  2
     10      9     25     28     1  180.0000771  2.8242000  2
     16      1     11     10     1  0.0000000  0.6694400  3
     17      1     11     10     1  0.0000000  0.6694400  3
     12     10      9     25     1  0.0000000  0.0000000  2
     12     10     11     14     1  0.0000000  0.6276000  3
     12     10     11     15     1  0.0000000  0.6276000  3
     13     10      9     25     1  0.0000000  0.0000000  2
     13     10     11     14     1  0.0000000  0.6276000  3
     13     10     11     15     1  0.0000000  0.6276000  3
     16      1     11     14     1  0.0000000  0.6276000  3
     17      1     11     14     1  0.0000000  0.6276000  3
     16      1     11     15     1  0.0000000  0.6276000  3
     17      1     11     15     1  0.0000000  0.6276000  3
     18     19     22     26     1  0.0000000  0.6508444  3
     18     19     22     27     1  0.0000000  0.6508444  3
     19     22     25     28     1  0.0000000  0.0000000  2
     20     18     19     22     1  0.0000000  0.6508444  3
     20     18     19     23     1  0.0000000  0.6508444  3
     20     18     19     24     1  0.0000000  0.6508444  3
     21     18     19     22     1  0.0000000  0.6508444  3
     21     18     19     23     1  0.0000000  0.6508444  3
     21     18     19     24     1  0.0000000  0.6508444  3
     23     19     22     25     1  0.0000000  0.6508444  3
     23     19     22     26     1  0.0000000  0.6508444  3
     23     19     22     27     1  0.0000000  0.6508444  3
     24     19     22     25     1  0.0000000  0.6508444  3
     24     19     22     26     1  0.0000000  0.6508444  3
     24     19     22     27     1  0.0000000  0.6508444  3
     26     22     25     28     1  0.0000000  0.0000000  2
     27     22     25     28     1  0.0000000  0.0000000  2
      9     22     25     28     4  180.0000771  4.6024000  2

[ moleculetype ]
;name            nrexcl
 DCM              3

[ atoms ]
;   nr  type  resi  res  atom  cgnr     charge      mass       ; qtot   bond_type
     1   cl     1   DCM   CL1    1    -0.050975     35.45000 ; qtot -0.051
     2   c3     1   DCM    C1    2    -0.362947     12.01000 ; qtot -0.414
     3   h2     1   DCM    H1    3     0.233201      1.00800 ; qtot -0.181
     4   h2     1   DCM    H2    4     0.231696      1.00800 ; qtot 0.051
     5   cl     1   DCM   CL2    5    -0.050975     35.45000 ; qtot -0.000

[ bonds ]
;   ai     aj funct   r             k
     1      2   1    1.8045e-01    2.2284e+05 ;    CL1 - C1
     2      3   1    1.0961e-01    2.7757e+05 ;     C1 - H1
     2      4   1    1.0961e-01    2.7757e+05 ;     C1 - H2
     2      5   1    1.8045e-01    2.2284e+05 ;     C1 - CL2

[ angles ]
;   ai     aj     ak    funct   theta         cth
     1      2      3      1    1.0699e+02    3.3489e+02 ;    CL1 - C1     - H1
     1      2      4      1    1.0699e+02    3.3489e+02 ;    CL1 - C1     - H2
     1      2      5      1    1.0933e+02    4.5263e+02 ;    CL1 - C1     - CL2
     3      2      4      1    1.1020e+02    3.2602e+02 ;     H1 - C1     - H2
     3      2      5      1    1.0699e+02    3.3489e+02 ;     H1 - C1     - CL2
     4      2      5      1    1.0699e+02    3.3489e+02 ;     H2 - C1     - CL2

[ system ]
[ molecules ]

CPdC 1

R20 1

R11 1

OPC 17

BArF 4

HDBU 1

DCM               496
