# Supplementary material for: Origins of High-Activity Cage-Catalyzed Michael Addition
Source: J Am Chem Soc. 2024 Jul 8;146(28):19317–26. doi: 10.1021/jacs.4c05160 (PMC11258793; doi:10.1021/jacs.4c05160)
Supplement: Supplementary file 2 — ja4c05160_si_002.zip [file ja4c05160_si_002.zip › md/README]

Coordination files (*gro), force-field parameters (*.top) and molecular dynamics parameters (*mdp) in GROMACS format. The coordination files contain the last frame from the production runs.
The files can be executed using GROMACS similarly to the following example:
gmx grompp -f 3_run.mdp -c conf.gro -p topol.top -o run.tpr
gmx mdrun -v -deffnm run
