# Supplementary material for: Origins of High-Activity Cage-Catalyzed Michael Addition
Source: J Am Chem Soc. 2024 Jul 8;146(28):19317–26. doi: 10.1021/jacs.4c05160 (PMC11258793; doi:10.1021/jacs.4c05160)
Supplement: Supplementary file 3 — ja4c05160_si_003.zip [file ja4c05160_si_003.zip]

Archive with 44 entries (36 files):
- dft/
- dft/reaction_2/
- dft/reaction_2/with-cage/
- dft/reaction_2/with-cage/TS.xyz
- dft/reaction_2/with-cage/Nu2-_E_in_C.xyz
- dft/reaction_2/with-cage/PS.xyz
- dft/reaction_2/with-cage/Complex1_Nu2-_4_H2O_in_C.xyz
- dft/reaction_2/with-cage/Complex2_Nu2-_4_H2O_in_C.xyz
- dft/reaction_2/with-cage/Complex3_Nu2-_2_H2O_in_C.xyz
- dft/reaction_2/with-cage/Complex4_Nu2-_3_H2O_in_C.xyz
- dft/reaction_2/with-cage/Complex1_Nu2-_1_H2O_in_C.xyz
- dft/reaction_2/with-cage/Complex2_Nu2-_1_H2O_in_C.xyz
- dft/reaction_2/with-cage/Complex3_Nu2-_1_H2O_in_C.xyz
- dft/reaction_2/with-cage/Complex4_Nu2-_1_H2O_in_C.xyz
- dft/reaction_2/with-cage/H2O.xyz
- dft/reaction_2/with-cage/DCM.xyz
- dft/reaction_2/cage-free/
- dft/reaction_2/cage-free/RC.xyz
- dft/reaction_2/cage-free/PS.xyz
- dft/reaction_2/cage-free/Nu2-.xyz
- dft/reaction_2/cage-free/E.xyz
- dft/reaction_2/cage-free/TS.xyz
- dft/reaction_1/
- dft/reaction_1/cage-free/
- dft/reaction_1/cage-free/PS.xyz
- dft/reaction_1/cage-free/Nu1-.xyz
- dft/reaction_1/cage-free/E.xyz
- dft/reaction_1/cage-free/TS.xyz
- dft/reaction_1/cage-free/RC.xyz
- dft/reaction_1/cage-free/Nu1-_4_H2O/
- dft/reaction_1/cage-free/Nu1-_4_H2O/conformer1.xyz
- dft/reaction_1/cage-free/Nu1-_4_H2O/conformer2.xyz
- dft/reaction_1/cage-free/Nu1-_4_H2O/conformer3.xyz
- dft/reaction_1/cage-free/Nu1-_4_H2O/conformer4.xyz
- dft/reaction_1/with-cage/
- dft/reaction_1/with-cage/H2O.xyz
- dft/reaction_1/with-cage/Nu1-_2_H2O_in_C.xyz
- dft/reaction_1/with-cage/Nu1-_E_in_C.xyz
- dft/reaction_1/with-cage/Nu1-_DCM_in_C.xyz
- dft/reaction_1/with-cage/Nu1-_H2O_in_C.xyz
- dft/reaction_1/with-cage/PS.xyz
- dft/reaction_1/with-cage/TS.xyz
- dft/reaction_1/with-cage/DCM.xyz
- dft/README
