# Supplementary material for: Origins of High-Activity Cage-Catalyzed Michael Addition
Source: J Am Chem Soc. 2024 Jul 8;146(28):19317–26. doi: 10.1021/jacs.4c05160 (PMC11258793; doi:10.1021/jacs.4c05160)
Supplement: Supplementary file 3 — ja4c05160_si_003.zip [file ja4c05160_si_003.zip › dft/reaction_2/with-cage/TS.xyz]

155
Coordinates from ORCA-job ts
  C   6.77620470412718      3.53896040660020      1.59157038309192
  C   6.64879613737156      4.92014861389948      1.51642457930562
  C   5.40266043963758      5.47520009459042      1.25384454036515
  N   4.32459861565876      4.69924300205275      1.07022245539631
  C   4.42039875436336      3.36927029201768      1.13724567939462
  C   5.64125049995790      2.73291569563816      1.39869493016932
  C   5.69415560689317      1.31437707055761      1.44808040379554
  C   5.72242224247517      0.09742535705948      1.46718716542561
  C   5.79468840636523     -1.32500863236076      1.46207659137334
  C   4.66593232007091     -2.09230077429860      1.13564084778641
  C   4.76133889332857     -3.49111224851624      1.09397476624053
  C   5.98567429094953     -4.11704468423023      1.39940152973219
  C   7.09718036427643     -3.35187494181587      1.73543928831072
  C   7.01208602810081     -1.96396867253187      1.76415363587851
  C   3.64325146135356     -4.29347156583831      0.72456879122963
  C   2.72989327904667     -5.02979159236487      0.39834906470597
  C   1.70076557700717     -5.92944203995471      0.01077526840137
  C   0.40328302750715     -5.46492932011766     -0.24648301400378
  N   -0.57597734724708     -6.29477134424966     -0.61589129387792
  C   -0.34587244371316     -7.60869248847905     -0.75719717791912
  C   0.91230339527565     -8.14711176052050     -0.52165603498987
  C   1.94636115849628     -7.30670346617414     -0.13233103919894
  H   7.74382096323098      3.07696351330307      1.79697647827679
  H   7.50965754203935      5.57432508167701      1.66169290276812
  H   5.25543983733375      6.55548854271428      1.19049692417498
  H   3.49845846805867      2.80643383127584      0.96036289981348
  H   3.71707907357443     -1.59808319606564      0.91882900665626
  H   6.05321512856692     -5.20616954676185      1.36693584839972
  H   8.04322679356056     -3.84328812869840      1.97249460816363
  H   7.88565846692342     -1.36051700482315      2.01804925092012
  H   0.14777398983432     -4.40613548243632     -0.15043358851634
  H   -1.19059968263807     -8.23037989563345     -1.06175727443993
  H   1.07122633928732     -9.21951152738820     -0.64289781389836
  H   2.94535620194488     -7.70202594619383      0.06187859604573
  C   3.44812969423104      6.12413976910422     -3.89547550238965
  C   3.88122934912674      7.06919762707358     -2.97298584838652
  C   3.60066850692811      6.88788138334254     -1.62396100172628
  N   2.90934012424352      5.81990459422753     -1.20009542268566
  C   2.47069522633620      4.90759461787546     -2.06925912072585
  C   2.72650845141937      5.00684520277403     -3.44283377416980
  C   2.27158833930490      3.96674620467287     -4.29714632509662
  C   1.88857180394716      3.02804105973494     -4.97139165427881
  C   1.46744939430826      1.92175191914320     -5.76394330310809
  C   0.86519202003867      0.80908771012446     -5.15561429514512
  C   0.47790698152315     -0.29123748489329     -5.93415243176480
  C   0.68717076256068     -0.26492904815152     -7.32735406238755
  C   1.27759583458524      0.84261767753303     -7.92605373825085
  C   1.67051197117187      1.93275137126045     -7.15650805755845
  C   -0.11312088374457     -1.44904796388503     -5.34807637309392
  C   -0.60834984615068     -2.47898993044666     -4.92602031381809
  C   -1.18403935829826     -3.72202757998790     -4.54357050767950
  C   -1.48532963448598     -4.01173629792607     -3.20481315178106
  N   -2.01783430485982     -5.18495218463762     -2.84822616124187
  C   -2.28317223668292     -6.12682143663736     -3.76595973160045
  C   -2.01578417604425     -5.91599783290870     -5.11174215518436
  C   -1.46250973255638     -4.70682264720995     -5.50880818121228
  H   3.66635678214170      6.23972236678554     -4.95894893057233
  H   4.44370760939574      7.94823625952294     -3.29081974308793
  H   3.93001391191426      7.60103356549614     -0.86517464082346
  H   1.91664808185368      4.06610232940174     -1.64736080343661
  H   0.70440809313746      0.80274430022820     -4.07592137088524
  H   0.38408641389034     -1.12298399941249     -7.93040538678663
  H   1.43692120295527      0.85479735634263     -9.00641426511835
  H   2.14001979235044      2.80051178874816     -7.62370587014113
  H   -1.29687920564030     -3.29004414020119     -2.40420188377277
  H   -2.71805807987939     -7.06133435807708     -3.40485931411053
  H   -2.24246133602173     -6.69920116439849     -5.83649602768119
  H   -1.23994108400021     -4.51253976512904     -6.55985967322319
  C   -1.94458294029568      7.13742316860534      0.03281349103728
  C   -0.90151545037393      8.00904491899509      0.31207194130404
  C   0.37190921388366      7.49412993547248      0.51399844637604
  N   0.60678587173917      6.17600297262385      0.44153379981374
  C   -0.37799668533518      5.31392328916572      0.17007304682091
  C   -1.69200101351948      5.75555712253187     -0.04162669915361
  C   -2.74320488506494      4.84072325544507     -0.31942124021260
  C   -3.69731729756769      4.12014860930648     -0.54983769222548
  C   -4.85493947821676      3.33362465360645     -0.81564525943381
  C   -4.78238985122310      1.93428435955896     -0.85827740803624
  C   -5.93520066938234      1.17901451761948     -1.12147243625135
  C   -7.16277113928273      1.83209764724435     -1.33945980961063
  C   -7.23050133154524      3.22073778108621     -1.29546413322971
  C   -6.09003815950731      3.97350700452967     -1.03686848391771
  C   -5.86277873263842     -0.24219021440847     -1.17282677553054
  C   -5.81024447054019     -1.45734086892851     -1.22352343487618
  C   -5.70907321537034     -2.87246144220973     -1.28941014798169
  C   -4.45907579472335     -3.47909678512279     -1.10693708670001
  N   -4.30472078314135     -4.80327187149444     -1.16855628537484
  C   -5.35523313773949     -5.60286316649592     -1.40701537300797
  C   -6.62810898275245     -5.07912407042586     -1.59525429670507
  C   -6.81427739596328     -3.70372228698132     -1.53811913569875
  H   -2.95742795631591      7.51145184650983     -0.12922562707052
  H   -1.06563736929308      9.08561058271684      0.37574856328116
  H   1.22547625032734      8.13798471134907      0.73639545234837
  H   -0.10416200466982      4.25379687069704      0.11610520478231
  H   -3.82898663338202      1.43188427666793     -0.68727354267222
  H   -8.05684078185702      1.23995425771008     -1.54362593681795
  H   -8.18501073904968      3.72331464253979     -1.46578271161006
  H   -6.14251181857240      5.06340706415733     -1.00285789724665
  H   -3.56480841507052     -2.88427869325866     -0.90336872239662
  H   -5.16301063578186     -6.67727755385881     -1.44558311169435
  H   -7.46394740498069     -5.75341724673346     -1.78721633687231
  H   -7.80369520036031     -3.26611503748984     -1.68444066379620
  C   1.38278894067719      4.60783170833541      5.32091055953057
  C   1.97741376466254      5.80261185250219      4.94244747996103
  C   2.28076308906962      6.00795058544583      3.60387868369125
  N   2.01196582743533      5.07524416039169      2.67816715751538
  C   1.44268501247352      3.91295630763389      3.01548434223666
  C   1.10215921144811      3.63160989969419      4.34725552766654
  C   0.48716827683799      2.40775474420174      4.72896539662176
  C   -0.03945350835801      1.40381460849541      5.17405730767518
  C   -0.66132761559915      0.27032736706919      5.77406273685418
  C   -1.04093550450482     -0.84156770356580      5.01001450587352
  C   -1.66158037083069     -1.94006468534204      5.62458690976991
  C   -1.89602665875858     -1.92321072232053      7.01190453189257
  C   -1.51497624186663     -0.81926300074248      7.76806051354343
  C   -0.90267520706048      0.27266724795773      7.16222853869214
  C   -2.05386991688053     -3.06109697965895      4.83854369759235
  C   -2.39106823397890     -4.01023584637550      4.15467286015249
  C   -2.75550894770679     -5.08008047925416      3.29415969830231
  C   -2.53659955703579     -4.93941411559937      1.91730726485802
  N   -2.85005192088695     -5.90411439737701      1.05021043648414
  C   -3.39354831877245     -7.05384616630093      1.47700344643263
  C   -3.64502146307265     -7.27008839182502      2.82625598770800
  C   -3.32540290493629     -6.28107900604610      3.74865155276548
  H   1.12940993539425      4.41605282745643      6.36542246090167
  H   2.20752934152891      6.57775527568639      5.67470154689240
  H   2.74748743825589      6.93121696071443      3.25415543459935
  H   1.25788055208639      3.19721384277586      2.20703810527655
  H   -0.85686090586889     -0.85415570537939      3.93519433835001
  H   -2.37836214316537     -2.78008604843831      7.48601422277980
  H   -1.69890526052012     -0.80923191981507      8.84453065508985
  H   -0.60587086167091      1.13947194195543      7.75582157604365
  H   -2.09770072717096     -4.02750530160722      1.50456320538903
  H   -3.62642076113768     -7.80510777173218      0.71915243907449
  H   -4.08823783067301     -8.21454037322729      3.14526801822648
  H   -3.51118916697288     -6.42862919733482      4.81431717826617
  Pd  -2.44258745717530     -5.55872110037819     -0.90283991449448
  Pd  2.47690528971532      5.46397298581259      0.74672219488798
  N   1.61892586881520     -0.23128379302516      1.92264071414522
  C   0.50873589471246     -0.31892777998673      1.58081288165410
  C   -0.79914774655714     -0.38788510232392      1.04680781194667
  C   -0.64373551357822      0.90172021466809     -0.67556555351921
  C   0.61975992666553      0.81658497246345     -1.24508661962006
  C   1.68484926416520      1.67096371283938     -0.84424898012735
  C   3.05341279922494      1.38558547668531     -1.41890569254887
  O   1.54770039386266      2.63901688609875     -0.05433509808334
  C   -1.14514981619094     -1.60827153040112      0.43474143292562
  N   -1.41654367261310     -2.57554830756656     -0.16145204153143
  H   -1.59325112681812      0.10902180310187      1.61448879409327
  H   -1.49160448091665      0.40776735099831     -1.15687330113935
  H   -0.89107869179626      1.79464108161657     -0.09428135083428
  H   0.84697834907559      0.00252081154606     -1.93865283340187
  H   3.65373521260945      0.85533517213298     -0.66050063584036
  H   3.00707868841771      0.75259886555337     -2.31528255338323
  H   3.58219949148839      2.32012399963834     -1.65698744553125
