# Supplementary material for: Origins of High-Activity Cage-Catalyzed Michael Addition
Source: J Am Chem Soc. 2024 Jul 8;146(28):19317–26. doi: 10.1021/jacs.4c05160 (PMC11258793; doi:10.1021/jacs.4c05160)
Supplement: Supplementary file 3 — ja4c05160_si_003.zip [file ja4c05160_si_003.zip › dft/reaction_2/with-cage/Nu2-_E_in_C.xyz]

155
155
  C   6.57889260010316      3.40842057180721      1.52122075848963
  C   6.45476628928833      4.79054481272893      1.55397903756941
  C   5.20892674405861      5.36323495834742      1.33553076024650
  N   4.13076065779195      4.60453899613991      1.08785086693752
  C   4.22413693420132      3.27263982134993      1.04268627929222
  C   5.44461887509793      2.61888256816753      1.26202731031059
  C   5.52077902362998      1.20163977897775      1.22655432187022
  C   5.62295113990152     -0.01111023303654      1.20874116001753
  C   5.78578983499487     -1.42519846869838      1.17930584862924
  C   4.69169415236643     -2.26076646949256      0.91398357472068
  C   4.87005812021205     -3.65085094094755      0.86136981425157
  C   6.14540206938121     -4.20102563052146      1.09128532181035
  C   7.22534726823865     -3.36805549150168      1.36449403851573
  C   7.05637604830139     -1.98810435776776      1.40632161819184
  C   3.77074870409684     -4.50396448375470      0.56035847021702
  C   2.84728984872257     -5.24803461537803      0.28624215649158
  C   1.77166198280306     -6.11407804572631     -0.04401266114493
  C   0.49743892375125     -5.58314221601342     -0.28974467235115
  N   -0.53583745366522     -6.36758895471916     -0.60425697424421
  C   -0.38609949940419     -7.69741694713475     -0.69865346357376
  C   0.84447029079715     -8.29907592608907     -0.47097637259093
  C   1.93560969679456     -7.50678489705005     -0.13914862843191
  H   7.54425441732422      2.92919835440713      1.69525396374814
  H   7.31556353964378      5.43081671976216      1.75179812243705
  H   5.05926190562871      6.44484299604307      1.35807250588418
  H   3.30791779820169      2.71583700352478      0.82227141490866
  H   3.70297408103017     -1.82912899877346      0.75127363362909
  H   6.27759480273246     -5.28387656549065      1.05054554915610
  H   8.21251402277772     -3.79965107027917      1.54302824584285
  H   7.90401881108109     -1.33228504553372      1.61405660664867
  H   0.30271969047772     -4.50779523558470     -0.23120153348753
  H   -1.27278516738806     -8.27929792848427     -0.95926720292620
  H   0.93836433550319     -9.38275390880226     -0.55407485114834
  H   2.91461970707557     -7.95247228448827      0.04755489358421
  C   3.18309520128059      6.07577611633643     -3.82736272721230
  C   3.45407629414032      7.10532977114070     -2.93478734854946
  C   3.20364599546959      6.91800259689013     -1.58117884651693
  N   2.70605020350797      5.75966890927885     -1.12351136626108
  C   2.43712186624426      4.75667152942191     -1.96169208839521
  C   2.66111289992042      4.86531529123438     -3.34040750674363
  C   2.35833118373773      3.76115986106206     -4.18119266702008
  C   2.09583925631296      2.79748357630576     -4.87731161472703
  C   1.79935805072731      1.67236744708008     -5.69876100611515
  C   1.16057206469515      0.55083381647586     -5.14957059134373
  C   0.87046553044122     -0.55834589770713     -5.95617966887915
  C   1.22452575661952     -0.53792420861115     -7.31916650226539
  C   1.85745690452257      0.57638175978852     -7.85985272869825
  C   2.14660499045819      1.67927675490981     -7.06269470869426
  C   0.21981041639473     -1.70455469355138     -5.41496649875914
  C   -0.33518919993137     -2.70622252726465     -5.00089454964864
  C   -0.98184888629702     -3.90386631202059     -4.59119697932427
  C   -1.30906346170234     -4.12456107838738     -3.24527522805054
  N   -1.91606918445709     -5.24915791261389     -2.85445804412989
  C   -2.23408865215784     -6.20479127471586     -3.74050441808676
  C   -1.94232779074191     -6.06066085009204     -5.09000964991601
  C   -1.31070333298620     -4.90335689012090     -5.52404274681300
  H   3.37089384660806      6.19794811429359     -4.89589442716218
  H   3.85956893032718      8.05755749838592     -3.27978453807278
  H   3.40153896658108      7.69952611975372     -0.84423170274268
  H   2.03093972420682      3.84255803544554     -1.52300858439237
  H   0.88327648541524      0.54644260036775     -4.09499022534574
  H   0.99758418947287     -1.40303727111106     -7.94514549206657
  H   2.12913780192908      0.58540265407401     -8.91762280539702
  H   2.64330337884693      2.55425301847779     -7.48621084456096
  H   -1.07996295419064     -3.39127134715866     -2.46385154909181
  H   -2.72984207569122     -7.09639846252062     -3.35042289833367
  H   -2.21091292201152     -6.85426458700935     -5.78862262729150
  H   -1.06734985798126     -4.76137504896192     -6.57886093749225
  C   -2.01619422502159      7.38821936546789      0.22914963780146
  C   -0.93115750335037      8.19857461932603      0.53425196510828
  C   0.31801046422254      7.61874840122973      0.71319082219044
  N   0.49055120881191      6.29401246876949      0.59690965791462
  C   -0.53702203969473      5.49114776724619      0.30744169081966
  C   -1.82877473626930      5.99964861928624      0.11056045697419
  C   -2.90282120829078      5.12441096097498     -0.20115040808277
  C   -3.83312884468399      4.38673631254033     -0.46974640038275
  C   -4.93942243157414      3.54674174969042     -0.78269843545314
  C   -4.78184906722469      2.15389309531802     -0.82578341633750
  C   -5.87666379202881      1.33311946928893     -1.13245520567946
  C   -7.13202729118873      1.91422589491779     -1.39468766621903
  C   -7.28353759364040      3.29626820356036     -1.35079929569186
  C   -6.20020089141220      4.11450080983848     -1.04795259205270
  C   -5.72346294064728     -0.08179313755493     -1.18038978204611
  C   -5.61475454530547     -1.29323226100403     -1.22914532406212
  C   -5.51745964881383     -2.70829841881303     -1.30221170602216
  C   -4.28455315072923     -3.34580587735337     -1.10405010363310
  N   -4.16729560782666     -4.67392374901861     -1.17774506134689
  C   -5.23338791667261     -5.44430903825588     -1.44179047783116
  C   -6.48945503732808     -4.88869283258251     -1.64608023967329
  C   -6.63872370926272     -3.51024941356789     -1.57790276316491
  H   -3.00970736613260      7.81594950480518      0.08115723170041
  H   -1.04358370743186      9.27904929828090      0.63421072863494
  H   1.20129413161590      8.21524854322302      0.95197545925217
  H   -0.32351606910707      4.42085491008737      0.22371994108704
  H   -3.80708295980936      1.70829281557924     -0.62016025206770
  H   -7.98157876915940      1.27119363288374     -1.63230717193301
  H   -8.25945680554065      3.74167213163366     -1.55537445407921
  H   -6.31816335395052      5.19919313355421     -1.01317407104359
  H   -3.37528479390626     -2.77942362381340     -0.88152671124590
  H   -5.06630686616385     -6.52269826195054     -1.48777793133515
  H   -7.33898403259245     -5.53932262341819     -1.85827273401335
  H   -7.61336690428107     -3.04437982803487     -1.73569255282669
  C   1.42327471804664      4.80104805785705      5.48987190130884
  C   1.95522965097522      5.99707637813799      5.02946857868753
  C   2.19579904328016      6.14999072535656      3.67107980874477
  N   1.92620282885347      5.16481912924881      2.80103086729591
  C   1.41504665195296      4.00334797965835      3.21903615685715
  C   1.13942720262121      3.77153983359779      4.57461863452649
  C   0.58655432946885      2.53848920979073      5.01137001604162
  C   0.10503877311627      1.50806047315901      5.44526807502095
  C   -0.46422399616216      0.32472070510176      5.99641926262861
  C   -0.87555268526983     -0.72505010182355      5.16334073024844
  C   -1.44377372552549     -1.87996860465809      5.72089248366060
  C   -1.59634673790148     -1.98078348549307      7.11642672213213
  C   -1.18426044573981     -0.93731983032536      7.93898225979175
  C   -0.62151217250692      0.21064330270142      7.39122805167169
  C   -1.86488510826691     -2.94373916209012      4.87324953991744
  C   -2.22545871212325     -3.85329815986042      4.14910945658679
  C   -2.63491226676534     -4.90631848854383      3.28908772886264
  C   -2.39908847315860     -4.80635907359674      1.91084186257034
  N   -2.76445228633034     -5.77371641684758      1.06645494207549
  C   -3.37441313761888     -6.88121735801780      1.51433930426751
  C   -3.64448533478713     -7.05474785426738      2.86556037057282
  C   -3.27362565879627     -6.06407274811863      3.76552937932159
  H   1.22162242256518      4.65061413170214      6.55221861688336
  H   2.18542160708715      6.81460259210882      5.71407025502853
  H   2.61296747965201      7.07227255589091      3.26085665427895
  H   1.21918984352438      3.23993466765731      2.46084376214156
  H   -0.75784656290486     -0.64471984116668      4.08152082324898
  H   -2.03918739073469     -2.88208603573472      7.54457517000412
  H   -1.30393468456264     -1.01949760024626      9.02139802508515
  H   -0.29958419839456      1.03071209799665      8.03590447068354
  H   -1.90547231890206     -3.93236517358812      1.47452410259927
  H   -3.64558871526918     -7.63370558530204      0.77063093359743
  H   -4.14170792642942     -7.96535434035706      3.20266819499287
  H   -3.47229398376552     -6.17524454527646      4.83328669231518
  Pd  -2.34908415181102     -5.51891418330625     -0.89627092132314
  Pd  2.31885609559766      5.46575941387417      0.83979643269378
  N   1.73857509807245     -0.26100832307805      2.43847677285231
  C   0.72758386422194     -0.41343655261252      1.86380127051560
  C   -0.48118534942206     -0.55463169868587      1.18238113186292
  C   -1.08547732830161      2.17673390847360     -2.03743665434451
  C   -0.28248946113851      1.18158999203792     -1.64306946232693
  C   0.93756542202472      1.42748328842432     -0.83373787766004
  C   2.05094570292358      0.43553518221279     -0.97649560358100
  O   1.07075451326987      2.44492806728404     -0.16116180706241
  C   -0.76437547530596     -1.65625196070465      0.39193916676073
  N   -1.02824886016729     -2.57883561633888     -0.29145008334622
  H   -1.23738399551869      0.22870786446686      1.27926073699045
  H   -1.95562102996575      1.99143756507241     -2.67255444692610
  H   -0.88250453592411      3.21119101904263     -1.74667157072386
  H   -0.46440361097067      0.15153287735639     -1.96470022816813
  H   1.67883251899833     -0.57842084974791     -1.17509223947487
  H   2.65635717179888      0.74456670078065     -1.84748636948426
  H   2.69140157151715      0.44014825379798     -0.08531071156636
