# Supplementary material for: Origins of High-Activity Cage-Catalyzed Michael Addition
Source: J Am Chem Soc. 2024 Jul 8;146(28):19317–26. doi: 10.1021/jacs.4c05160 (PMC11258793; doi:10.1021/jacs.4c05160)
Supplement: Supplementary file 3 — ja4c05160_si_003.zip [file ja4c05160_si_003.zip › dft/reaction_2/with-cage/PS.xyz]

155
155
  C   6.72994649544466      3.73897046435188      1.64634949888142
  C   6.52225516879950      5.11017627860460      1.72318111233210
  C   5.24074216710137      5.61614210009463      1.54603857912003
  N   4.20162512214171      4.80301164950735      1.30321824466667
  C   4.37640917172429      3.48233015167977      1.22611895502199
  C   5.63714336390577      2.89303983847408      1.39168393225677
  C   5.76284355875002      1.48223763043608      1.29530300897415
  C   5.83679742463750      0.27076654424189      1.20321810040359
  C   5.91987467052846     -1.14524274861397      1.08307937124048
  C   4.75794989469042     -1.89401592826268      0.84569288274353
  C   4.83321666343002     -3.28602859794735      0.70625080756927
  C   6.08239554478101     -3.92742553029329      0.81669233853981
  C   7.23156862237056     -3.18235019226718      1.05989391925514
  C   7.16113165609879     -1.79918307631405      1.19147571174324
  C   3.66459741930492     -4.05749856321772      0.44486620546909
  C   2.69880996275150     -4.76075580999444      0.20931958081325
  C   1.64736132515463     -5.67219509737387     -0.08032688105395
  C   0.32756857857372     -5.23670198352535     -0.27401831500023
  N   -0.64646232211806     -6.10617769861342     -0.56289533434541
  C   -0.39760187712451     -7.41950689792487     -0.66885008068534
  C   0.88134549957451     -7.92619252789362     -0.48403992241950
  C   1.91502619034382     -7.04893070414915     -0.18886455232716
  H   7.72704942883570      3.31519094352042      1.78056602758245
  H   7.34822397697228      5.79512893273723      1.92004585141262
  H   5.03166720734471      6.68690842872996      1.59687001164962
  H   3.49289909102561      2.87145911384638      1.02717193947484
  H   3.79397833909819     -1.39067598879803      0.77045890961876
  H   6.13940703253525     -5.01225714420922      0.70858912064147
  H   8.19640484477683     -3.68685711731578      1.14492547683568
  H   8.06318627792732     -1.21310582551911      1.37708203880002
  H   0.03378071585897     -4.18077788030023     -0.19542221015918
  H   -1.24481303510222     -8.06658043606682     -0.90582437023765
  H   1.05726335664928     -8.99895823528293     -0.57440594605038
  H   2.93320598649409     -7.41442771767390     -0.04126518680714
  C   3.24334207528471      6.11414912273238     -3.62761392701667
  C   3.47217563651984      7.15620960127549     -2.73873409027552
  C   3.20010367012742      6.97114514919226     -1.38938136129861
  N   2.72185734289260      5.80446364797005     -0.93170606817850
  C   2.49190465243573      4.78882508099604     -1.76745897488139
  C   2.73951403083835      4.89459976123572     -3.14329833559374
  C   2.48018452238501      3.78618015474887     -3.99293398895563
  C   2.25536811803832      2.82774662085628     -4.70920863502334
  C   1.99262348365560      1.69430067164204     -5.53073792409842
  C   1.24904063107442      0.62370672679844     -5.01481865683851
  C   0.99873388280202     -0.50863128993637     -5.80033029187656
  C   1.49235185385187     -0.55857823944078     -7.11834567990420
  C   2.22315439176911      0.50862430542765     -7.63093707357209
  C   2.47867717119561      1.63153944712288     -6.84963896944031
  C   0.25932942557937     -1.60774078424250     -5.27475028168864
  C   -0.35991833379280     -2.57102333675336     -4.86037764684250
  C   -1.07008261207000     -3.74375853064465     -4.48367347991734
  C   -1.44356356945387     -3.98525933803170     -3.15298188290186
  N   -2.09050683712103     -5.10385472143798     -2.80976187018844
  C   -2.41721324351457     -6.02538233115717     -3.72715956255361
  C   -2.08958309943092     -5.85469616642633     -5.06523824512522
  C   -1.40735237974762     -4.70912160917098     -5.44977680448745
  H   3.44854570785549      6.23237736144842     -4.69337534868357
  H   3.86137434871728      8.11559953395907     -3.08261182788231
  H   3.36603388175163      7.76204594529922     -0.65454690900172
  H   2.09978807912031      3.86476215386326     -1.33587291719807
  H   0.86516704567946      0.67422550111396     -3.99723221230672
  H   1.29771138619655     -1.44054961296104     -7.73155045887547
  H   2.60256290707758      0.46300906098552     -8.65403189826027
  H   3.05692431664644      2.46594601086261     -7.25087792120225
  H   -1.22735718689789     -3.28115194298152     -2.33895951474511
  H   -2.94782682410171     -6.91110119201312     -3.37148523350770
  H   -2.36630997336755     -6.61932078296755     -5.79241098137241
  H   -1.12904823164445     -4.54877603418970     -6.49328619436290
  C   -2.06060090627379      7.28928885287739      0.31186850027431
  C   -1.01765761661232      8.13077368227087      0.67336727080189
  C   0.24316061978721      7.59099545809428      0.89033334458743
  N   0.46724177024725      6.27512000456877      0.75773734231432
  C   -0.52053980675010      5.44380680360412      0.41503669302405
  C   -1.82107116850002      5.90993349367890      0.17704502616823
  C   -2.86022014403237      5.01250849465761     -0.18721242934466
  C   -3.78474974927822      4.28240741231033     -0.49519386026497
  C   -4.91228930319316      3.48599896634274     -0.84698775175209
  C   -4.81505111007270      2.08916682548604     -0.92615991538129
  C   -5.94622970177650      1.32692326224090     -1.25492081026294
  C   -7.17191495940737      1.96938875199423     -1.51220334558536
  C   -7.26142320920908      3.35542993660077     -1.43936298275293
  C   -6.14499429110007      4.11552359649796     -1.10803476756432
  C   -5.86143919267838     -0.09305069263472     -1.31609411978417
  C   -5.81184401750701     -1.30846580169626     -1.35797050084740
  C   -5.73698259797030     -2.72640568951050     -1.37627635862937
  C   -4.49946222039604     -3.35506596446430     -1.18476358671686
  N   -4.38686029702755     -4.68478278021323     -1.16405927727245
  C   -5.45992411755482     -5.46889803439169     -1.33873203709824
  C   -6.72052720935447     -4.92182943518819     -1.54366338039740
  C   -6.86746281904386     -3.54062888557055     -1.56168138668478
  H   -3.06219259894673      7.68506252573633      0.13259030339853
  H   -1.17162697747412      9.20463521209632      0.78783656454063
  H   1.09491901224851      8.21332353177749      1.17359023677417
  H   -0.27263480319946      4.38261741987252      0.32834012742157
  H   -3.86341136286337      1.59067406369676     -0.73084008157816
  H   -8.04809685903190      1.37021602702927     -1.76715712216574
  H   -8.21425595569471      3.84958298372255     -1.64086199146090
  H   -6.21476437686165      5.20319988986840     -1.04599616841366
  H   -3.57484342167441     -2.79182854808333     -1.02693832754335
  H   -5.29649054659233     -6.54841856624215     -1.31179584037566
  H   -7.57784924390227     -5.58157038103226     -1.68465130581654
  H   -7.84756237802021     -3.08452091432972     -1.71420337356436
  C   1.41819414347860      4.87779690343810      5.68614713647062
  C   1.97102104886864      6.07027338610410      5.23940951024856
  C   2.22334180211965      6.23432100133302      3.88398620751292
  N   1.94163311404254      5.26293136581128      3.00256854152006
  C   1.40867795912441      4.10678114542590      3.40730668744732
  C   1.12425332541829      3.86274568230960      4.75839455607064
  C   0.55624623928571      2.62607310632147      5.16774797989493
  C   0.06819550187332      1.58167947018543      5.56008585335415
  C   -0.50175445834336      0.38235299955200      6.07698316454263
  C   -0.90887242302192     -0.65083977497446      5.21993444541665
  C   -1.47209730127147     -1.82144872249837      5.75090373684456
  C   -1.62483012693455     -1.95165249621153      7.14431302456523
  C   -1.21869301763901     -0.92510401566501      7.99039807647608
  C   -0.66060062251710      0.23690191534463      7.46882928590447
  C   -1.89528127704534     -2.87427128296281      4.88961222928049
  C   -2.26952530461652     -3.78051213530962      4.16776593006905
  C   -2.71754497908744     -4.82603622964115      3.31550237723379
  C   -2.50267414364558     -4.73630646814142      1.93260418274790
  N   -2.92380619943081     -5.69423851873846      1.10213330413920
  C   -3.56328037195812     -6.77841799747897      1.56402861073122
  C   -3.80971427726655     -6.93987598357372      2.92127635107019
  C   -3.38604686228913     -5.95919256990015      3.80949488494471
  H   1.20929423602095      4.72091250283160      6.74618892041752
  H   2.20998830197518      6.87700213456901      5.93378322818546
  H   2.65896051890443      7.15352833763797      3.48617544984444
  H   1.20240799000038      3.35816119605079      2.63766297099353
  H   -0.79151947261968     -0.54350379292545      4.13999862088048
  H   -2.06431963892793     -2.86399110443153      7.55204692829804
  H   -1.33978862776028     -1.03163961991124      9.07053145980587
  H   -0.34272600986000      1.04397559848967      8.13160570488561
  H   -2.00044812210827     -3.88034613222488      1.45619413588650
  H   -3.87777830809757     -7.52141647746092      0.82772328529586
  H   -4.33153306234481     -7.83122632416183      3.27237841954671
  H   -3.56870931224376     -6.05961902035329      4.88125503268200
  Pd  -2.52624894331121     -5.41742937341645     -0.86029482315644
  Pd  2.33498071771413      5.54458161614570      1.03795003186411
  N   1.15984973178907      2.28058482600359      0.49737124554162
  C   1.18821438957688      1.23152582481274      0.00984651394576
  C   1.18277940873601     -0.07746080275089     -0.64211667324211
  C   -0.19536129780092     -0.33759783169484     -1.34542896611566
  C   -1.31697553116614     -0.30353051654575     -0.37242956692983
  C   -1.83182269412723     -1.44756780614179      0.19508099330966
  C   -2.87315105057882     -1.28715278227043      1.28686417240352
  O   -1.48954149021412     -2.65508088656459     -0.11549791827685
  C   2.33038111955633     -0.18158535752452     -1.54537582309437
  N   3.21240623308609     -0.29241746365603     -2.28605921357459
  H   1.30690364692972     -0.84324529226584      0.14425729222158
  H   -0.11095996210576     -1.33011316859686     -1.81190660898975
  H   -0.29988179849713      0.40830812193112     -2.14974311462911
  H   -1.67724914517251      0.67140548794070     -0.03137176865088
  H   -3.75481837598431     -1.91916680604966      1.09292986915035
  H   -3.20625782831224     -0.24587263719901      1.40224147967116
  H   -2.45382962611734     -1.62303105250735      2.25030429939388
