# Supplementary material for: Origins of High-Activity Cage-Catalyzed Michael Addition
Source: J Am Chem Soc. 2024 Jul 8;146(28):19317–26. doi: 10.1021/jacs.4c05160 (PMC11258793; doi:10.1021/jacs.4c05160)
Supplement: Supplementary file 3 — ja4c05160_si_003.zip [file ja4c05160_si_003.zip › dft/reaction_2/with-cage/Complex1_Nu2-_4_H2O_in_C.xyz]

156
Coordinates from ORCA-job cluster1
  C   11.85861788709387     35.29737257900271     27.17899649342394
  C   13.21620480809860     34.88005578556594     27.11489506250792
  C   14.39318693600581     34.57975407888790     27.03495353009103
  C   15.76980411762522     34.22536696121831     26.93126754207762
  C   16.26189251744820     33.09546801963374     27.61052070611328
  C   17.60384292611254     32.74627924905605     27.50039852981197
  C   18.46431471200101     33.50126781166504     26.71040234039809
  C   17.98350899272659     34.63150531366203     26.02261605046341
  C   18.86257473305728     35.37860470480454     25.18604629704936
  C   19.62422266647735     35.98212102498634     24.45300120589544
  C   20.51264687184545     36.64140611330158     23.56035192080025
  C   21.59483256413612     35.96724403989652     22.97007692636814
  C   22.41849069425920     36.64844964957924     22.08360486111037
  C   22.14665235228657     37.97832111368812     21.79556389491022
  N   21.11610710195265     38.61996923478387     22.36907775272309
  C   20.31552515182699     37.99225455821700     23.23623377460286
  C   16.63465243459671     34.99953169703704     26.14183359994539
  C   10.78301642614263     34.40440646315309     27.30616750734407
  C   9.48832743192810     34.90866812052150     27.34505645573430
  C   9.28742312411721     36.27895179644430     27.24792189473169
  N   10.32204699146780     37.12738135193376     27.13336951733037
  C   11.57509019975502     36.66847881338584     27.10645831933526
  H   15.58282453051323     32.49924476877190     28.22299283016710
  H   17.98268289176666     31.87109232524028     28.03269736135007
  H   19.51558294164894     33.22255785189090     26.61575606772994
  H   21.77703309899794     34.91766547986471     23.20933697295390
  H   23.26708859008890     36.15567257943651     21.60707099630617
  H   22.75878118637978     38.55042536053321     21.09500761654465
  H   19.50947165236395     38.56065010556001     23.71761141619664
  H   16.26129296027057     35.87907133417097     25.60937586405202
  H   10.96793902981262     33.33040580501955     27.37156930344827
  H   8.62774761934775     34.24553669029573     27.44423326829203
  H   8.28625639319135     36.71487070916646     27.26228787022983
  H   12.39658042433801     37.39073970178931     27.06349574902164
  C   9.60740680318036     38.38750788276592     22.75541075695918
  C   10.51692031266315     38.19069289552554     21.68170449657447
  C   11.27462622782472     38.02464543908314     20.74332824876200
  C   12.13308517815065     37.83637774570074     19.62198601274278
  C   11.60995488007894     37.33541100674970     18.41449587135838
  C   12.44033884435770     37.16459450841619     17.31178487853093
  C   13.78954553226938     37.49482551154166     17.38765498385943
  C   14.32626624802089     37.99916336770272     18.58739909649817
  C   15.70166350393529     38.36342005190617     18.65830782202973
  C   16.87282163536997     38.69334170112531     18.70210355222251
  C   18.23050208546123     39.10968135085889     18.75787358275401
  C   19.05263682982018     39.15090758104767     17.61932902808854
  C   20.36215278760817     39.59643593101175     17.74566820612645
  C   20.82659382424302     39.99421655023877     18.99218466185016
  N   20.03821096831740     39.94587115585983     20.07738546277490
  C   18.77818048512392     39.51480257727195     19.98404987432526
  C   13.49495951266658     38.16043786716698     19.70602744727153
  C   8.21521395358141     38.36799622782003     22.55807863615488
  C   7.37140369148538     38.57512917520776     23.64055095766648
  C   7.92134245452043     38.79476858734510     24.89666011223703
  N   9.24981679952651     38.80451002073646     25.08231526908314
  C   10.08186982551406     38.61008073277632     24.05557283995697
  H   10.54937446667390     37.08406743330419     18.35276681879394
  H   12.02908318883662     36.77310140920608     16.37887465974426
  H   14.44015714397181     37.36884174673776     16.52011372127038
  H   18.65854380587586     38.83940609633102     16.64990628047540
  H   21.02796890051546     39.64342903124510     16.88278149442724
  H   21.84626775333636     40.35941992225440     19.13490594837457
  H   18.17515589191565     39.48853039700057     20.89870409175675
  H   13.90794047260991     38.54433425447445     20.64052404365947
  H   7.81150536028936     38.19373840241774     21.55876902357808
  H   6.28714021751501     38.56998728866951     23.52043167058165
  H   7.29624168722007     38.96668181451695     25.77575071227512
  H   11.15364661292919     38.63059478678885     24.26685531345589
  C   18.79354136051063     44.28582370566672     21.33698528628191
  C   17.50568215464900     44.77550758898668     21.68506579645329
  C   16.40294053530616     45.18474942695708     21.99959487945438
  C   15.12050700716224     45.67922197003048     22.37495346885772
  C   14.72354300521719     46.97584031338042     21.99693210186797
  C   13.47652846144040     47.46165370957415     22.37693454908955
  C   12.61421999884137     46.67521441592000     23.13375437775126
  C   12.99688873303272     45.37556796414331     23.51697443742854
  C   12.11114466740274     44.57760854603724     24.29790078207209
  C   11.33249926023567     43.92487049359110     24.96903257011167
  C   10.40256952941481     43.19294674394529     25.75600154441140
  C   9.28659905683908     43.81163417322929     26.34638544506645
  C   8.41129324933312     43.05159153118983     27.11052076602340
  C   8.65542234398978     41.69435775332676     27.27311288694537
  N   9.71862931055689     41.10717014036856     26.70289291424798
  C   10.57653950683722     41.81783719501123     25.96546034779441
  C   14.25101066191914     44.87990413747564     23.13215573378634
  C   19.74690078621218     45.07454160900577     20.67114986882995
  C   20.99099714443926     44.53082074847687     20.37696282932328
  C   21.26493411573915     43.21994372027179     20.74423992308747
  N   20.34882532632335     42.47022795224997     21.37612757525596
  C   19.14620567577854     42.97034109005070     21.67079317455068
  H   15.40249163192459     47.59425050375754     21.40662627441328
  H   13.17353650663100     48.46835514774013     22.08117842299689
  H   11.63736934649413     47.05784645009232     23.43587459017406
  H   9.11930942275123     44.88080082213250     26.20212557377712
  H   7.53844245777202     43.50249630300279     27.58478998658100
  H   7.99709083265270     41.05761720896905     27.86792050013116
  H   11.43006119034516     41.28483022307988     25.53730932869613
  H   14.55296830461564     43.87534816971952     23.43393627267961
  H   19.50635844777058     46.10302362053020     20.39484112447846
  H   21.75524717455077     45.11664581384070     19.86426987407967
  H   22.22997621755041     42.75289657475928     20.53583743531389
  H   18.44433295585703     42.32331241682267     22.20514434676568
  C   21.10531133676849     41.76370846172629     25.94244880311531
  C   20.17000275819545     42.05708084197551     26.97134929743363
  C   19.37260731495913     42.25556932208578     27.86909251902849
  C   18.46297764013939     42.47053676535213     28.94447980396933
  C   18.84664971133843     43.26437655392280     30.04153850878748
  C   17.97038328333815     43.45511641655246     31.10466936673429
  C   16.71318147800354     42.86016616347450     31.09507953106618
  C   16.31602173938407     42.06450921015158     30.00381073722987
  C   15.03104031599218     41.44837397331401     30.00698689411469
  C   13.93273148857046     40.92455156041956     30.03407776290227
  C   12.65372828205971     40.30542090040390     30.03784930935003
  C   11.99664755134414     39.92049790177835     31.21726801097100
  C   10.75665917040953     39.29807533718221     31.13169620913317
  C   10.19498538041550     39.06750632905185     29.88328071308217
  N   10.82391978807678     39.44851247401995     28.76019514082028
  C   12.01240201627905     40.05184159091955     28.81898256226238
  C   17.19324931836982     41.87410619623815     28.92556337434318
  C   22.48825402111972     41.70971916888165     26.18162264657171
  C   23.34288738493281     41.36165947567298     25.14338974792071
  C   22.80933302892398     41.05918908049640     23.89823842899832
  N   21.48746738273983     41.12349726268090     23.67269010891235
  C   20.64890875653251     41.47929032550097     24.64818029565979
  H   19.83626927758519     43.72512431680148     30.04985296419252
  H   18.27282629831695     44.07230781689101     31.95339538605168
  H   16.02630757529546     43.00381264199510     31.93135943987513
  H   12.46365837055131     40.10538865392127     32.18661843200283
  H   10.22145848020422     38.98214346219112     32.02825029356458
  H   9.22959786462222     38.57053344978579     29.76715165972943
  H   12.47930861015013     40.33685225254616     27.87426111068266
  H   16.89710658697790     41.25123899010416     28.07908088597039
  H   22.87763403147317     41.93212606750513     27.17706414834080
  H   24.42196488187443     41.30789572239064     25.29401500003926
  H   23.44113081987722     40.75628475567253     23.06062953914203
  H   19.58436117203582     41.55069728001045     24.40731981622027
  Pd  10.01736168162149     39.11779550360797     26.93359289153603
  Pd  20.74932075617110     40.54889590980769     21.87698661217029
  N   13.62568253873350     40.12880367592423     25.77015003164055
  C   14.35318568709338     41.04458514063646     25.64200563524661
  C   15.22933972026089     42.10365602110311     25.47009349633834
  C   16.36384259982360     41.89358095368718     24.71012770207937
  N   17.31206194715578     41.64860040951183     24.05705504778539
  H   15.04533464642046     43.06447110654425     25.95541648053815
  O   15.97633878116885     38.01761947145982     24.56881999071959
  H   16.12669228895055     38.43631095569642     23.69221630473084
  H   15.21956685393965     38.50245500243631     24.92709944352928
  O   18.32220517130290     39.21277355327127     25.45768785934412
  H   17.51095349052314     38.70062081160883     25.25516999829840
  H   18.09494784868627     40.08942746600994     25.11081580979329
  O   16.63788976640042     39.47315736364026     22.33709392742256
  H   16.90073129020001     40.28650120063470     22.81546711249577
  H   15.93741220493056     39.76586192914966     21.73796183956782
  O   14.23652316490805     38.21526431904463     27.80793756331094
  H   14.09841696629422     38.87224337308369     27.09773587293742
  H   14.80180525335608     37.54711328517675     27.40079086820926
