# Supplementary material for: Origins of High-Activity Cage-Catalyzed Michael Addition
Source: J Am Chem Soc. 2024 Jul 8;146(28):19317–26. doi: 10.1021/jacs.4c05160 (PMC11258793; doi:10.1021/jacs.4c05160)
Supplement: Supplementary file 3 — ja4c05160_si_003.zip [file ja4c05160_si_003.zip › dft/reaction_2/with-cage/Complex2_Nu2-_4_H2O_in_C.xyz]

156
Coordinates from ORCA-job cluster2
  C   1.18879465804574      8.17733952272965      3.97898701665672
  C   1.45017169518026      9.45435684428291      3.41527445979148
  C   1.65624431415415     10.54479727014460      2.91522533996010
  C   1.84509767945308     11.81490781973066      2.30046691024484
  C   1.64393823278420     11.95515376919275      0.91406541580778
  C   1.78857969438093     13.19955472627791      0.31032558964747
  C   2.12000839305768     14.31525870179980      1.07156883397545
  C   2.32502945964859     14.18878907798799      2.45869402889521
  C   2.63829783571151     15.34226803753321      3.23197369493635
  C   2.88317133796560     16.34835739567769      3.87204849082370
  C   3.20194995162306     17.51620044354953      4.61394844580955
  C   3.13764982259375     18.80138159931683      4.05430136883729
  C   3.50084038715199     19.89796849294410      4.82709521602660
  C   3.92457202587874     19.69533891052962      6.13244249781635
  N   3.97978456886561     18.46238749488752      6.66224234708082
  C   3.62984166582817     17.39544924712608      5.94348584162453
  C   2.19944373843626     12.93260544545055      3.07013639949285
  C   0.72030686787685      7.10540049898572      3.19983882562890
  C   0.48056797173676      5.87915644904579      3.80558071675735
  C   0.71987671366876      5.73777225521643      5.16593157658353
  N   1.17113059962032      6.76462610693104      5.90178228243609
  C   1.39783671203968      7.95862914782603      5.34778727921940
  H   1.36967655532902     11.08047678357682      0.32127167694677
  H   1.63290172509211     13.30304992406977     -0.76565011441150
  H   2.22102750624843     15.29571607591906      0.60235551629733
  H   2.80966716290488     18.92909989564731      3.02083351561525
  H   3.46341999741632     20.91058940234196      4.42319830897856
  H   4.22699192762420     20.52453533762687      6.77583178958682
  H   3.70031908178787     16.41675175064023      6.42189150749508
  H   2.37195097797652     12.82210125947293      4.14254876419028
  H   0.54881609958768      7.24459308350823      2.13065085732994
  H   0.11487066874759      5.02706649761342      3.23094168169166
  H   0.55657409002744      4.79002464042281      5.68388827670333
  H   1.75860006214086      8.74839768576846      6.01713129231582
  C   -1.83202726179330      8.55900878033207      9.25362560872627
  C   -2.09812007760091      9.88562785886374      9.68653958774933
  C   -2.33018720127481     11.03020568658425     10.02988659365082
  C   -2.62841467828381     12.37549830219173     10.39094277952334
  C   -3.91512010778766     12.71058467367831     10.85355704769509
  C   -4.21976008201523     14.02918953233839     11.17454899869213
  C   -3.26226772792598     15.02752541449028     11.02969707887589
  C   -1.97148557569106     14.70681708088676     10.56712282871236
  C   -1.01053624721305     15.74344301197900     10.38895723231439
  C   -0.22397057194933     16.65677430598559     10.21774807751640
  C   0.65992835643409     17.75018577537935     10.01722652851314
  C   0.28300326636144     19.06688035073775     10.33575837365650
  C   1.17671825712567     20.10491461013722     10.11211042805610
  C   2.42790731259017     19.81917011120874      9.58220996500201
  N   2.78547667412836     18.56165440338477      9.28140870628336
  C   1.94125214313539     17.54637590710897      9.48461873993248
  C   -1.65235480489894     13.37548657651189     10.26129187641268
  C   -2.83362636086666      7.57374131827550      9.21419762329899
  C   -2.51603179127274      6.29932200043214      8.76399589953274
  C   -1.21479339906537      6.02665367254172      8.36392338658478
  N   -0.26063003802330      6.96925460088421      8.40724495298294
  C   -0.54076780352856      8.20274194160250      8.83731836360259
  H   -4.66959404231146     11.92799949404038     10.95431182458682
  H   -5.21887978603270     14.28349862520836     11.53490591658131
  H   -3.50403296569643     16.06508286498522     11.26821366517886
  H   -0.70693276951883     19.26091465936409     10.75328023503160
  H   0.91403484014515     21.13721831521402     10.34761624371419
  H   3.16495817773268     20.60275420942460      9.39298897560843
  H   2.28586300804039     16.54402270536330      9.21844874195330
  H   -0.64575317419820     13.12085957152987      9.92561002007546
  H   -3.84874055738126      7.81781181331091      9.53358989847299
  H   -3.26964475131188      5.51181933968533      8.71890549415472
  H   -0.91920575912873      5.03927129153789      8.00214821981482
  H   0.27185936389193      8.93302116675505      8.85927903503878
  C   5.45645852234821     16.51084089330210     12.37052025045387
  C   5.17993705088014     15.24869972369284     12.96057658882837
  C   4.93555333715547     14.16483778950818     13.45805175693673
  C   4.67359619777912     12.90805166506938     14.07447797174435
  C   4.87411256087012     12.75614940606532     15.45982096385616
  C   4.63472695439531     11.52953717644006     16.06999033561618
  C   4.20381267533653     10.44235517032692     15.31729837207696
  C   4.00045307733977     10.57962626838042     13.93082858354048
  C   3.57803276524682      9.45441857063870     13.16689475577153
  C   3.23346450757251      8.46468848622532     12.54705141285834
  C   2.81555879486734      7.29824994852412     11.85248942621819
  C   2.63918146563811      6.06676187975548     12.50741774041085
  C   2.21026261448665      4.96483099308956     11.77978421501213
  C   1.95188523395690      5.10643010039209     10.42241962159416
  N   2.12115980414753      6.28412586193890      9.80405157534250
  C   2.55063288795519      7.35375383193779     10.47776568158532
  C   4.22946735306823     11.81734225885351     13.31241212400941
  C   6.10729935689751     17.54412402790208     13.06613950764526
  C   6.34283451925831     18.75235574371830     12.42268007805722
  C   5.92597557683341     18.91585777136939     11.10802285805426
  N   5.30169662569995     17.92661543111993     10.45105961960335
  C   5.06978113510000     16.75492128337986     11.04597254602141
  H   5.21917998989994     13.60882590386891     16.04766170584600
  H   4.79059881834201     11.41794206863832     17.14510973202148
  H   4.02272556100657      9.47655306328055     15.79286080107727
  H   2.83760466653867      5.98747676834686     13.57806863362939
  H   2.06550542158442      3.99480963398865     12.25745981598447
  H   1.59831348259064      4.27263595138828      9.81209974913118
  H   2.67698195896990      8.27898166904665      9.90986481587497
  H   4.06483660160552     11.92841361320103     12.23932673540328
  H   6.42236848817750     17.39035833686149     14.10014113448656
  H   6.84794301551862     19.57373753409144     12.93292192294819
  H   6.08754515796777     19.84821630211135     10.56270739078039
  H   4.57202566277485     15.98017900365471     10.45525102799892
  C   8.06341016577872     16.16249440283558      7.07838424127139
  C   8.36135858572759     14.79033108640608      6.86409218543787
  C   8.61109010415415     13.61361700299942      6.67738391866608
  C   8.96119222659479     12.24799395051829      6.47154818144936
  C   10.30384985342741     11.91264089978526      6.21045631021357
  C   10.67032380476203     10.58402604306165      6.02549208145976
  C   9.71655315812942      9.57531162253959      6.10492387916712
  C   8.37021630954422      9.89501763636794      6.36491253991843
  C   7.40960863674708      8.84860552345973      6.47212550046295
  C   6.62795168860655      7.92292024473525      6.59169490213288
  C   5.72664397794517      6.83515178803644      6.74276042995725
  C   6.11415011365369      5.50693034444908      6.49617599829437
  C   5.18803557356600      4.48568055147385      6.66514319603208
  C   3.89768653037213      4.80048874532156      7.06995821331532
  N   3.53505286641015      6.07077874679905      7.30380031523501
  C   4.40686820942865      7.07157865689203      7.15381560982532
  C   7.99179529895926     11.23542664635586      6.53702319998537
  C   8.96053463808785     17.19059129987657      6.74742226425352
  C   8.59117731046628     18.51259344797601      6.96550472357770
  C   7.34209161196214     18.79033835035319      7.50381246547207
  N   6.49215863023567     17.80281749529182      7.82556981526682
  C   6.82784248196387     16.52738120416109      7.62772987351816
  H   11.05245028593536     12.70549502011445      6.15760910169605
  H   11.71326513143140     10.33116975596130      5.82276636916465
  H   10.00285284804089      8.53044417943394      5.97035520152815
  H   7.13493886435343      5.28825985105829      6.17634787296942
  H   5.45719472328453      3.44424356370011      6.48317971931479
  H   3.13449232155123      4.03231663999343      7.21267665172689
  H   4.03737733570113      8.07987454071938      7.37201846658884
  H   6.94298204985102     11.48278220219550      6.71187967507632
  H   9.93404717112515     16.94619014624436      6.31786971479193
  H   9.26395848345747     19.33411803882399      6.71552748077178
  H   7.00495782208365     19.81336637803584      7.68445210074873
  H   6.09426922797945     15.76870179150232      7.90171684331335
  Pd  1.63648435790057      6.51422480768967      7.85340386202835
  Pd  4.64472648221741     18.19898982110492      8.55470325669739
  N   4.57924173434608     13.87047504097676      6.71639966594674
  C   4.43023663391984     13.82696555872283      7.88356210193638
  C   4.27999860038207     13.76508011807539      9.25606811155698
  C   3.02052875624926     13.59826790278715      9.81829636316310
  N   1.95987836572425     13.44201695246055     10.29625862503582
  H   5.16824538708079     13.65492418379128      9.88438099715866
  O   1.39720211149935     10.70514650186832      9.98119718489558
  H   1.52434867158878     11.67133707687755     10.11625219891665
  H   1.51311931054127     10.33100131816965     10.86437202678017
  O   5.86129131983123     15.59767833684596      4.80388314844512
  H   5.33615979712312     15.54795236875454      3.99626511188335
  H   5.41172546129088     14.96793786503595      5.39914502498895
  O   2.61380983674867      9.55879621984006      7.81356495041807
  H   3.12567225391310     10.19821307094134      7.27273823520749
  H   2.24407333431930     10.06458625779547      8.56835014555025
  O   4.15826798545101     11.09031712578587      6.13682594055070
  H   4.35287275544736     12.04651785480215      6.22076089871888
  H   4.09215291589374     10.93175512434099      5.18691205876869
