# Supplementary material for: Origins of High-Activity Cage-Catalyzed Michael Addition
Source: J Am Chem Soc. 2024 Jul 8;146(28):19317–26. doi: 10.1021/jacs.4c05160 (PMC11258793; doi:10.1021/jacs.4c05160)
Supplement: Supplementary file 3 — ja4c05160_si_003.zip [file ja4c05160_si_003.zip › dft/reaction_2/with-cage/Complex3_Nu2-_2_H2O_in_C.xyz]

150
Coordinates from ORCA-job cluster3
  C   0.17255952755169     16.40608975515373      2.85031909043268
  C   0.83418622599727     17.62065830606599      3.17197154877197
  C   1.43473710779240     18.64762951178546      3.42746069619027
  C   2.14823352949348     19.83695519623215      3.74805873705501
  C   1.58419223480412     21.10238820078185      3.50256481521587
  C   2.29052635636890     22.25487613025723      3.83256641338210
  C   3.54837189553630     22.16675235656935      4.42003393648957
  C   4.11983750116835     20.90597106397407      4.67684651706435
  C   5.38649596881445     20.80996935591953      5.31931783503318
  C   6.45181344585510     20.73707568054886      5.90385991239503
  C   7.68298270347299     20.68214223198623      6.60865796396562
  C   8.33252723941944     21.84911695611844      7.04802106939248
  C   9.53150045282664     21.74264605869465      7.73924729705385
  C   10.06716421667364     20.48357401173358      7.97423602293737
  N   9.44388769878883     19.37354787296087      7.55058396826407
  C   8.28543298470400     19.44763939487632      6.89051335152400
  C   3.42130620068761     19.74246121616694      4.32696007492709
  C   -1.21940333336149     16.32386610510698      2.67988698173676
  C   -1.78906424496880     15.10425210117727      2.33881288735353
  C   -0.96862046575102     13.99882775755176      2.15739610934340
  N   0.36052802333547     14.08442895939848      2.31973794357281
  C   0.93125911400848     15.24110732632928      2.66914468543902
  H   0.59262473092452     21.17014826588290      3.05102094826677
  H   1.85135901545631     23.23530385017740      3.63621939567870
  H   4.09827299857873     23.07020518422801      4.69053371392237
  H   7.88971919538632     22.82569506354447      6.84278519989278
  H   10.05987111788094     22.62843176774329      8.09453365864027
  H   11.01245757447272     20.34918488195680      8.50481179946799
  H   7.83200959915131     18.50300777603930      6.57470169198437
  H   3.86430861630385     18.76266429763561      4.50656253623609
  H   -1.83817703787868     17.21349136353784      2.81257926470069
  H   -2.86642134708234     15.00327255758993      2.20045195209345
  H   -1.37388405020801     13.02736842988527      1.86703417233129
  H   2.01889792101590     15.25705552419259      2.80339239082607
  C   1.16242130949604     11.03132018404015      5.86564879546352
  C   1.83591333701066     11.27698231692944      7.09110358280531
  C   2.40032085332247     11.52930632212424      8.13940585469598
  C   3.03995495918244     11.86958923917742      9.36464922771761
  C   2.63277122662443     11.27626429475732     10.57407972800282
  C   3.23764725232683     11.64931574228240     11.77002912832532
  C   4.24164886830934     12.61201655851167     11.78188083678957
  C   4.66321061386755     13.20840211729818     10.57799940272455
  C   5.68518301383051     14.20017115788658     10.59369242533204
  C   6.55468900483874     15.05127147435728     10.62860634875496
  C   7.58932793351084     16.02332824955621     10.67940313794245
  C   7.97653892747703     16.63627797751871     11.88363906610102
  C   9.01088418916596     17.56239660482097     11.87331620009853
  C   9.65216753806124     17.84915801489186     10.67547572314294
  N   9.28060733327905     17.25782801433404      9.53028826406188
  C   8.27352618636232     16.38052823054531      9.50915775612958
  C   4.06382882871930     12.82824309280379      9.36880492877928
  C   0.07823067110540     10.14391826402756      5.76864319489217
  C   -0.54409841583314      9.96695455486168      4.53980634933562
  C   -0.08218019549655     10.67475895638241      3.43891787943554
  N   0.95438001471916     11.52315448907414      3.53858829002955
  C   1.57502312087825     11.70548768548281      4.70618456826928
  H   1.83731973493006     10.52867240559761     10.56460213941060
  H   2.91780786066794     11.18823865847793     12.70693449547866
  H   4.70944855888198     12.91206743136242     12.72147559046501
  H   7.46436580530164     16.37981593309568     12.81305391376298
  H   9.33313136797081     18.05918054466722     12.78950951837807
  H   10.48155189436579     18.55775518739709     10.62164670951282
  H   8.00471563113419     15.95567114496879      8.53663919551931
  H   4.38620472336080     13.27968291904341      8.42861821682515
  H   -0.26499803044750      9.60417403980042      6.65339405571906
  H   -1.38684300548004      9.28375552639065      4.42550741383473
  H   -0.54043105724206     10.56677144814960      2.45322711220783
  H   2.44209882575294     12.37284233304022      4.73208212489533
  C   11.25106161099287     13.41947678577261      7.67024433640034
  C   10.67222353222477     12.29307180775213      7.02786997128222
  C   10.19051669553817     11.32706305294443      6.46529224809007
  C   9.66034034242159     10.19355957068292      5.78616718058956
  C   10.29981625320294      8.94359563841888      5.89169510553659
  C   9.80038916714853      7.84411289939947      5.20118744805800
  C   8.67214692554620      7.96935425522510      4.39681411317075
  C   8.02059218657566      9.21175190998554      4.28692322261075
  C   6.87144590865363      9.35727043563455      3.45893488918687
  C   5.89703018296280      9.49969590788976      2.74410474047098
  C   4.75320528585240      9.68751576832885      1.92312440460744
  C   4.43681906815391      8.82165312855159      0.86353285589319
  C   3.29972814674393      9.06861563665695      0.10561970894699
  C   2.50196899704473     10.16087011808638      0.41726054288646
  N   2.80721090271037     10.98171833548811      1.43484093249545
  C   3.89861451355897     10.77072517925891      2.17594742520257
  C   8.51299776653407     10.32073592878990      4.99013683455441
  C   12.39054370530467     13.30768169329510      8.48558722042133
  C   12.91485903115529     14.44677163020251      9.08162893126352
  C   12.29976797111973     15.67170068009087      8.85984380676324
  N   11.21267114069494     15.77232302717950      8.07984292937684
  C   10.68974081751641     14.69219350173169      7.49479630502550
  H   11.19108329751251      8.84781666834529      6.51473460348890
  H   10.30146436124830      6.87744650658652      5.28575424201155
  H   8.28413343683875      7.10898410775629      3.84824967910244
  H   5.08251974666652      7.96877796860987      0.64524794760584
  H   3.02280529024366      8.41906222174495     -0.72591118245878
  H   1.59777482256525     10.38890755361587     -0.15097651426889
  H   4.10830512261374     11.45755153175581      3.00619213013869
  H   8.00432542210612     11.28334544662676      4.90905532949010
  H   12.85197514170301     12.33080235280255      8.64287408853329
  H   13.79755678408536     14.39463231050904      9.72053987891920
  H   12.67351639893897     16.59356578562774      9.31091404952206
  H   9.80026581772840     14.84330745330730      6.87599180720111
  C   11.30097145828063     17.99241401243433      3.70562212145213
  C   10.57755843219477     17.82120408732662      2.49599163732620
  C   9.95952400058014     17.67565421236876      1.45733242120861
  C   9.26530961588792     17.47728096971051      0.23016562995992
  C   9.89745014388505     17.77210289901264     -0.99312864582867
  C   9.23167628497841     17.54665431111925     -2.19330096691961
  C   7.94665896589914     17.01336703411350     -2.19651799797844
  C   7.30632361452009     16.71094576441273     -0.98042119765601
  C   6.01203728868539     16.11747680605481     -0.97742610838088
  C   4.92911970530908     15.56214998912766     -0.98018141003621
  C   3.68623660239523     14.87596123463162     -0.97888036972512
  C   2.83787801776116     14.85884215833315     -2.09877826595232
  C   1.64342401390186     14.15360282199682     -2.03544186809985
  C   1.31543305225718     13.47948454492031     -0.86717961895427
  N   2.13026131398385     13.49684931836614      0.19963944058096
  C   3.28178595879551     14.17150968465720      0.16442482690122
  C   7.96196603570863     16.96060739493517      0.23371211486615
  C   12.62651788791065     18.46029781553516      3.72311598490356
  C   13.27808825409183     18.61415324174872      4.93935547736606
  C   12.60129451694690     18.31286237702802      6.11400376498461
  N   11.33502462598527     17.87127015885891      6.09145505605509
  C   10.69137137662233     17.70097597096039      4.93393824841413
  H   10.91195672002864     18.17530527058675     -0.98975584625176
  H   9.72462174319017     17.78011471678951     -3.13946754006026
  H   7.42941974496831     16.82056039932595     -3.13836816979888
  H   3.12264332814069     15.39806648634827     -3.00431648596538
  H   0.96060807726576     14.12147160065460     -2.88561367702118
  H   0.38521020882581     12.91488142969081     -0.77139690783418
  H   3.89750312860934     14.16636516170638      1.06712219470990
  H   7.44514658456446     16.76961712539037      1.17516682284615
  H   13.13054002202592     18.69874568648229      2.78445658750364
  H   14.30765252657311     18.97171570025825      4.98704913766523
  H   13.06949756457370     18.42612213157624      7.09420871493882
  H   9.66505216050067     17.32549388572036      4.98457032175565
  Pd  1.57096076481121     12.52020161865494      1.88658960157060
  Pd  10.31769496828874     17.56937400269105      7.81768869318032
  N   4.32457396434930     15.51209341776507      3.26378521606226
  C   5.35491626354986     15.18614288181964      3.72481865217207
  C   6.56444450074639     14.74851864829131      4.25570677300805
  C   7.21544884478450     15.43770718018496      5.28011679458767
  N   7.79041051871582     15.99120131990338      6.14105820009808
  H   7.15058663507969     14.03233056449799      3.67078937438867
  O   4.65736600509885     12.37409103275545      4.89716446012453
  H   5.34679971543787     13.06507238628417      4.89849146006864
  H   5.00277479471361     11.68832098204640      5.48256347233195
  O   5.23913310738240     18.03018395475809      2.05478120024105
  H   4.82851086841788     17.20210076992758      2.36053826158666
  H   5.79333268168772     18.27978041410647      2.80385244506008
