# Supplementary material for: Origins of High-Activity Cage-Catalyzed Michael Addition
Source: J Am Chem Soc. 2024 Jul 8;146(28):19317–26. doi: 10.1021/jacs.4c05160 (PMC11258793; doi:10.1021/jacs.4c05160)
Supplement: Supplementary file 3 — ja4c05160_si_003.zip [file ja4c05160_si_003.zip › dft/reaction_2/with-cage/Complex4_Nu2-_3_H2O_in_C.xyz]

153
Coordinates from ORCA-job cluster4
  C   -0.10475347169805     18.03590918584786      2.31274716574759
  C   0.68460426935786     19.02582612612919      2.95563641273483
  C   1.34772513111829     19.86921041925859      3.53082301257555
  C   2.08683154662838     20.84613890972341      4.25704780588736
  C   1.55185026357138     22.13203050834430      4.46080901405967
  C   2.25288627898357     23.06506321185831      5.21799150837717
  C   3.47309371784463     22.72913600363922      5.79513448904135
  C   4.01901713811116     21.44596379192277      5.59774159575378
  C   5.23806748997178     21.08596755848550      6.24109423252921
  C   6.24968203615298     20.77819209675222      6.84472342246784
  C   7.39865153499973     20.41404291343332      7.59679164980674
  C   7.90706141364208     21.23612304684526      8.61695834743867
  C   9.01753740041963     20.81710714968017      9.33719123130521
  C   9.59929937357537     19.59323391319784      9.03482599927522
  N   9.11296875409349     18.81286995325448      8.05733676281202
  C   8.04935258043446     19.19718883373643      7.34516266767664
  C   3.33279397727940     20.51187752388595      4.80814599989711
  C   -1.37742331473971     18.32433842880310      1.79066946937191
  C   -2.10345611342891     17.31462189052870      1.17373536241558
  C   -1.55173115738614     16.04412079131421      1.07978977512609
  N   -0.33706178502469     15.77366852176151      1.58120136163324
  C   0.37964250132447     16.72522375011556      2.18672018596487
  H   0.58350100530330     22.38659304738099      4.02567690538027
  H   1.83646794494069     24.06296816274406      5.37152012815922
  H   4.01287474179436     23.45348968196205      6.40805274875014
  H   7.42650356992662     22.19169868225950      8.83566894177635
  H   9.43826181638746     21.43057983775413     10.13513475679308
  H   10.47385491324341     19.22526023348582      9.57573382317203
  H   7.70373162692128     18.54532400571718      6.53721519700029
  H   3.76441379600407     19.53091674014023      4.60189723961651
  H   -1.78164605942108     19.33529390581658      1.87132467713004
  H   -3.09324039433478     17.50433503310029      0.75607720241622
  H   -2.08021184500718     15.22504628246656      0.58698216659992
  H   1.36758516638254     16.44500479897902      2.56749702679370
  C   -0.36345515094923     12.24899740069883      5.09023636917292
  C   0.41380137680345     12.00090830891859      6.25202987573699
  C   1.12615065719483     11.84029532430442      7.22512065126464
  C   1.98441348634178     11.73119099240044      8.35542382466888
  C   1.62082050109020     10.95419724861505      9.47010907695511
  C   2.45619833910313     10.90013239257616     10.58152777641962
  C   3.64194354465444     11.62650790643394     10.60705965900786
  C   4.01701355034389     12.41028011235074      9.49787955566202
  C   5.20689415800550     13.19127934513305      9.56493469098917
  C   6.20778914797852     13.87265670568697      9.69404991997341
  C   7.36811455808110     14.65383482479277      9.94398558035919
  C   7.93380576341352     14.70801357661395     11.23065579409965
  C   9.06748235080990     15.47833322211005     11.44653163106412
  C   9.62429482795198     16.17263451828231     10.38109887155568
  N   9.08254655600320     16.11779775303569      9.15533065828826
  C   7.98445370736183     15.39101973339399      8.92266960587164
  C   3.19432470391619     12.44329551190282      8.36341920622017
  C   -1.71836997639993     11.89535371340789      4.99028951977968
  C   -2.40623097122910     12.18258720485074      3.81857258255670
  C   -1.73728281511332     12.80719878064457      2.77501461439843
  N   -0.44061348541397     13.14235115212427      2.87522864089752
  C   0.24179564359676     12.88070762157125      3.99247627806107
  H   0.67930013610103     10.40177848282300      9.45624155944461
  H   2.17316517103845     10.29319592395198     11.44420412999924
  H   4.28703209715985     11.60080545665464     11.48740356673216
  H   7.47690965344228     14.14423056432851     12.04634774364726
  H   9.52973470831735     15.54119467544446     12.43260344798551
  H   10.52388079797275     16.78070662289780     10.49904706805341
  H   7.58873663852309     15.38565326969677      7.90170358068045
  H   3.48233989692552     13.02253965948002      7.48423523060209
  H   -2.21674533492095     11.40163561453631      5.82673682682262
  H   -3.45924195715609     11.92232063265058      3.70240400269009
  H   -2.24077758183629     13.03937955994031      1.83429622046749
  H   1.30246013922510     13.14856233568248      4.03491847900662
  C   10.75202057315242     13.05431292645843      6.34286598938893
  C   9.96050566402625     12.05761075325402      5.71213138726181
  C   9.27204212618822     11.19920203224111      5.19163864311792
  C   8.47023810092484     10.19080832850629      4.58476155085253
  C   8.90184981497884      8.85105316485670      4.57255326728885
  C   8.11873084147596      7.87212077587365      3.96928398222298
  C   6.91109047499083      8.20742323799841      3.36533993743244
  C   6.46902384142339      9.54386374161902      3.36768267706458
  C   5.25320937791860      9.89998324210300      2.71652879710245
  C   4.23430822704218     10.20402865183096      2.12379556686892
  C   3.07042735501560     10.55116621671700      1.38635167911183
  C   2.52477539946386      9.69493983174217      0.41509603316333
  C   1.39592999118508     10.09723519625019     -0.28616636287922
  C   0.83590261885520     11.33822612952053     -0.01419524243302
  N   1.36010152939685     12.15149864756779      0.91580260249856
  C   2.44034630103632     11.78346854504585      1.60952192930112
  C   7.24770738338967     10.53116975215462      3.98785216142542
  C   12.06162887120545     12.80141954551409      6.78550534477182
  C   12.77180868336141     13.81375311533102      7.41739247634751
  C   12.16702810575606     15.04871087092531      7.60995628186085
  N   10.91582960352235     15.28372224298293      7.18610736594694
  C   10.21812231015647     14.33284321828878      6.55913530204796
  H   9.85377462418961      8.58907060502690      5.03836968890730
  H   8.45673429406908      6.83360633439145      3.96545036811413
  H   6.30169521375960      7.44085408793577      2.88297758273519
  H   2.98975210635737      8.72669235706905      0.21950250044115
  H   0.94428467635588      9.45749800855096     -1.04568184089091
  H   -0.05083866140815     11.69475318467373     -0.54269099938469
  H   2.81192280074190     12.45875236509979      2.38537782622681
  H   6.90694012749995     11.56750707879218      3.99612028688989
  H   12.50707047130526     11.81646508419272      6.63266975662957
  H   13.79081520665070     13.65202473073627      7.77188340364539
  H   12.68172300270501     15.86940397173420      8.11444141466640
  H   9.20778363607664     14.58541308426040      6.22067219457466
  C   10.77491380565376     18.72217603312319      3.80898470506752
  C   10.01761166343843     18.73522664150045      2.60700967017761
  C   9.34860387140610     18.72503494021989      1.58874787566829
  C   8.62750277264477     18.68204014411940      0.36077739212319
  C   9.22595611407389     19.18553946833291     -0.81004517685536
  C   8.55490973215762     19.10634948856654     -2.02544440114235
  C   7.29716293424319     18.51709321739069     -2.09577578500494
  C   6.68685559372307     18.01168831612788     -0.93193229395041
  C   5.42043458138791     17.36658015442366     -1.02489273947255
  C   4.36367223722423     16.77632661206967     -1.15377731530939
  C   3.14594351549289     16.06651629920611     -1.32823523003024
  C   2.52209612286305     15.95881055312671     -2.58285169350959
  C   1.33777235984348     15.24249082683837     -2.69267889224300
  C   0.79552313921140     14.65108643903617     -1.55963977747490
  N   1.39557678132020     14.75639186046052     -0.36366406018275
  C   2.53568319789062     15.43916017385996     -0.23270886504514
  C   7.34656803655038     18.11244738779310      0.30186656085201
  C   11.98548723945271     19.41950363206038      3.96162514350951
  C   12.65006974769850     19.36447068409245      5.18038350045103
  C   12.09760205583254     18.63815118097484      6.22817719248612
  N   10.94249457832088     17.97469656584687      6.07458944492537
  C   10.30055074219546     17.99372131028366      4.90655805649326
  H   10.22109331760562     19.63090256729913     -0.75478928824304
  H   9.02239776726780     19.49963136432380     -2.93070614651331
  H   6.77621898788471     18.43726711750609     -3.05181357735601
  H   2.97047487161826     16.43689695481023     -3.45603020116999
  H   0.82586397240330     15.14097788231565     -3.65061845089962
  H   -0.13881199191106     14.08671015950037     -1.59830290354958
  H   2.97382843058950     15.50122035538513      0.76809049006312
  H   6.85126916416765     17.75957672694365      1.20867127196967
  H   12.39045286137286     19.99767958638442      3.12887295520784
  H   13.59244102889694     19.89305264233461      5.33112090527500
  H   12.57388714570718     18.58510953463225      7.20953304026426
  H   9.36998356685488     17.42906006142433      4.84620951326044
  Pd  0.50253378300877     13.95514468366629      1.27297521353594
  Pd  10.01956009748046     17.04949746666566      7.61947635778664
  N   3.47146074580163     15.58128185077638      2.94058342037662
  C   4.46493554828749     15.02000024720117      3.21406981235599
  C   5.62408389912139     14.32619745963157      3.54878295580874
  C   6.45842288787491     14.80636790395313      4.55293678526100
  N   7.15955973690873     15.23100576204019      5.39475553251889
  H   6.02024622406320     13.59705582377482      2.83565381139907
  O   4.73813619314313     18.30858166742402      2.68493482852809
  H   5.43099038275924     18.17021000549709      3.35719953759874
  H   4.25091648469183     17.46964811828348      2.68550216906990
  O   3.35142427548693     12.62133184023936      4.69430123099998
  H   4.22248182510720     12.99863630290457      4.47008172749845
  H   3.53845674354449     11.70296535957857      4.92478679515366
  O   6.96135564343720     17.99353046918750      4.41493721641658
  H   7.09442102316700     17.05191119712321      4.63879781801667
  H   7.57321618254566     18.16650781220521      3.68603679088530
