# Supplementary material for: Origins of High-Activity Cage-Catalyzed Michael Addition
Source: J Am Chem Soc. 2024 Jul 8;146(28):19317–26. doi: 10.1021/jacs.4c05160 (PMC11258793; doi:10.1021/jacs.4c05160)
Supplement: Supplementary file 3 — ja4c05160_si_003.zip [file ja4c05160_si_003.zip › dft/reaction_2/with-cage/Complex1_Nu2-_1_H2O_in_C.xyz]

147
Coordinates from ORCA-job cluster1
  C   12.08824235556344     35.58154492709406     27.55608906284339
  C   13.38143647577853     35.10326406595289     27.21316626019392
  C   14.48128800848624     34.67263773016585     26.91808138444054
  C   15.75962884208740     34.14518453199626     26.57628578518071
  C   16.10715127733107     32.83547203997067     26.95867948891236
  C   17.35174549402755     32.31608497531568     26.61757812870599
  C   18.26099906203137     33.08187985183464     25.89532246729174
  C   17.92712596635521     34.39318694136765     25.50658876106735
  C   18.85739475357457     35.17306836636118     24.76161910705866
  C   19.66319317605747     35.82132286685605     24.11935194702548
  C   20.61695399808696     36.56200719881714     23.37180759617576
  C   21.84147537375495     36.00030478685240     22.96904545718279
  C   22.73811115810042     36.77230264877552     22.24337292088194
  C   22.40501118941932     38.08329650350871     21.92991266472575
  N   21.23477727092357     38.61469229171224     22.31406791834188
  C   20.35626181259098     37.89245279295114     23.01425639113636
  C   16.67502182420748     34.92233062392415     25.85177520626000
  C   11.14641738583060     34.76313257145569     28.20346104238947
  C   9.89416767163992     35.27804246202283     28.51086983855750
  C   9.60041584541317     36.59191805355273     28.17170237691436
  N   10.50372232674043     37.36828792241656     27.55408356651241
  C   11.71561600847121     36.89797940635804     27.24717041748017
  H   15.39179899189878     32.23396968607824     27.52285978762496
  H   17.61602581105136     31.29973534211987     26.91734673272174
  H   19.23676795388934     32.67409889285909     25.62436104190373
  H   22.07626235725319     34.96660812569245     23.23019197252269
  H   23.69719143098784     36.36756267355797     21.91700618588128
  H   23.08024817671199     38.72779773445634     21.36274255418349
  H   19.42146780135550     38.37921009904921     23.30328444966113
  H   16.41168795620126     35.93851883906125     25.55381841832954
  H   11.40553435506112     33.73350611533283     28.45784443056155
  H   9.14059335939216     34.66940259093347     29.01257337759996
  H   8.62941667492768     37.04038742295542     28.39300651767610
  H   12.39985620545467     37.59045011948024     26.74545159869299
  C   9.87187104911619     38.26021821063178     22.92970948000938
  C   10.79231638560714     38.25571849181873     21.84631162600031
  C   11.52054619339043     38.23354860605716     20.87036583309547
  C   12.29778353218952     38.16968189587960     19.67720415284891
  C   11.67112696805964     37.77494071391502     18.47834386479533
  C   12.40303798502702     37.69083768946606     17.29917876828930
  C   13.76084381986349     37.99246626056258     17.29167694837027
  C   14.40052037898489     38.38975986323972     18.48046971107869
  C   15.79328820642769     38.68690418258945     18.48020992718822
  C   16.98645266728466     38.92788780199854     18.49143449961745
  C   18.37538381371460     39.20777111569438     18.59708145343473
  C   19.28221643991209     39.04220918980464     17.53834106905716
  C   20.62583740517985     39.32941837346057     17.74958863378424
  C   21.04082251924215     39.76735604262557     19.00019073600489
  N   20.16582433262568     39.92539014379440     20.00615964922925
  C   18.86932039344991     39.66403354951967     19.82821518737156
  C   13.66507153503377     38.48175496279155     19.67315186205795
  C   8.52855712970136     37.89098865316997     22.73599446439525
  C   7.65177602476127     37.91521335966919     23.81164077735544
  C   8.12118469407417     38.30867203762961     25.05760887303169
  N   9.40346755441522     38.65895690822523     25.23764826712181
  C   10.26985683840164     38.63885807903011     24.21990496546483
  H   10.60624351836491     37.53456541301336     18.48610037483435
  H   11.90939572905704     37.38324181955659     16.37482589905010
  H   14.33930034399703     37.92319774560038     16.36845493810094
  H   18.93103382394063     38.69113823873733     16.56593360419727
  H   21.35926363942596     39.21316732362855     16.95036422908183
  H   22.08720461154234     39.99966974058619     19.21105868936760
  H   18.19008002135527     39.83770573644674     20.67262296909026
  H   14.16359374760711     38.79400738855038     20.59296808654616
  H   8.18688739490078     37.59038080316124     21.74350242316744
  H   6.60416828854587     37.63482283680607     23.69356235454622
  H   7.46871264910878     38.34885418891294     25.93255981935543
  H   11.30002965329557     38.93582561653560     24.44442075195348
  C   18.68892225189154     44.19836120690265     21.34539786716249
  C   17.35559231655199     44.62455771279964     21.59014575896636
  C   16.22572528201622     45.01715438417430     21.81694355978878
  C   14.91617334582309     45.51228993293619     22.08058196700696
  C   14.51574101688387     46.75357001058318     21.55008157112375
  C   13.24311082729942     47.24842448615488     21.81560760043812
  C   12.35806959940400     46.52532199738638     22.60833550300899
  C   12.74488327954948     45.28247598319503     23.14477519948701
  C   11.83653061177630     44.54536227274200     23.95690260581161
  C   11.04478290777826     43.93047648840358     24.64747594298802
  C   10.11380882212236     43.20826280991094     25.44059591368812
  C   8.88922580468261     43.76359619643500     25.85006168362349
  C   8.01982882329116     42.99929183212230     26.61695877955766
  C   8.37858213497218     41.70272102155332     26.96063310664026
  N   9.54924959238613     41.17823140382733     26.56785504382728
  C   10.40288590876820     41.89365976497692     25.83217819239848
  C   14.02576883985432     44.77748405391215     22.87684610840441
  C   19.67520365007728     45.08423751608480     20.87893620175037
  C   20.96721097757795     44.61761343522243     20.67681808214584
  C   21.25722766025653     43.28704506958674     20.94743981725128
  N   20.31026888737476     42.44507508212195     21.38809346068282
  C   19.05705867990953     42.86613042786753     21.58099993417152
  H   15.21254228354248     47.32162533723873     20.93076919261335
  H   12.93778870486109     48.21143934480920     21.40073789260424
  H   11.35989351256354     46.91330440740622     22.82015469965529
  H   8.63216428756450     44.78516073614124     25.56334002469296
  H   7.06151887637025     43.39932301567421     26.95127004642528
  H   7.72481613026102     41.06436419697690     27.55896944483302
  H   11.34095978072817     41.40951193184814     25.54752548556306
  H   14.33091344301778     43.81622677440215     23.29470604760528
  H   19.42011913247572     46.12751562592577     20.68285521871621
  H   21.75668521695928     45.27850393798420     20.31630336386603
  H   22.26123976740960     42.87817814227961     20.81412601498547
  H   18.32119701083401     42.12536547704677     21.91081428320125
  C   21.02024893481316     41.64927701958722     25.95988420003221
  C   20.11021242546684     41.75543564771096     27.04616977010566
  C   19.37654994112560     41.86040435190340     28.01207598754797
  C   18.56101761457523     41.99236526726114     29.17274476286553
  C   19.12706563792177     42.47623389535273     30.36818168401483
  C   18.34413899422488     42.60485816205848     31.51049796591727
  C   16.99813850504381     42.25494305743427     31.48432535835754
  C   16.41922613141336     41.76903152380421     30.29687000833782
  C   15.04207146017247     41.40692914630578     30.26957529366486
  C   13.86408831199033     41.10004927212884     30.25574319091122
  C   12.49171929965484     40.73869788688689     30.19644708980022
  C   11.62396651554597     40.85527903943898     31.29544391202804
  C   10.29159899988779     40.49027326275206     31.14850942713005
  C   9.84488522435266     40.02277762074545     29.91912238442437
  N   10.67915289775227     39.91236155653373     28.87435239392223
  C   11.96487981451430     40.24951273114947     28.99333382206387
  C   17.20377826540934     41.64109243568915     29.14047904306537
  C   22.38488308161849     41.94359997434389     26.12596215427393
  C   23.24436666138970     41.81937729895127     25.04342799476957
  C   22.73433674661747     41.40699994402615     23.82034499828887
  N   21.43015497504873     41.12978220100078     23.66487358156227
  C   20.58109558017080     41.24094745380502     24.69121577884594
  H   20.18416859801727     42.74823956020274     30.38867283900798
  H   18.78937278033862     42.98165664090469     32.43383618713853
  H   16.38259763570067     42.35290760396693     32.38061839067709
  H   11.99965176791939     41.23018957386910     32.24955754230776
  H   9.59106868497666     40.56793633228651     31.98119086644283
  H   8.80477216115424     39.73108579514264     29.75727195575286
  H   12.59161610581256     40.12777130177041     28.10625499643879
  H   16.75510592171588     41.26908566774594     28.21705962020853
  H   22.75583346334199     42.26443973629581     27.10143621665284
  H   24.30900385114015     42.03759444640104     25.13766993822302
  H   23.37333630599441     41.29151378682473     22.94190247384827
  H   19.52638802321468     41.00011674502001     24.51765287630188
  Pd  10.03239537526253     39.27444108575840     27.06350126159663
  Pd  20.78192025831555     40.52997620387499     21.83785434294719
  N   13.01464527411926     39.64192958632538     25.85444987899135
  C   13.94430045985127     40.36159154180900     25.83547884100443
  C   15.01970834767688     41.23927252382088     25.83000834253873
  C   16.22540162453945     40.90056716899313     25.23669866948649
  N   17.24506890018808     40.62238547714883     24.72052049567861
  H   14.89139283384873     42.23918788182299     26.25311405394228
  O   16.80756313038185     40.43559430244609     21.96080407992171
  H   16.96372526382779     40.48994825718778     22.92953236698799
  H   16.14421338969657     41.11583359306834     21.79024689083491
