# Supplementary material for: Origins of High-Activity Cage-Catalyzed Michael Addition
Source: J Am Chem Soc. 2024 Jul 8;146(28):19317–26. doi: 10.1021/jacs.4c05160 (PMC11258793; doi:10.1021/jacs.4c05160)
Supplement: Supplementary file 3 — ja4c05160_si_003.zip [file ja4c05160_si_003.zip › dft/reaction_2/with-cage/Complex2_Nu2-_1_H2O_in_C.xyz]

147
Coordinates from ORCA-job cluster2
  C   1.05996492073840      8.35986660910578      4.12993909790705
  C   1.28140970188427      9.64698718576355      3.56963060780215
  C   1.45782037482657     10.72794324241601      3.03710942338939
  C   1.63610777113991     11.96934475628366      2.36029682669785
  C   1.34050838273108     12.05439233315338      0.98564913357545
  C   1.49713364497048     13.25990300706880      0.31037194423858
  C   1.94086352291294     14.39239390636440      0.98528298296135
  C   2.24085453271330     14.32288910246482      2.35866549419735
  C   2.68074621955697     15.48496336732420      3.05529139051783
  C   3.04056237738941     16.48310155304307      3.65213585043471
  C   3.44805991898458     17.62158087560309      4.39862087248525
  C   3.46159924921324     18.91988741728953      3.86326046712099
  C   3.86206599031417     19.97974975138445      4.66777600480678
  C   4.23280831400745     19.73329967563474      5.98289158261202
  N   4.21735972837334     18.48952242036249      6.48759573557210
  C   3.84665775326800     17.45218062539138      5.73290349955135
  C   2.09191413540158     13.10664080657171      3.04309135541317
  C   0.55703087250919      7.30247290417764      3.35042214142087
  C   0.36170436519459      6.05838978972738      3.93365771610508
  C   0.67110160752753      5.88330373130825      5.27591934577112
  N   1.15061764163654      6.89327461363399      6.01738767566441
  C   1.34254749082428      8.10087033769697      5.47874585593244
  H   0.98645885304049     11.16673277579923      0.45799459365287
  H   1.26664472071682     13.31887800352441     -0.75551764348493
  H   2.05809378636298     15.34104143617483      0.45796715323563
  H   3.15931239318130     19.08697168766907      2.82750704961544
  H   3.88675522379021     21.00086691131687      4.28460016293183
  H   4.54816524214649     20.53662761531711      6.65254291551504
  H   3.88166264912515     16.45328579660024      6.18543699291723
  H   2.32963025070363     13.05029437494711      4.10697903578601
  H   0.32654009321490      7.46897206043838      2.29633758084738
  H   -0.02638809841963      5.21823929993452      3.35612487221432
  H   0.53988080271009      4.92066328547150      5.77526171395395
  H   1.73354534593461      8.88479348297482      6.13145590085215
  C   -1.88644843617887      8.45069912704976      9.38776247737933
  C   -2.16767510695695      9.77118250719806      9.82942307467390
  C   -2.36649891135219     10.92646522181513     10.15777259748605
  C   -2.61387595175686     12.29117204604211     10.48139843990230
  C   -3.87249194788449     12.68612626953513     10.97174019746903
  C   -4.12529059739472     14.02721430304264     11.24095898327249
  C   -3.14463245202575     14.98670832153331     11.01349693373648
  C   -1.88043625523062     14.60497159607178     10.52308653364201
  C   -0.90555617640871     15.61008140134744     10.25833863129652
  C   -0.13066756614875     16.51740186020142     10.01544857183384
  C   0.71428130434887     17.62772582024505      9.74844447687066
  C   0.27562378563495     18.94452874345739      9.97678773025259
  C   1.12862101672518     20.00481679254955      9.70535390635039
  C   2.40398837312982     19.74120906500360      9.22361196307903
  N   2.82095303861408     18.48432838133600      9.01001105652431
  C   2.01277720297931     17.44767376948526      9.25114713974460
  C   -1.61120253766343     13.25151030305626     10.27360932591619
  C   -2.85905646377171      7.43960716712258      9.32428241261440
  C   -2.49729754077864      6.18193714424661      8.85713704876727
  C   -1.18582573772512      5.95349729321680      8.46241738868640
  N   -0.26096984681112      6.92428747632073      8.52915464085521
  C   -0.58141443834268      8.13947756109755      8.97844970963092
  H   -4.64630154083575     11.93321926138677     11.13351696625235
  H   -5.10242482881011     14.32995029037013     11.62348591464901
  H   -3.34720844632802     16.04162722788048     11.20830523138919
  H   -0.72976395629113     19.12028604623300     10.36444221057416
  H   0.81700569987618     21.03723884777556      9.86998714402714
  H   3.11330979816674     20.54276320669623      9.00572505439088
  H   2.40279723355223     16.44704994471478      9.04959506151793
  H   -0.62389481992477     12.94628793207330      9.92187202339928
  H   -3.88426064550261      7.64707658150612      9.63722860434019
  H   -3.22582699085665      5.37235801968241      8.79394941368619
  H   -0.85890322699734      4.98124180153694      8.08695607254791
  H   0.20886903258468      8.89570585381016      9.04680571845401
  C   5.23380318749815     16.42935458481046     12.28943306567978
  C   4.94327428652243     15.16604332979241     12.87255004579213
  C   4.70184798773888     14.09903448498882     13.40745540201852
  C   4.46166636174314     12.86912881849451     14.08576136826287
  C   4.67923180149353     12.79296541709499     15.47535661689084
  C   4.47657962012339     11.59438108897029     16.15079129723970
  C   4.06885911810719     10.45790853078574     15.46010142679625
  C   3.84697220737349     10.51900164007645     14.07162942158944
  C   3.46062779812549      9.34881286703911     13.35736460059243
  C   3.16056815870032      8.34036416361414     12.74499932173209
  C   2.83228093322482      7.18038914636730     11.99334783018117
  C   2.86282404768260      5.88623965574804     12.53882434491416
  C   2.53626407280770      4.80332920683539     11.73209390305602
  C   2.18911799892942      5.02307665384896     10.40564156119841
  N   2.16038844360068      6.26251042384903      9.89152210148315
  C   2.46683411614967      7.32036728635963     10.64651863167837
  C   4.03359181748001     11.73024545095739     13.38789585334306
  C   5.76959170280898     17.48507748889745     13.04737411593523
  C   6.02797990830554     18.70164700275089     12.43016545917912
  C   5.74390825073273     18.85072825878209     11.07933580829636
  N   5.23012805317023     17.84088076714410     10.35990994164384
  C   4.98257864799718     16.65817481561862     10.92896603806869
  H   5.01122590288018     13.68216198428624     16.01465100238897
  H   4.64606951860914     11.54315023597542     17.22844938684134
  H   3.92159080767656      9.51279796730686     15.98622987129509
  H   3.14105495363165      5.74121341144496     13.58456499321010
  H   2.54854297265542      3.78487794521104     12.12290710361384
  H   1.92664000850930      4.20184500065863      9.73508595297075
  H   2.39950880869421      8.31609475371085     10.19548295772153
  H   3.84722304743992     11.78152771505374     12.31394997986681
  H   5.97640237110622     17.34124336534674     14.10970652151810
  H   6.44447060248991     19.54116266273646     12.98854949266233
  H   5.92252571030960     19.79229058504322     10.55517781028060
  H   4.57651020959255     15.85970278901174     10.29806345841512
  C   8.28982730383637     16.19760607075086      7.17553729628654
  C   8.59297324338601     14.84604838822151      6.86039768158666
  C   8.83042183836867     13.67814703706376      6.61240587068469
  C   9.11921822828960     12.31150431748408      6.33380778208161
  C   10.39559037696141     11.93843921563723      5.87245594632994
  C   10.67940001250689     10.60195258995163      5.61115994043628
  C   9.70928721060104      9.62463086928962      5.80642000616196
  C   8.42794720032643      9.98287775031468      6.26836962287775
  C   7.44622667649851      8.97032678977280      6.47143411437491
  C   6.64019701591921      8.07246606944563      6.63546771399651
  C   5.73803753305602      6.98721660091923      6.79901822900684
  C   6.12888555433342      5.66476501994757      6.52302741935161
  C   5.21299881185814      4.63499510029203      6.68683130616746
  C   3.92692021090893      4.93449427567582      7.11590322967855
  N   3.55721143928843      6.19691303347354      7.37979496945546
  C   4.42296995690812      7.20384279756046      7.23511410892663
  C   8.13563124589987     11.32963456269061      6.52791695799790
  C   9.25992712846402     17.21414913317343      7.17195340521867
  C   8.88628757376772     18.50893596997818      7.50839351825981
  C   7.56552596143876     18.76925109900226      7.85020836487197
  N   6.64440089602835     17.79376952633783      7.85319222505710
  C   6.97611577196743     16.54456537840466      7.51940578426018
  H   11.15747266468794     12.70579386852219      5.72265164423230
  H   11.67097467106303     10.31779933265818      5.25229559648034
  H   9.93247051576213      8.57521749044202      5.60476761218004
  H   7.14574078812177      5.46027320642809      6.18215634649298
  H   5.48524607637366      3.59880897071709      6.48113183059085
  H   3.17121417630498      4.15768075794052      7.25312200404844
  H   4.06697382799734      8.20986984622517      7.46909368741862
  H   7.14429056975684     11.61556256253640      6.88406084866060
  H   10.29322867985704     16.98050735927498      6.90796646624054
  H   9.61293129779507     19.32262530937413      7.51290323520343
  H   7.22937554063145     19.77041477321579      8.12918335092934
  H   6.17890484685688     15.79653079859924      7.51420740019980
  Pd  1.64730365950074      6.56820803231114      7.95756551089491
  Pd  4.73335444725229     18.15448380859447      8.41655288820727
  N   4.28494544594021     14.47248735219880      6.88268784035389
  C   4.22154386915504     14.08471497659313      7.98925844602595
  C   4.16310479746629     13.64494609673531      9.30707348133774
  C   2.95383021478388     13.28605691688812      9.87964479679766
  N   1.93196187055932     12.97577768492619     10.37207400128453
  H   5.09005940836265     13.46974838833046      9.85920649684867
  O   1.40085586695562     10.24418725190451     10.16324294467613
  H   1.56990868174066     11.21415001592174     10.19622364544134
  H   0.93155595626647     10.07838495491832     10.99136724405461
