# Supplementary material for: Origins of High-Activity Cage-Catalyzed Michael Addition
Source: J Am Chem Soc. 2024 Jul 8;146(28):19317–26. doi: 10.1021/jacs.4c05160 (PMC11258793; doi:10.1021/jacs.4c05160)
Supplement: Supplementary file 3 — ja4c05160_si_003.zip [file ja4c05160_si_003.zip › dft/reaction_2/with-cage/Complex3_Nu2-_1_H2O_in_C.xyz]

147
Coordinates from ORCA-job cluster3
  C   0.02747196465217     16.38778933762311      2.99743948009060
  C   0.62675203123868     17.59652711366370      3.44150281552744
  C   1.17059895341305     18.62005983079150      3.81239676423355
  C   1.83202825638326     19.80304022807502      4.24886702797602
  C   1.17407739284689     21.04669820916378      4.22440186160958
  C   1.83701464982490     22.19335701488930      4.65067925580651
  C   3.14775593827765     22.12050217915903      5.11085250732562
  C   3.81514560888154     20.88124688423827      5.14645422407326
  C   5.14820915097341     20.80071523181059      5.64050406894249
  C   6.28023834571488     20.74248127460782      6.08423809006940
  C   7.59010866559848     20.70423092658413      6.63161596660662
  C   8.27977894406574     21.88098674034924      6.97222260602071
  C   9.55201994612115     21.79095323730090      7.52042276951405
  C   10.11415181364244     20.53775654807597      7.72247208812025
  N   9.45099813843941     19.41820336194551      7.39541274801677
  C   8.22838903688884     19.47684267895056      6.86134736646468
  C   3.15496584526010     19.72482915723669      4.70797889165587
  C   -1.35881075205606     16.25625567174952      2.81399133878489
  C   -1.87043855286660     15.04536910479352      2.36639817530316
  C   -0.99987796898497     13.99551214291508      2.10728382615569
  N   0.32420001340114     14.12762237441114      2.28350872531901
  C   0.84211681302524     15.28032315120830      2.71844303898109
  H   0.14426863619897     21.10274256567843      3.86646101204423
  H   1.32374058887703     23.15701979777133      4.62667070173602
  H   3.66632125033875     23.01914619169312      5.45044510272256
  H   7.81030539634696     22.85224270902408      6.80446800465507
  H   10.11388046314449     22.68468733247694      7.79532822210122
  H   11.11119551758629     20.41660681385408      8.15185152710284
  H   7.75248415509455     18.52436223483608      6.60834004185320
  H   3.66803240932121     18.76164909769735      4.72329861685095
  H   -2.01892541029846     17.10071891140608      3.02151028458563
  H   -2.94146014111207     14.90692882943362      2.21227779319363
  H   -1.36090481216821     13.03098086304662      1.74436264341893
  H   1.92991269191490     15.34297971155592      2.84388012035891
  C   1.15890947607778     11.07946509937231      5.80496457510843
  C   1.82755570209832     11.31940221263139      7.03399582752541
  C   2.39097829924366     11.57172091788708      8.08274745903405
  C   3.03368421075486     11.91837536505997      9.30438489815369
  C   2.64128266714250     11.32259368467203     10.51732633954401
  C   3.24951727917863     11.70541040607212     11.70854137596135
  C   4.24138407268849     12.68074133044778     11.71216210232252
  C   4.64751101835985     13.28013779346439     10.50447876120170
  C   5.65651912672937     14.28518461329551     10.50990515201373
  C   6.51468629067449     15.14805122481824     10.53273236744339
  C   7.53615789563231     16.13448873809072     10.57006166203527
  C   7.90068331137623     16.78413405132869     11.76204266365385
  C   8.92361805375535     17.72269898781936     11.73958852974670
  C   9.57772222479027     17.98403700600792     10.54292785181294
  N   9.22883957920770     17.35655771191094      9.40976333905048
  C   8.23112428169054     16.46849668617456      9.39938171525763
  C   4.04588372137899     12.88936699761764      9.29995416725948
  C   0.07709236326201     10.19040882789119      5.69711326711688
  C   -0.53944175471330     10.02082102632523      4.46434807588153
  C   -0.07463098649397     10.73808083373450      3.37073840499681
  N   0.95920806206548     11.58821928624935      3.48104775590372
  C   1.57546275669389     11.76266636870465      4.65229104689987
  H   1.85452359913837     10.56580988329159     10.51451794638081
  H   2.94159802463288     11.24215534491465     12.64836858221109
  H   4.71180114183072     12.98796603693480     12.64811143355120
  H   7.37967869547743     16.54646061545897     12.69155293706311
  H   9.22759329692482     18.24834874791204     12.64585041821390
  H   10.39919424306987     18.70098205762363     10.47978240172730
  H   7.97857838570395     16.01690689305487      8.43461953929413
  H   4.35561937556119     13.34318822526029      8.35661726558260
  H   -0.26858475027318      9.64352952692542      6.57650553499387
  H   -1.37972965483644      9.33612739079215      4.34130009576030
  H   -0.52816425350994     10.63533824093849      2.38235188105202
  H   2.44009209848255     12.43356137801359      4.68611756053544
  C   11.23019580290092     13.45763381641049      7.67927794543103
  C   10.66982033338330     12.32166846181786      7.03788533586201
  C   10.20004661404129     11.35155529386427      6.47248093630698
  C   9.67031626909805     10.22229440362659      5.78637952808104
  C   10.29441017137217      8.96510290411585      5.89554725558457
  C   9.78913617016332      7.87333044342143      5.19682303846363
  C   8.66980733737950      8.01305092989840      4.38228133761866
  C   8.03357097439469      9.26307999829483      4.26917897481282
  C   6.89286779359817      9.42592718839952      3.43286123115511
  C   5.92378334843542      9.58542638363219      2.71441707155669
  C   4.78624012241224      9.78523418774808      1.88761387835927
  C   4.47674947459422      8.92880087989171      0.81831628786332
  C   3.34589124762691      9.18315655396092      0.05364833863751
  C   2.54646042636529     10.27273454245563      0.36968638112538
  N   2.84446376105003     11.08405283819651      1.39736402252768
  C   3.93113245259590     10.86747097330435      2.14374262245279
  C   8.53311562570818     10.36454008226133      4.97858833546573
  C   12.34805643435796     13.36083238674226      8.52581188814494
  C   12.85591432152225     14.51035782821910      9.11599708356143
  C   12.24737984886698     15.73099883893233      8.85584272168251
  N   11.18065275100294     15.81719744425935      8.04651961815339
  C   10.67209968311904     14.72660529368104      7.46861186681332
  H   11.17805352280234      8.85737819173405      6.52743242171159
  H   10.27801496872015      6.90066301965181      5.28400985891474
  H   8.27764905266719      7.15851629256420      3.82756239761731
  H   5.12341243126635      8.07733423322392      0.59738819087910
  H   3.07551030951510      8.54175842726907     -0.78630984375930
  H   1.64707502051807     10.50828213911455     -0.20322594821539
  H   4.13763516776694     11.55227685598408      2.97703704564839
  H   8.03785507428509     11.33379364896218      4.89443130136337
  H   12.80574066689315     12.38721070905613      8.71172667274703
  H   13.72165771435065     14.46989095368157      9.77850675596627
  H   12.60989138860005     16.66119398626289      9.29891990132624
  H   9.79761987532060     14.86546792151870      6.82583342205882
  C   11.50238833220777     17.75849331609714      3.63517825792108
  C   10.85311020300085     17.48208864417471      2.40331659227991
  C   10.28819865609455     17.26430378489981      1.34749482629854
  C   9.61627587796695     17.02565912167222      0.11548058364299
  C   10.24136095592156     17.32612037788275     -1.10945512826900
  C   9.56745341940005     17.10649582975949     -2.30656914586725
  C   8.27535095002460     16.59070835399809     -2.30526321407970
  C   7.64122258345380     16.28173123576105     -1.08721247814700
  C   6.31911129838350     15.75342237048587     -1.07393076796277
  C   5.18919842280815     15.30169180095635     -1.05645646088312
  C   3.87550553098766     14.76303114506760     -1.03390446266065
  C   3.01280305682351     14.84695663599493     -2.14010378351683
  C   1.74143678789649     14.29592853944280     -2.05302468488894
  C   1.35341832401319     13.66959109038871     -0.87631960539097
  N   2.18310008124577     13.58659094664527      0.17549476450804
  C   3.40758546272653     14.11595027066301      0.11815803017670
  C   8.31670978781466     16.49937792819653      0.12177942220549
  C   12.82251043787213     18.23801553577625      3.69036684603667
  C   13.39763672122382     18.50681053941754      4.92498349419258
  C   12.65251891722030     18.30053162884452      6.07824686691441
  N   11.39209148802281     17.84493273838308      6.01902779490213
  C   10.81829268473571     17.57143851167045      4.84484040768594
  H   11.25389018962849     17.73417818665414     -1.11019798586969
  H   10.05576746037468     17.34237046945179     -3.25454214338088
  H   7.74562111193728     16.42163320094058     -3.24467530588468
  H   3.34708323676625     15.34297702170486     -3.05341476722923
  H   1.04524739504436     14.34653379660884     -2.89135821102514
  H   0.36388362847747     13.22120307866215     -0.76390442579115
  H   4.03542125421782     14.02873406943892      1.00748145950158
  H   7.82915784234954     16.26311821128956      1.06952870568615
  H   13.38195226939391     18.39578626284938      2.76619880753309
  H   14.42040471557128     18.87826850473976      5.00281199358797
  H   13.06120921558674     18.50081480474595      7.07122146237134
  H   9.79032051893368     17.19700745017435      4.86904054570654
  Pd  1.58521695821808     12.60509706332443      1.84543803162458
  Pd  10.30795576554988     17.61444115684020      7.71342311884339
  N   4.14329367787391     15.67698205422378      3.28514624518818
  C   5.21106541526991     15.38997258802175      3.67428615001876
  C   6.46663875536498     14.96670683232061      4.12145472056744
  C   7.15486030010185     15.60898552150263      5.15006327534461
  N   7.76418890763394     16.11666287313389      6.01747277588727
  H   7.04026146142342     14.30102568327370      3.46835485015003
  O   4.64554947497660     12.54405087897832      4.83527381836679
  H   5.31653010200543     13.25263710347047      4.77946375078419
  H   5.04229871548354     11.88126668178710      5.41442154859808
