# Supplementary material for: Origins of High-Activity Cage-Catalyzed Michael Addition
Source: J Am Chem Soc. 2024 Jul 8;146(28):19317–26. doi: 10.1021/jacs.4c05160 (PMC11258793; doi:10.1021/jacs.4c05160)
Supplement: Supplementary file 3 — ja4c05160_si_003.zip [file ja4c05160_si_003.zip › dft/reaction_2/with-cage/Complex4_Nu2-_1_H2O_in_C.xyz]

147
Coordinates from ORCA-job cluster4
  C   0.07275721145277     17.66591258950391      2.72725921196627
  C   0.92385726800761     18.61809694594411      3.35304085815343
  C   1.59620457440904     19.48600495342213      3.88032475679759
  C   2.31200241667800     20.55718302319176      4.49137478308510
  C   1.77016976319158     21.85676681281151      4.44151598920909
  C   2.43535193252505     22.91726806135880      5.04694763578869
  C   3.63637663008561     22.70452321927970      5.71570029737685
  C   4.19033901775855     21.41251371563402      5.77377306973730
  C   5.40946514143948     21.18248939778869      6.47337250256600
  C   6.44057275658832     20.96732028013488      7.08366134063139
  C   7.63795393778189     20.61524447573379      7.76321386635594
  C   8.31984940553218     21.47630846852548      8.63704661667505
  C   9.47988184507442     21.02715807917093      9.25764362491959
  C   9.93465309848424     19.73986688618179      9.00399760744489
  N   9.27585124292868     18.92278661359700      8.16701662963121
  C   8.16321991832991     19.33113662176850      7.55389622881985
  C   3.52963756828012     20.34031122604452      5.15240633343673
  C   -1.26486982484372     17.97991878386046      2.42724585964676
  C   -2.06570815550808     17.03159872702761      1.80571798099748
  C   -1.52260682933158     15.79578958995832      1.48112925229976
  N   -0.24493463024665     15.50225103070231      1.76518107277895
  C   0.54231472991708     16.39149343803630      2.37848603849736
  H   0.82276585942405     22.02144583314720      3.92459552930961
  H   2.00903310936048     23.92166008314368      5.00127842235927
  H   4.15584444080712     23.53348072854151      6.20013075172814
  H   7.94005800378820     22.48297837178043      8.82290998107390
  H   10.03782089027803     21.66875602186387      9.94106779797622
  H   10.84060704359592     19.34673711502992      9.47060033163972
  H   7.67095367674382     18.63941305641638      6.85811347850317
  H   3.96609698024599     19.34044045446676      5.19233456032986
  H   -1.66107735019732     18.96387396297833      2.68578254691020
  H   -3.10828623189559     17.24332423170980      1.56415264759422
  H   -2.10973602582551     15.02151130241327      0.98256920712073
  H   1.56699343210962     16.07338125480753      2.59734245612701
  C   -0.12163336930064     12.26889422954424      5.11243647303112
  C   0.57759461524703     12.36365026772510      6.34566249808872
  C   1.15118663691010     12.43810009160767      7.41695925140445
  C   1.79218540336258     12.52103782142394      8.68643826248977
  C   1.20777280372624     11.90543848680695      9.80986394942204
  C   1.82404457511009     11.99466132046049     11.05371933407893
  C   3.01989325116952     12.69009180140934     11.19978827804344
  C   3.61796679339905     13.30632931525552     10.08430881555604
  C   4.84744576349600     14.01046824311888     10.22936112835610
  C   5.90207128159510     14.60375440226463     10.36222506153080
  C   7.14118293446834     15.27949986815498     10.52042515999904
  C   7.73040544979340     15.47095584640464     11.78241313672845
  C   8.95266358332941     16.12315566559857     11.87016672384325
  C   9.56645461959367     16.57305052015879     10.70861343948918
  N   8.99868290599120     16.39255292746195      9.50672669535961
  C   7.82344831376363     15.76779197135509      9.39718525757592
  C   2.99993527302741     13.21927175392228      8.82815433207278
  C   -1.33961906906720     11.57476791881550      5.00809363172974
  C   -1.98901346800859     11.51917822284813      3.78221136793182
  C   -1.42078750038199     12.15372955181182      2.68591184808136
  N   -0.25761100524965     12.81373056311149      2.79144779362160
  C   0.38994230669377     12.87874088803543      3.95779469209042
  H   0.26834732298756     11.36129887813280      9.69530191223371
  H   1.36555381431539     11.51628016793570     11.92185055221127
  H   3.50337256136944     12.76132896747593     12.17598721281584
  H   7.22607806127858     15.10376204178010     12.67835856838178
  H   9.43860191807924     16.28476648969670     12.83335628382596
  H   10.53081220459004     17.08517544834663     10.73038517175157
  H   7.41171670513672     15.64307444006003      8.39282056676164
  H   3.45901080304952     13.69660183808677      7.96071303302700
  H   -1.76381120000569     11.08750564107173      5.88824658890283
  H   -2.93520544625057     10.98815747803522      3.66792572985315
  H   -1.89550724522922     12.13938591765199      1.70244526581869
  H   1.33974910390243     13.42276325777445      3.96284535970449
  C   10.44970903981578     13.04529160342431      6.36968319694597
  C   9.78080012624235     12.19486372897980      5.44806078995110
  C   9.24938639171712     11.42417273475579      4.66950254832536
  C   8.67183835017340     10.48075130574658      3.77127068627364
  C   9.36503950155835      9.29029054067189      3.47809509514866
  C   8.81292857336932      8.35527106043633      2.60902329421512
  C   7.57125958377970      8.58400808234504      2.02493540787341
  C   6.86646900801554      9.76849625663966      2.31000043374280
  C   5.58984145229953     10.00297376181004      1.72309645906485
  C   4.49424939945421     10.19822058428046      1.22932417680301
  C   3.21277728335533     10.47455007220591      0.68201674222602
  C   2.56684796911292      9.62189156652211     -0.22918566548966
  C   1.31450319386354      9.97515135332647     -0.71647012396694
  C   0.72994730036960     11.16392274932877     -0.29822411688152
  N   1.35234281462922     11.97360644051764      0.57157864722860
  C   2.55249971471917     11.65211527062476      1.05886280780801
  C   7.42165876719395     10.71776976928996      3.18194959838275
  C   11.60777528550294     12.61721096422172      7.04213042587087
  C   12.23357049459011     13.47586380531097      7.93527705909504
  C   11.70204316997687     14.74153240857329      8.13913702133376
  N   10.59866907687314     15.14789380773242      7.49192782681144
  C   9.97281830852321     14.33873804859154      6.63171031613249
  H   10.33798731956314      9.10947794512760      3.93912701853850
  H   9.35687500339490      7.43492066025084      2.38577616121730
  H   7.13473348681977      7.84912822952703      1.34584614004662
  H   3.04921998774131      8.69528270083865     -0.54635258112470
  H   0.78460329745602      9.33594186479766     -1.42409011378094
  H   -0.24992673902240     11.48325384854942     -0.66026554602201
  H   3.00192793169547     12.35285645415325      1.76696854223174
  H   6.87737444845968     11.63925442697612      3.39924059311382
  H   12.00282527949290     11.61609927337737      6.85854406530001
  H   13.13171542338892     13.17375344446814      8.47564737652822
  H   12.16050840690453     15.45175214287156      8.83099453492500
  H   9.06895416825956     14.71270207730692      6.13789786704193
  C   10.70394366674575     18.17953373369902      3.79893285721130
  C   9.90929138402792     18.30211248817571      2.62714799242891
  C   9.24857424900142     18.39344626126016      1.60875704962875
  C   8.50713363022967     18.50789416421467      0.39754322561960
  C   9.00881132472684     19.28916261015589     -0.66097560054249
  C   8.29477336873871     19.39369449337489     -1.85007302273746
  C   7.08516127362459     18.72497068435767     -2.00683954331899
  C   6.57201305978318     17.93983021008237     -0.95709974053046
  C   5.33697864994410     17.24936350814774     -1.11801167878653
  C   4.28235742388160     16.65986070888708     -1.26653841061968
  C   3.04862681538626     15.97611689786618     -1.43278115760070
  C   2.35766896282692     15.96163557027212     -2.65645305840901
  C   1.15246387967402     15.27783264733054     -2.74752540930086
  C   0.65418688654274     14.62746250439385     -1.62622710432290
  N   1.31720566433266     14.64650338505874     -0.45985449027471
  C   2.48020414427795     15.29195215894372     -0.34915182342389
  C   7.28539685204322     17.83648998273237      0.24634141610777
  C   12.08629551243588     18.43203673395617      3.78775318765838
  C   12.81376424996933     18.28106659933558      4.96074500737925
  C   12.15882419395355     17.88133611148955      6.11795776911869
  N   10.83788714404059     17.64647569638929      6.12352121900726
  C   10.11471008891666     17.78902113792157      5.00960800178337
  H   9.96047248671876     19.81010434841097     -0.53914490418878
  H   8.68793411600499     20.00240752477906     -2.66723003671430
  H   6.52658371398560     18.80223363919456     -2.94156915361895
  H   2.77127742821473     16.48475329229026     -3.52086418142139
  H   0.59095659470867     15.24621023642876     -3.68223681891209
  H   -0.29136939322500     14.08146708319264     -1.64996013420017
  H   2.97322903457720     15.26513081244797      0.62639409771372
  H   6.89263237232771     17.22596665521125      1.06174740100378
  H   12.57509812404734     18.74105889635569      2.86172556494611
  H   13.88818060328448     18.46814399821766      4.98719999271422
  H   12.69132694809525     17.74496357543135      7.06162915985456
  H   9.03744300084772     17.60590738204021      5.07865156563117
  Pd  0.53668905412285     13.72876075591468      1.17045627176163
  Pd  9.92552218139397     17.03370809349375      7.82290231621056
  N   3.17151446571707     14.42023644301571      2.87798440440662
  C   4.34432326342204     14.34762488369955      2.92049297067368
  C   5.72920011469367     14.25289471706031      2.93105882503892
  C   6.46874353183388     14.60582193229510      4.04831601481614
  N   7.09891734895965     14.91917229394267      4.99074212513457
  H   6.24790266395980     13.94699387052963      2.01850361822439
  O   6.80009730598071     17.67994056990457      5.34378932123671
  H   6.90448190976496     16.70905391917413      5.23103127753529
  H   6.79004543256311     18.02136991205907      4.44078899900776
