# Supplementary material for: Origins of High-Activity Cage-Catalyzed Michael Addition
Source: J Am Chem Soc. 2024 Jul 8;146(28):19317–26. doi: 10.1021/jacs.4c05160 (PMC11258793; doi:10.1021/jacs.4c05160)
Supplement: Supplementary file 3 — ja4c05160_si_003.zip [file ja4c05160_si_003.zip › dft/reaction_2/with-cage/H2O.xyz]

3
3
  O   21.80820934438024     19.34427233976488     17.69138043109257
  H   21.71796897428539     19.72817114767613     16.81088722539175
  H   20.89382168133435     19.14755651255899     17.92773234351568
