# Supplementary material for: Origins of High-Activity Cage-Catalyzed Michael Addition
Source: J Am Chem Soc. 2024 Jul 8;146(28):19317–26. doi: 10.1021/jacs.4c05160 (PMC11258793; doi:10.1021/jacs.4c05160)
Supplement: Supplementary file 3 — ja4c05160_si_003.zip [file ja4c05160_si_003.zip › dft/reaction_2/with-cage/DCM.xyz]

5
5
  C   -0.54341163871020      1.64351342851180      1.55504087407468
  Cl  0.67989052781141      2.36335534879867      0.49345935391999
  H   -0.05059496692384      1.32540768091320      2.48003524365737
  Cl  -1.83564262644055      2.78017648751798      1.97766359643277
  H   -0.99243494345516      0.79240703930574      1.03188798679710
