# Supplementary material for: Origins of High-Activity Cage-Catalyzed Michael Addition
Source: J Am Chem Soc. 2024 Jul 8;146(28):19317–26. doi: 10.1021/jacs.4c05160 (PMC11258793; doi:10.1021/jacs.4c05160)
Supplement: Supplementary file 3 — ja4c05160_si_003.zip [file ja4c05160_si_003.zip › dft/reaction_2/cage-free/RC.xyz]

17
Coordinates from ORCA-job pbe0
  N   -1.69072107915923     -1.59806194761056     -0.55979992608377
  C   -0.92013602874248     -0.77289042176938     -0.23237247986481
  C   -0.01241974450701      0.20339740081950      0.16697350946393
  C   1.22506514441567      0.35326013342998     -0.45555379568292
  N   2.27208094428676      0.48684308431801     -0.97132381121746
  H   -0.27592828907728      0.86880148710549      0.99303584523338
  C   -0.18940631433230     -4.50544070540335      0.88873289791607
  C   1.06986469843309     -4.50154346798301      0.07304544073472
  C   1.74046516476072     -3.17937244462879     -0.07512637898753
  C   2.83636295818382     -3.02727375429023     -0.82552767341134
  O   1.51323128016048     -5.50962380394579     -0.44764104187442
  H   -0.64313007904578     -5.50434613239317      0.89444896048825
  H   0.04201983851846     -4.19192482023671      1.92040080415603
  H   -0.89237733668846     -3.75514293368617      0.48729602931568
  H   1.28773619728294     -2.32298860592055      0.43442553777105
  H   3.27151621209188     -3.88993071597399     -1.34061529453017
  H   3.30241643341873     -2.04641235183125     -0.95039864342667
