# Supplementary material for: Origins of High-Activity Cage-Catalyzed Michael Addition
Source: J Am Chem Soc. 2024 Jul 8;146(28):19317–26. doi: 10.1021/jacs.4c05160 (PMC11258793; doi:10.1021/jacs.4c05160)
Supplement: Supplementary file 3 — ja4c05160_si_003.zip [file ja4c05160_si_003.zip › dft/reaction_2/cage-free/PS.xyz]

17
Coordinates from ORCA-job p0_C7H7N2O_sp_orca
  N   -1.86916574000000      1.24730804000000      2.68755606000000
  C   -1.21311765000000      0.97546761000000      1.77101994000000
  C   -0.38451075000000      0.57813518000000      0.64630065000000
  C   0.80192938000000     -0.36422977000000      1.02568535000000
  C   1.36240126000000     -0.97350192000000     -0.21731161000000
  C   0.50427219000000     -1.53461019000000     -1.14064577000000
  C   1.06422483000000     -2.10601226000000     -2.42905605000000
  O   -0.77235254000000     -1.58671345000000     -0.99621622000000
  C   0.04219251000000      1.73194674000000     -0.12766742000000
  N   0.38576305000000      2.64570235000000     -0.75296872000000
  H   -0.96347191000000     -0.12596088000000     -0.04241259000000
  H   0.35100026000000     -1.11180617000000      1.70724472000000
  H   1.55409802000000      0.19057961000000      1.60698129000000
  H   2.43569055000000     -0.91397639000000     -0.41034176000000
  H   2.16180529000000     -2.05667304000000     -2.48406919000000
  H   0.74968971000000     -3.15788926000000     -2.53600645000000
  H   0.63893609000000     -1.56487068000000     -3.29130072000000
