# Supplementary material for: Origins of High-Activity Cage-Catalyzed Michael Addition
Source: J Am Chem Soc. 2024 Jul 8;146(28):19317–26. doi: 10.1021/jacs.4c05160 (PMC11258793; doi:10.1021/jacs.4c05160)
Supplement: Supplementary file 3 — ja4c05160_si_003.zip [file ja4c05160_si_003.zip › dft/reaction_2/cage-free/Nu2-.xyz]

6
Coordinates from ORCA-job r0_C3HN2_sp_orca
  N   2.28223329000000     -0.11598035000000     -0.25511184000000
  C   1.18816977000000      0.27111867000000     -0.07114999000000
  C   -0.10344651000000      0.74347248000000      0.15173645000000
  C   -1.21268587000000     -0.09813715000000      0.10501821000000
  N   -2.15452105000000     -0.79966461000000      0.06902707000000
  H   -0.24992214000000      1.80358963000000      0.37422025000000
