# Supplementary material for: Origins of High-Activity Cage-Catalyzed Michael Addition
Source: J Am Chem Soc. 2024 Jul 8;146(28):19317–26. doi: 10.1021/jacs.4c05160 (PMC11258793; doi:10.1021/jacs.4c05160)
Supplement: Supplementary file 3 — ja4c05160_si_003.zip [file ja4c05160_si_003.zip › dft/reaction_2/cage-free/E.xyz]

11
Coordinates from ORCA-job r1_C4H6O_sp_orca
  C   -1.79259829000000      0.49565002000000      0.14398646000000
  C   -0.43800702000000     -0.14554430000000      0.05191716000000
  C   0.71819201000000      0.78305775000000     -0.11045945000000
  C   1.96848921000000      0.32180074000000     -0.21281111000000
  O   -0.28646558000000     -1.35136011000000      0.10554328000000
  H   -2.57202713000000     -0.26801622000000      0.25584985000000
  H   -1.81885456000000      1.19080715000000      0.99888052000000
  H   -1.98175885000000      1.09965543000000     -0.75836457000000
  H   0.50515518000000      1.85631561000000     -0.14328059000000
  H   2.15540008000000     -0.75634506000000     -0.17829855000000
  H   2.82461813000000      0.99073685000000     -0.33239804000000
