# Supplementary material for: Origins of High-Activity Cage-Catalyzed Michael Addition
Source: J Am Chem Soc. 2024 Jul 8;146(28):19317–26. doi: 10.1021/jacs.4c05160 (PMC11258793; doi:10.1021/jacs.4c05160)
Supplement: Supplementary file 3 — ja4c05160_si_003.zip [file ja4c05160_si_003.zip › dft/reaction_2/cage-free/TS.xyz]

17
Coordinates from ORCA-job TS_D1DG9P_hl_ad_2-3_sp_orca
  N   -1.49826752000000      1.58730079000000      3.04686351000000
  C   -1.20616145000000      1.35102124000000      1.94117624000000
  C   -0.79878780000000      0.98149548000000      0.64136877000000
  C   0.66334113000000     -0.58431550000000      0.88715895000000
  C   1.22740964000000     -0.94754536000000     -0.32632928000000
  C   0.51227022000000     -1.80603104000000     -1.22449025000000
  C   1.17827197000000     -2.17035271000000     -2.53794058000000
  O   -0.62446056000000     -2.24667114000000     -0.99043031000000
  C   -0.10502371000000      1.92910814000000     -0.14096544000000
  N   0.53489509000000      2.63933051000000     -0.81016911000000
  H   -1.49245025000000      0.33796188000000      0.08977915000000
  H   -0.12322007000000     -1.22438737000000      1.29542387000000
  H   1.25458851000000     -0.03391419000000      1.62375765000000
  H   2.16268254000000     -0.49020732000000     -0.66040521000000
  H   2.23521104000000     -1.87358336000000     -2.58565766000000
  H   1.09213047000000     -3.25544901000000     -2.70290144000000
  H   0.63834531000000     -1.67816242000000     -3.36396819000000
