# Supplementary material for: Origins of High-Activity Cage-Catalyzed Michael Addition
Source: J Am Chem Soc. 2024 Jul 8;146(28):19317–26. doi: 10.1021/jacs.4c05160 (PMC11258793; doi:10.1021/jacs.4c05160)
Supplement: Supplementary file 3 — ja4c05160_si_003.zip [file ja4c05160_si_003.zip › dft/reaction_1/cage-free/PS.xyz]

23
Generated by autodE on: 2022-02-22. E = -702.596271 Ha
C     1.62801   0.67934   0.29611
C     0.25213   0.08613   0.08530
N     0.34229  -1.37528   0.25291
O    -0.39094  -2.06848  -0.41724
O     1.07890  -1.79940   1.13037
C    -0.82887   0.65209   1.03553
C    -2.21072   0.23139   0.67820
C    -2.68861   0.48960  -0.59582
C    -4.08419   0.00602  -0.96388
O    -2.02581   1.08694  -1.50675
O     2.51317   0.13308  -0.53157
C     3.85543   0.58853  -0.41618
O     1.89308   1.55815   1.07668
H    -0.11575   0.28982  -0.93620
H    -0.55312   0.39967   2.07162
H    -0.68818   1.74366   0.92481
H    -2.79966  -0.34856   1.39306
H    -4.01672  -0.72284  -1.78998
H    -4.68125   0.85202  -1.34470
H    -4.62221  -0.46029  -0.12465
H     4.24551   0.38576   0.59181
H     4.43260   0.03329  -1.16375
H     3.91631   1.66849  -0.61302
