# Supplementary material for: Origins of High-Activity Cage-Catalyzed Michael Addition
Source: J Am Chem Soc. 2024 Jul 8;146(28):19317–26. doi: 10.1021/jacs.4c05160 (PMC11258793; doi:10.1021/jacs.4c05160)
Supplement: Supplementary file 3 — ja4c05160_si_003.zip [file ja4c05160_si_003.zip › dft/reaction_1/cage-free/Nu1-.xyz]

12
Generated by autodE on: 2022-02-22. E = -471.733297 Ha
C    -0.77816   0.04675   0.01606
C     0.55188   0.54672   0.12976
N     1.68309  -0.20096  -0.05932
O     1.62922  -1.40751  -0.33840
O     2.78525   0.37233   0.05945
O    -1.65980   1.06529   0.27756
C    -3.02435   0.72672   0.19610
O    -1.19272  -1.06819  -0.26069
H     0.73024   1.58909   0.37705
H    -3.30036   0.38386  -0.81427
H    -3.29008  -0.07139   0.90781
H    -3.58740   1.63722   0.43948
