# Supplementary material for: Origins of High-Activity Cage-Catalyzed Michael Addition
Source: J Am Chem Soc. 2024 Jul 8;146(28):19317–26. doi: 10.1021/jacs.4c05160 (PMC11258793; doi:10.1021/jacs.4c05160)
Supplement: Supplementary file 3 — ja4c05160_si_003.zip [file ja4c05160_si_003.zip › dft/reaction_1/cage-free/E.xyz]

11
Generated by autodE on: 2022-02-22. E = -230.854159 Ha
C     1.75636   0.62613  -0.05199
C     0.41345   0.00839   0.21170
C    -0.64672   0.28635  -0.80038
C    -1.87695  -0.22030  -0.67291
O     0.19654  -0.67782   1.19242
H     2.13715   0.28832  -1.02960
H     1.65673   1.72198  -0.11500
H     2.46495   0.35776   0.74112
H    -0.38020   0.92051  -1.65200
H    -2.66276  -0.02452  -1.40697
H    -2.11895  -0.85267   0.18732
