# Supplementary material for: Origins of High-Activity Cage-Catalyzed Michael Addition
Source: J Am Chem Soc. 2024 Jul 8;146(28):19317–26. doi: 10.1021/jacs.4c05160 (PMC11258793; doi:10.1021/jacs.4c05160)
Supplement: Supplementary file 3 — ja4c05160_si_003.zip [file ja4c05160_si_003.zip › dft/reaction_1/cage-free/TS.xyz]

23
Generated by autodE on: 2022-02-22. E = -702.575226 Ha. Imaginary frequency = -347.9 cm-1
C     1.95490   0.01108   0.29563
C     0.62131  -0.42842  -0.08692
N     0.01419  -1.51757   0.53753
O    -0.94047  -2.02532  -0.05911
O     0.32538  -1.85148   1.68122
C    -0.60747   1.08356   0.57149
C    -1.94262   0.71935   0.44184
C    -2.58040   0.77196  -0.84149
C    -4.00825   0.27025  -0.93501
O    -2.01302   1.16681  -1.87142
O     2.42288   0.84715  -0.65939
C     3.67756   1.44666  -0.39839
O     2.58246  -0.22241   1.30658
H     0.35925  -0.35940  -1.14109
H    -0.16626   1.15358   1.57109
H    -0.19575   1.76693  -0.17756
H    -2.47317   0.25511   1.27742
H    -3.99175  -0.77819  -1.27746
H    -4.55970   0.85409  -1.68635
H    -4.53663   0.30189   0.02842
H     4.46825   0.68719  -0.30165
H     3.89190   2.10001  -1.25257
H     3.64966   2.03928   0.52864
