# Supplementary material for: Origins of High-Activity Cage-Catalyzed Michael Addition
Source: J Am Chem Soc. 2024 Jul 8;146(28):19317–26. doi: 10.1021/jacs.4c05160 (PMC11258793; doi:10.1021/jacs.4c05160)
Supplement: Supplementary file 3 — ja4c05160_si_003.zip [file ja4c05160_si_003.zip › dft/reaction_1/cage-free/RC.xyz]

23
23
  C   0.21870261997988     -0.23945552007313     -0.82794967895276
  C   0.50801106185161     -1.42636514959713     -0.08302843343005
  N   0.54315168357267     -1.59697297739223      1.26852071582152
  O   0.17143423518913     -0.70913625005586      2.06001107046868
  O   0.96928473227012     -2.68637834943312      1.70878176541192
  O   -0.10081943309876      0.86438093825698     -0.11943555981903
  C   -0.24378186882215      2.05042612585823     -0.87335688974014
  O   0.27798918498073     -0.20679595946776     -2.05254664515088
  H   0.83974411960770     -2.29119743038535     -0.65007870667616
  H   0.69908260955877      2.31208546776241     -1.37792822717539
  H   -1.03309635779616      1.95576162868015     -1.63461695795381
  H   -0.51090252389684      2.83850074172526     -0.15790235104296
  C   2.87314673035591      1.02857916914379      1.43387476325196
  C   3.29402150098322      0.52522347213249      0.08710924754375
  C   3.67811410873348     -0.91494081914591      0.01053436425620
  C   4.30662494508771     -1.40717434816466     -1.06118685531835
  O   3.34012823355889      1.24751478433079     -0.89368003451990
  H   1.96393692005690      0.49627497581583      1.76395091571696
  H   2.67920659469966      2.10763588364085      1.39083838408620
  H   3.65974637677404      0.81121963764687      2.17475171694360
  H   3.43146511889095     -1.54923595331201      0.86807599137696
  H   4.60092983411893     -2.45780806946410     -1.12656111872725
  H   4.53386956334352     -0.75213200850237     -1.90818747637105
