# Supplementary material for: Origins of High-Activity Cage-Catalyzed Michael Addition
Source: J Am Chem Soc. 2024 Jul 8;146(28):19317–26. doi: 10.1021/jacs.4c05160 (PMC11258793; doi:10.1021/jacs.4c05160)
Supplement: Supplementary file 3 — ja4c05160_si_003.zip [file ja4c05160_si_003.zip › dft/reaction_1/cage-free/Nu1-_4_H2O/conformer1.xyz]

24
Coordinates from ORCA-job water_cluster0
  C   8.91813954320786     24.14122237958875     12.11898269830722
  C   9.62453004552114     24.66865328800680     13.24311989245610
  N   9.54137197170154     25.95794502168280     13.64805788249203
  O   10.19846014671008     26.31057594501067     14.65541361805831
  O   8.82523865206286     26.79404960153621     13.05978208445360
  O   9.15072786872730     22.81416314349556     12.01055742144011
  C   8.50546054859478     22.15341411458306     10.93889094152317
  O   8.18989109485787     24.71963166770645     11.31863427608951
  H   10.25863964719747     24.03076393560437     13.85152176601184
  H   8.82666476534297     22.55926450330285      9.96746228159468
  H   7.41130402958831     22.25047632368492     11.01173252469668
  H   8.78941423227864     21.09683137769950     11.01319536402951
  O   5.48108267243628     24.64357086294891     11.53815620769869
  H   5.37581290784126     23.79534757605344     11.98774313653513
  H   6.43631853260541     24.65579591072232     11.31732780250354
  O   8.75025844349947     28.37349780118577     15.82334857148966
  H   9.28552861870383     27.73649230290547     15.30021448056516
  H   8.34233993823419     27.80562547207643     16.48894466097419
  O   6.26928041287065     26.09484063830116     13.78692922164089
  H   7.15316148123656     26.33936029078156     13.44650244338511
  H   5.84458966419683     25.67978429922604     13.00936865986452
  O   6.26722908060432     28.77910673643336     14.53731466485526
  H   6.09173259189982     27.85788766499018     14.26633888610349
  H   7.16282211007912     28.71169614246907     14.92045951322914
