# Supplementary material for: Origins of High-Activity Cage-Catalyzed Michael Addition
Source: J Am Chem Soc. 2024 Jul 8;146(28):19317–26. doi: 10.1021/jacs.4c05160 (PMC11258793; doi:10.1021/jacs.4c05160)
Supplement: Supplementary file 3 — ja4c05160_si_003.zip [file ja4c05160_si_003.zip › dft/reaction_1/cage-free/Nu1-_4_H2O/conformer2.xyz]

24
Coordinates from ORCA-job water_cluster2
  C   40.84658826628339      9.15584881744476     36.93361860405681
  C   39.50901489449446      9.40555429601082     36.45509919664088
  N   38.95103527128103      8.73897292312517     35.43611673042057
  O   37.72770147125628      8.97488095216203     35.16689464158201
  O   39.56630300932511      7.88538198388356     34.76191223541827
  O   41.09848542208244      9.97227579364879     37.98378952084099
  C   42.37099743208508      9.83282570516374     38.58412851659767
  O   41.66909322279702      8.35677880015930     36.53124349488060
  H   38.86546791009522     10.12416278045034     36.95394988431826
  H   43.17744786842174     10.02977657855130     37.86110767233038
  H   42.51085514791945      8.81953868149895     38.99122777093302
  H   42.41216005802163     10.56880249962628     39.39623279866183
  O   37.19346351122821      6.95939234950101     33.41573680965492
  H   37.26838458632179      7.76205972421228     33.98379041052368
  H   38.13281804809115      6.74833600198851     33.31665588181713
  O   39.08908326904211      5.84152728817925     36.63312030302814
  H   38.33622313424797      5.45698558203110     36.12746829378602
  H   39.50440517166104      6.43947878865636     35.98472115443985
  O   36.87942106928627      7.36834419543454     37.32361669987975
  H   36.96414187502404      8.04843255125825     36.62933512825011
  H   37.75858398761832      6.93127205250435     37.29531100228446
  O   36.66857443746945      5.27804145866239     35.49421892946957
  H   36.45018565669424      5.94841176725582     36.17366573112555
  H   36.78955727924747      5.83291842859005     34.68703558905537
