# Supplementary material for: Origins of High-Activity Cage-Catalyzed Michael Addition
Source: J Am Chem Soc. 2024 Jul 8;146(28):19317–26. doi: 10.1021/jacs.4c05160 (PMC11258793; doi:10.1021/jacs.4c05160)
Supplement: Supplementary file 3 — ja4c05160_si_003.zip [file ja4c05160_si_003.zip › dft/reaction_1/cage-free/Nu1-_4_H2O/conformer3.xyz]

24
Coordinates from ORCA-job water_cluster3
  C   35.37573035087320     32.66333585874650     32.82285719865479
  C   34.11003153395341     33.24976691980209     32.49895127641710
  N   32.93345335925322     32.77489837959093     32.96621901540956
  O   31.86672259369445     33.30801930431871     32.56777385825384
  O   32.88399575931648     31.82511421345257     33.76798206877336
  O   36.37043277726744     33.37383925119393     32.24245281904147
  C   37.68296454021446     32.88963074265199     32.44703602426105
  O   35.62722010870722     31.67068333602478     33.49295308243211
  H   34.03905315649170     34.09232561168935     31.81778571188161
  H   37.94725504294509     32.88952788426679     33.51568643360699
  H   38.35011067318842     33.56704111131258     31.90022252358303
  H   37.79569895377846     31.86429089544036     32.06279428886452
  O   31.93026600937892     30.33975386086101     35.88352836843388
  H   31.59134452883318     29.76360547232472     35.15965661176429
  H   32.09370352256742     31.15724358374016     35.38373475286100
  O   34.18500371768030     29.43413100246809     34.44681327159906
  H   34.52607753890737     30.27257608223261     34.07643845729271
  H   33.57079753159918     29.74922437426385     35.13842337414636
  O   31.56916079336975     29.01188059112645     33.54041465335165
  H   31.18795123259739     29.79739427945060     33.08776416511520
  H   32.53443464493827     29.17367186351089     33.57618706138216
  O   30.22890763639762     31.12284972685838     32.37248811000647
  H   30.75324944316045     31.93640261562889     32.55556445991741
  H   30.31643855088100     31.02280603903876     31.41627341294504
