# Supplementary material for: Origins of High-Activity Cage-Catalyzed Michael Addition
Source: J Am Chem Soc. 2024 Jul 8;146(28):19317–26. doi: 10.1021/jacs.4c05160 (PMC11258793; doi:10.1021/jacs.4c05160)
Supplement: Supplementary file 3 — ja4c05160_si_003.zip [file ja4c05160_si_003.zip › dft/reaction_1/cage-free/Nu1-_4_H2O/conformer4.xyz]

24
Coordinates from ORCA-job water_cluster4
  C   34.75058458329014     24.23297186444134     32.52424991082997
  C   36.16015721377646     24.43910481647259     32.39602490302924
  N   37.09213793034647     23.47190293828780     32.55361105701522
  O   38.29349267361039     23.74927482147772     32.43713747697214
  O   36.74795735150847     22.28346825411506     32.81806420301361
  O   34.10057714224492     25.39642376406563     32.29637600161131
  C   32.69093696658881     25.35638935010248     32.39835581139502
  O   34.12322500369188     23.21627203896456     32.79479228645193
  H   36.55451444301157     25.42320315460567     32.16051924556680
  H   32.33929800697745     26.37571572200242     32.19773071512142
  H   32.37138392158626     25.04267779248213     33.40388041642888
  H   32.25631100634234     24.66143073243068     31.66355714541240
  O   35.83578915487534     20.42981970966283     30.96600082012361
  H   36.31618486061537     21.19066653327258     31.33899141621724
  H   35.19378204058548     20.28615051186622     31.69752309062400
  O   37.86048826094547     18.69302287540038     31.76808378369214
  H   38.30815291736928     19.34188803928578     32.34443276048447
  H   37.12231474722729     19.22479139470832     31.40866034029371
  O   38.97493125974562     20.77491473113782     33.28407389729083
  H   38.18543381336081     21.35556263377477     33.18491322024504
  H   39.59452360351059     21.17663000540078     32.66218971907432
  O   34.28141452104204     20.53224335082835     33.19716857280178
  H   34.45251777686641     21.49889680987605     33.16010411338237
  H   33.34389180087556     20.47657215533441     32.97355709291762
