# Supplementary material for: Origins of High-Activity Cage-Catalyzed Michael Addition
Source: J Am Chem Soc. 2024 Jul 8;146(28):19317–26. doi: 10.1021/jacs.4c05160 (PMC11258793; doi:10.1021/jacs.4c05160)
Supplement: Supplementary file 3 — ja4c05160_si_003.zip [file ja4c05160_si_003.zip › dft/reaction_1/with-cage/Nu1-_2_H2O_in_C.xyz]

156

C     25.497459   17.853285   16.640233
C     24.371987   17.064226   16.287289
C     23.401327   16.396079   15.983063
C     22.271396   15.597717   15.648716
C     22.377683   14.586346   14.675634
C     21.276001   13.791619   14.376037
C     20.071411   13.976993   15.046338
C     19.954385   14.982662   16.024901
C     18.736156   15.134244   16.745457
C     17.703830   15.209324   17.385773
C     16.504388   15.263513   18.143702
C     15.436577   14.381575   17.905116
C     14.293771   14.469718   18.688783
C     14.231418   15.431534   19.688132
N     15.253603   16.272234   19.908327
C     16.365491   16.206985   19.171562
C     21.053187   15.805031   16.312142
C     26.787440   17.576061   16.155532
C     27.843508   18.397365   16.526434
C     27.597972   19.485500   17.353208
N     26.363734   19.746396   17.810060
C     25.335936   18.958422   17.487425
H     23.328800   14.431569   14.162631
H     21.360350   13.010182   13.617730
H     19.211584   13.342052   14.824211
H     15.514402   13.636655   17.110728
H     13.446997   13.800377   18.530562
H     13.351216   15.543344   20.325132
H     17.156253   16.928827   19.401121
H     20.966272   16.609745   17.045678
H     26.947635   16.722374   15.494078
H     28.857608   18.208369   16.171486
H     28.394150   20.169140   17.655744
H     24.362411   19.213693   17.913090
C     26.222218   19.279988   22.510723
C     25.298211   18.542480   23.297464
C     24.535542   17.902295   23.998010
C     23.662397   17.141460   24.826579
C     24.156827   16.518930   25.988676
C     23.306041   15.765895   26.791399
C     21.964012   15.618855   26.454529
C     21.456981   16.237849   25.296964
C     20.089640   16.087549   24.930388
C     18.926314   15.960852   24.596527
C     17.572805   15.811251   24.193827
C     16.712545   14.883668   24.805460
C     15.400727   14.779904   24.362751
C     14.969024   15.600282   23.329450
N     15.794486   16.486778   22.752096
C     17.062854   16.603569   23.154381
C     22.309391   17.001978   24.487255
C     27.563054   19.429674   22.907744
C     28.432944   20.158742   22.109332
C     27.957246   20.727605   20.935587
N     26.677966   20.580665   20.560139
C     25.820765   19.880118   21.308559
H     25.210610   16.630859   26.250847
H     23.695087   15.284357   27.691139
H     21.297450   15.024087   27.081959
H     17.080603   14.254778   25.618425
H     14.706147   14.069594   24.813423
H     13.944670   15.558017   22.952778
H     17.687569   17.342395   22.641623
H     21.914701   17.484702   23.592070
H     27.906557   18.972936   23.837978
H     29.478707   20.293456   22.389116
H     28.602036   21.315244   20.278341
H     24.793847   19.797180   20.940774
C     15.811690   21.125764   23.759524
C     16.860005   22.077831   23.864013
C     17.734074   22.919114   23.961259
C     18.743461   23.914609   24.089087
C     18.582788   24.971101   25.005834
C     19.568846   25.944638   25.128816
C     20.722442   25.881961   24.353739
C     20.896698   24.828805   23.436615
C     22.083959   24.739018   22.657179
C     23.106397   24.644191   22.003877
C     24.316075   24.512556   21.273579
C     25.309391   25.507017   21.289838
C     26.484296   25.305362   20.578660
C     26.654828   24.121367   19.873772
N     25.701967   23.177005   19.859883
C     24.558220   23.352042   20.525075
C     19.902100   23.849450   23.302990
C     14.662166   21.205852   24.564636
C     13.657953   20.259284   24.413514
C     13.810907   19.257866   23.464164
N     14.910466   19.187394   22.698764
C     15.896180   20.078935   22.830758
H     17.679022   25.018554   25.616243
H     19.437325   26.762537   25.840499
H     21.499350   26.642373   24.453232
H     25.150968   26.423558   21.861436
H     27.275245   26.056660   20.569432
H     27.566107   23.914682   19.308150
H     23.816096   22.552842   20.460003
H     20.034795   23.036036   22.588116
H     14.568201   22.008766   25.298442
H     12.754038   20.291784   25.023368
H     13.047603   18.492720   23.305647
H     16.773090   19.943889   22.189619
C     14.701532   20.224390   17.888379
C     15.615488   20.711591   16.917176
C     16.419567   21.118616   16.099819
C     17.365693   21.618463   15.161426
C     16.943661   22.085926   13.902839
C     17.872612   22.595138   13.001036
C     19.219938   22.660057   13.339873
C     19.654134   22.198404   14.597182
C     21.027023   22.302530   14.957911
C     22.198945   22.435072   15.258760
C     23.567123   22.615083   15.591446
C     24.462898   23.250922   14.714195
C     25.791959   23.396887   15.087345
C     26.208186   22.898938   16.314790
N     25.348629   22.289792   17.145357
C     24.060915   22.150343   16.818481
C     18.725409   21.664768   15.501738
C     13.324224   20.493107   17.827903
C     12.490531   19.981969   18.813871
C     13.037589   19.209798   19.829756
N     14.353866   18.952384   19.877879
C     15.178567   19.441945   18.949552
H     15.884051   22.045871   13.643267
H     17.540670   22.953698   12.024314
H     19.948528   23.071781   12.638926
H     24.107605   23.622557   13.751051
H     26.513080   23.887081   14.431870
H     27.246287   22.977157   16.645459
H     23.413542   21.652086   17.548190
H     19.058154   21.290525   16.471856
H     12.922690   21.097782   17.012402
H     11.416485   20.172495   18.800347
H     12.418557   18.780116   20.620129
H     16.244725   19.206134   19.035515
Pd    26.016993   21.446835   18.856407
Pd    15.089712   17.723626   21.311336
C     20.184527   19.982316   21.845065
C     19.700552   19.973614   20.492990
N     18.697202   19.197404   20.048149
O     18.520653   19.101917   18.798395
O     17.929578   18.573192   20.811626
O     21.309752   20.758867   21.891103
C     21.964187   20.863921   23.146745
O     19.759300   19.419695   22.833892
H     20.240332   20.513815   19.722074
H     22.485854   19.928381   23.396382
H     21.245332   21.097587   23.943961
H     22.692866   21.677427   23.045913
O     22.926464   20.431513   19.381152
H     22.484502   20.530284   20.240116
H     22.283331   19.924469   18.835509
O     21.107844   19.084314   17.774474
H     21.095764   19.342705   16.843841
H     20.159333   19.068001   18.038699
