# Supplementary material for: Origins of High-Activity Cage-Catalyzed Michael Addition
Source: J Am Chem Soc. 2024 Jul 8;146(28):19317–26. doi: 10.1021/jacs.4c05160 (PMC11258793; doi:10.1021/jacs.4c05160)
Supplement: Supplementary file 3 — ja4c05160_si_003.zip [file ja4c05160_si_003.zip › dft/reaction_1/with-cage/Nu1-_E_in_C.xyz]

161
XYZ file generated by orca_plot on BaseName=pbe0_h
  C       6.601413      3.413760      0.274047
  C       6.388652      4.785750      0.217663
  C       5.104120      5.280692      0.395693
  N       4.066970      4.458506      0.621354
  C       4.245313      3.137672      0.671464
  C       5.511491      2.558911      0.504869
  C       5.656387      1.148018      0.582827
  C       5.770241     -0.060927      0.668392
  C       5.895411     -1.474679      0.789870
  C       4.748588     -2.279791      0.745111
  C       4.858776     -3.670652      0.881876
  C       6.125791     -4.255640      1.063703
  C       7.262080     -3.453038      1.100802
  C       7.157804     -2.071944      0.965073
  C       3.683689     -4.474294      0.829390
  C       2.669411     -5.145741      0.778692
  C       1.490234     -5.933213      0.694881
  C       0.312750     -5.378301      0.174141
  N      -0.807230     -6.096312      0.051166
  C      -0.842723     -7.378790      0.444534
  C       0.278542     -7.998765      0.979476
  C       1.458362     -7.277733      1.103970
  H       7.601326      2.996581      0.139932
  H       7.212259      5.477578      0.035737
  H       4.888365      6.350517      0.357439
  H       3.357983      2.525105      0.832500
  H       3.771721     -1.823457      0.584893
  H       6.209140     -5.338836      1.171010
  H       8.244010     -3.910769      1.238846
  H       8.050212     -1.443901      0.996842
  H       0.279338     -4.335970     -0.152055
  H      -1.789372     -7.909203      0.321770
  H       0.219479     -9.042909      1.289995
  H       2.357588     -7.741774      1.513841
  C       2.021501      6.184430     -3.786013
  C       2.089138      7.214109     -2.855850
  C       2.124701      6.903165     -1.503704
  N       2.099732      5.629713     -1.079965
  C       2.035268      4.618863     -1.951264
  C       1.989877      4.855435     -3.334548
  C       1.912477      3.750009     -4.224379
  C       1.839261      2.777543     -4.952173
  C       1.735065      1.609433     -5.760131
  C       1.269918      0.418555     -5.183633
  C       1.153735     -0.743572     -5.958410
  C       1.516488     -0.711474     -7.318202
  C       1.978647      0.471446     -7.886424
  C       2.087933      1.629412     -7.121875
  C       0.658428     -1.943155     -5.371470
  C       0.219796     -2.967939     -4.881907
  C      -0.296689     -4.178205     -4.346913
  C      -0.976114     -4.180425     -3.120635
  N      -1.477612     -5.303232     -2.598495
  C      -1.343692     -6.474157     -3.240630
  C      -0.687396     -6.555552     -4.461329
  C      -0.157138     -5.402662     -5.023753
  H       1.990992      6.397950     -4.856299
  H       2.113814      8.258611     -3.169746
  H       2.176926      7.680478     -0.738399
  H       2.025989      3.598275     -1.548923
  H       0.996545      0.398513     -4.128269
  H       1.427488     -1.617689     -7.920293
  H       2.255943      0.491883     -8.942588
  H       2.448714      2.556979     -7.570366
  H      -1.116626     -3.257800     -2.552886
  H      -1.771894     -7.355370     -2.757961
  H      -0.595715     -7.521371     -4.960135
  H       0.365402     -5.435972     -5.981720
  C      -2.187586      7.039779      1.464311
  C      -1.060528      7.786459      1.780143
  C       0.194649      7.215910      1.618949
  N       0.336577      5.957843      1.173996
  C      -0.731791      5.210988      0.880600
  C      -2.033406      5.721520      1.001573
  C      -3.155532      4.924252      0.647030
  C      -4.130658      4.268999      0.326860
  C      -5.260569      3.489839     -0.055403
  C      -5.076350      2.165090     -0.473062
  C      -6.172934      1.377641     -0.848407
  C      -7.466584      1.929727     -0.815252
  C      -7.647507      3.247209     -0.403648
  C      -6.560457      4.028530     -0.022157
  C      -5.954308      0.026372     -1.244874
  C      -5.736933     -1.127956     -1.564647
  C      -5.474460     -2.481778     -1.907833
  C      -4.333899     -3.117344     -1.398589
  N      -4.056993     -4.394338     -1.674416
  C      -4.866352     -5.111493     -2.468986
  C      -6.013037     -4.553115     -3.018263
  C      -6.327809     -3.230205     -2.736403
  H      -3.187827      7.464190      1.570638
  H      -1.144832      8.810606      2.146254
  H       1.110039      7.766191      1.847499
  H      -0.533923      4.183767      0.555035
  H      -4.073051      1.743759     -0.509157
  H      -8.322017      1.318751     -1.109479
  H      -8.653393      3.671790     -0.377651
  H      -6.707980      5.060227      0.302798
  H      -3.634066     -2.586261     -0.750606
  H      -4.583059     -6.148896     -2.659148
  H      -6.652895     -5.160540     -3.659902
  H      -7.226452     -2.768728     -3.150414
  C       2.402511      4.229016      5.583985
  C       3.152767      5.264575      5.042947
  C       3.083396      5.508650      3.678149
  N       2.305049      4.765885      2.876049
  C       1.577396      3.760779      3.370198
  C       1.593604      3.451466      4.738226
  C       0.799505      2.382857      5.234585
  C       0.110293      1.478302      5.668197
  C      -0.710811      0.430189      6.173973
  C      -1.225584     -0.538945      5.301102
  C      -2.049855     -1.560964      5.795103
  C      -2.355622     -1.609002      7.168056
  C      -1.837286     -0.648625      8.030746
  C      -1.018619      0.366445      7.546104
  C      -2.571839     -2.541564      4.904294
  C      -3.013812     -3.371698      4.131269
  C      -3.496411     -4.321619      3.191977
  C      -2.953833     -4.340518      1.899001
  N      -3.365450     -5.220155      0.981878
  C      -4.329002     -6.109703      1.268844
  C      -4.918288     -6.149784      2.525565
  C      -4.499795     -5.254705      3.501849
  H       2.435114      4.013390      6.653780
  H       3.792934      5.886453      5.670198
  H       3.655794      6.310570      3.206937
  H       0.966705      3.182674      2.668605
  H      -0.983690     -0.494243      4.237804
  H      -2.999076     -2.405141      7.547208
  H      -2.075670     -0.691172      9.095690
  H      -0.613955      1.121790      8.222468
  H      -2.190577     -3.616861      1.592814
  H      -4.622911     -6.796540      0.472161
  H      -5.698807     -6.883850      2.730594
  H      -4.942567     -5.267717      4.499683
  Pd     -2.434577     -5.249855     -0.813634
  Pd      2.197918      5.195961      0.897220
  C       2.449439      0.569202     -0.980472
  C       1.617835      0.457647      0.184567
  N       0.909777      1.478246      0.711718
  O       0.118085      1.242310      1.649757
  O       1.014077      2.651339      0.272912
  C      -0.826926     -0.009436     -1.607762
  C      -1.632054      0.212910     -0.562918
  C      -1.892936     -0.823644      0.461942
  C      -2.783060     -0.420047      1.596849
  O      -1.427231     -1.953269      0.366644
  O       2.864435     -0.665251     -1.351984
  C       3.777775     -0.725649     -2.431969
  O       2.783666      1.563155     -1.605043
  H       1.427482     -0.512695      0.633816
  H      -0.345930     -0.982087     -1.744931
  H      -0.617746      0.772521     -2.342070
  H      -2.079442      1.197544     -0.405533
  H      -3.791091     -0.206859      1.202567
  H      -2.846522     -1.208064      2.356315
  H      -2.406638      0.512877      2.042323
  H       4.003254     -1.788119     -2.582569
  H       4.702529     -0.177831     -2.195956
  H       3.340525     -0.302992     -3.348352
