# Supplementary material for: Origins of High-Activity Cage-Catalyzed Michael Addition
Source: J Am Chem Soc. 2024 Jul 8;146(28):19317–26. doi: 10.1021/jacs.4c05160 (PMC11258793; doi:10.1021/jacs.4c05160)
Supplement: Supplementary file 3 — ja4c05160_si_003.zip [file ja4c05160_si_003.zip › dft/reaction_1/with-cage/Nu1-_DCM_in_C.xyz]

155
155
  C   6.52732730700183      3.69406465589536      1.52914203760784
  C   6.36477460450015      5.06784499842055      1.64411796543347
  C   5.09603931251425      5.61528366103759      1.50517340464034
  N   4.02629692772090      4.84074542532151      1.26788542358241
  C   4.15764481276671      3.51576881615933      1.15963741669515
  C   5.40417554187515      2.88565002832240      1.27943743922357
  C   5.51552900566737      1.47543813375469      1.14660897774119
  C   5.64552237182424      0.26994859265668      1.03292947817748
  C   5.84583412637576     -1.13509260842677      0.90633307478617
  C   4.76260311239924     -1.99477258507648      0.67089863507526
  C   4.97525684811800     -3.37690130292376      0.55075443068455
  C   6.27999529314832     -3.89224787894617      0.66848336249831
  C   7.35153786977949     -3.03627343901982      0.90159259511168
  C   7.14522046521592     -1.66604305532758      1.02091876565406
  C   3.87882703381947     -4.25412496801596      0.31200938377076
  C   2.94450431045391     -5.00608747107849      0.10526707159356
  C   1.84056281946867     -5.87052544015100     -0.12718730009988
  C   0.57806866248364     -5.32375178877610     -0.40629714234206
  N   -0.48606313344794     -6.10630999809222     -0.60483350651815
  C   -0.37622986612420     -7.44337941157980     -0.55976763869669
  C   0.84151145767575     -8.05715408902372     -0.30170020286161
  C   1.96347900867483     -7.26864380092128     -0.07818231405825
  H   7.51353784217950      3.23668910119664      1.62929366629612
  H   7.21539680468481      5.72272664369326      1.83817246599645
  H   4.92216076796254      6.69087301180860      1.58166770418756
  H   3.25264914373762      2.93304291923192      0.97460995321632
  H   3.75327974214557     -1.58910176658932      0.58310879262533
  H   6.44093675562556     -4.96790173301783      0.57505890196664
  H   8.36117182022975     -3.44268414182201      0.99176299674382
  H   7.98517423429571     -0.99356809210662      1.20509615190252
  H   0.43151536866187     -4.24081409311555     -0.48476033785654
  H   -1.28586006594595     -8.02226182409466     -0.73418590413785
  H   0.90149104502895     -9.14607719595225     -0.27395501258922
  H   2.93304283617568     -7.72319585729996      0.13502432785848
  C   3.06749498057069      6.24223814743777     -3.64074917445452
  C   3.28824545293726      7.28546819020103     -2.75152083165660
  C   3.02471779453359      7.09565682873481     -1.40122631011453
  N   2.56136965354990      5.92331189021102     -0.94134828855410
  C   2.33945777807229      4.90782930432937     -1.77905661159692
  C   2.57994738752780      5.01606748215444     -3.15585620940319
  C   2.33139001287589      3.90817639332733     -4.00955260164219
  C   2.11759350637965      2.95895801845936     -4.74176360422498
  C   1.86669719691149      1.85501415868364     -5.60694879789785
  C   1.26860917528107      0.69109458972150     -5.10212310085857
  C   1.02055030027059     -0.39696066279020     -5.95099606962003
  C   1.37627775894206     -0.31243149221510     -7.31086401728687
  C   1.96879206333818      0.84430873191054     -7.80716902187013
  C   2.21582135319919      1.92674817125640     -6.96872607598430
  C   0.40226422577120     -1.57973479082967     -5.45095016293762
  C   -0.14295545585688     -2.59752682882632     -5.06398458731175
  C   -0.82477442948167     -3.77801578674560     -4.66035410782881
  C   -1.14778896731252     -3.98534824282819     -3.31179187402592
  N   -1.82531481513877     -5.06547376112258     -2.91389895856449
  C   -2.20685619913529     -6.00010280952167     -3.79701332128964
  C   -1.91059769807555     -5.87614116747997     -5.14792261675248
  C   -1.21702886291240     -4.75678659062209     -5.58964626499240
  H   3.26632182824390      6.36418082105847     -4.70728874598147
  H   3.66482254042591      8.24978611114626     -3.09567028596320
  H   3.18513974451980      7.88812934310246     -0.66689365577064
  H   1.95755540730755      3.97828001913197     -1.35356018467099
  H   1.01216873284287      0.62487311298931     -4.04429612690720
  H   1.18143426189786     -1.16043503369874     -7.97022143219289
  H   2.24192922069013      0.90274243383803     -8.86299427239389
  H   2.67991048549788      2.83482467399615     -7.35827849364662
  H   -0.84672348979092     -3.28147791110323     -2.53264020988538
  H   -2.75742330898417     -6.85761805589375     -3.40424548770452
  H   -2.22871768227031     -6.65374415723862     -5.84374703387722
  H   -0.97820212238071     -4.62897521075480     -6.64731237672925
  C   -2.13270304050110      7.66413924845544      0.50975229343211
  C   -1.03948699526760      8.45080293317524      0.84889859447075
  C   0.20728618815757      7.85666237543483      0.99500051023543
  N   0.37414591926596      6.53857054730390      0.80672312133053
  C   -0.66108941974562      5.76307525837464      0.47537127516602
  C   -1.95332085487287      6.28329628968300      0.31819936869142
  C   -3.02595863412312      5.41377495018826     -0.01389639771979
  C   -3.93723702926979      4.65207061597136     -0.28099434832991
  C   -5.02542224851749      3.78773631195334     -0.59344907096382
  C   -4.83566032048457      2.39966431386674     -0.67744065674019
  C   -5.91760364276577      1.56388154064315     -0.99309998085230
  C   -7.19007651381727      2.12429815707652     -1.21658600586361
  C   -7.37376710291294      3.49995696896091     -1.12727813476756
  C   -6.30372707918117      4.33322274843423     -0.81970847977953
  C   -5.74005288854296      0.15442962820414     -1.10180426538332
  C   -5.61969851829958     -1.05162982371308     -1.21595309789894
  C   -5.48915093238898     -2.45749424744425     -1.37878869371793
  C   -4.26182382266869     -3.08530907914672     -1.11867762261842
  N   -4.10164335990415     -4.39997662045811     -1.29112613176113
  C   -5.12188540658966     -5.16583427039343     -1.70772066624225
  C   -6.37075924645511     -4.62069462131025     -1.97396926651049
  C   -6.56157113896213     -3.25463828323305     -1.81344002731118
  H   -3.12481439998635      8.10492506944434      0.39423923119230
  H   -1.14497638782580      9.52521219244835      1.00579667840661
  H   1.09260943712948      8.43532358246703      1.26753352678246
  H   -0.46828338846484      4.69749027409775      0.33721995447910
  H   -3.84932052120781      1.96859839817464     -0.49728970031041
  H   -8.02799026163428      1.46888240682647     -1.46170332913901
  H   -8.36314547197313      3.92807540542474     -1.30193112075572
  H   -6.44468750781801      5.41360013046121     -0.75186333836170
  H   -3.40106900062268     -2.50956370344079     -0.76258607063754
  H   -4.92377131403815     -6.23333174794636     -1.82636279084406
  H   -7.18187309763493     -5.26892917256200     -2.30850679816039
  H   -7.53034160913375     -2.79657455262084     -2.02247370548243
  C   1.28982001410358      5.24444861263763      5.72142262653504
  C   1.98716261574613      6.34470529957944      5.24020346430743
  C   2.24835227070037      6.44259019656604      3.87976257646232
  N   1.84138324391613      5.49246742169647      3.02410029966795
  C   1.17468743341354      4.42373020201272      3.46551203973282
  C   0.86708641550567      4.25048296591962      4.82189198529421
  C   0.14291074585923      3.10386533693000      5.24469952825921
  C   -0.48390989517919      2.12436863129850      5.60522201570266
  C   -1.21313886791280      0.98450861949222      6.05061078034994
  C   -1.46849088060668     -0.08112794264610      5.17525809374653
  C   -2.17446104735730     -1.20754646692861      5.62144810287930
  C   -2.63406039926418     -1.25710414292073      6.95124171938865
  C   -2.38489737226093     -0.19554238350733      7.81518671018142
  C   -1.67861107829445      0.92029210670646      7.37774611046116
  C   -2.41475701308418     -2.30148550890154      4.74060092209556
  C   -2.61574546091936     -3.25381000814183      4.00906877393198
  C   -2.85098049324172     -4.38655323347409      3.18308244687134
  C   -2.54264413445314     -4.34350268212227      1.81546434120410
  N   -2.74843296668610     -5.39927504936153      1.02265115898667
  C   -3.26226236388968     -6.53703441793183      1.51309607948943
  C   -3.59548031011578     -6.65698688281854      2.85571806982353
  C   -3.39016317607632     -5.57607023382618      3.70256742106086
  H   1.06791536814910      5.14463745254153      6.78570720845124
  H   2.32933759007080      7.13327546855181      5.91186057175758
  H   2.78926176517523      7.29220476274730      3.45706708977815
  H   0.87071761366519      3.68690913160041      2.72123666269948
  H   -1.11330675162599     -0.04073251170954      4.14553316426006
  H   -3.18421789876706     -2.13444797103802      7.29662473395477
  H   -2.74442587290192     -0.23948346144399      8.84551202096278
  H   -1.47942138970824      1.75106866678642      8.05733998027454
  H   -2.12057346423621     -3.45041542222470      1.34192642075673
  H   -3.40749905780832     -7.35955035228030      0.80925924515645
  H   -4.01267582408822     -7.59425172664029      3.22663419843969
  H   -3.64148451839689     -5.64074583588977      4.76310886721110
  Pd  -2.28770226146411     -5.24439560406815     -0.94729891945602
  Pd  2.20144268138136      5.69528407287046      1.04014847251086
  C   1.11624435686207     -1.43647550534849     -1.70626463364597
  C   -0.09306338852375     -0.80720021545415     -1.24779190401580
  N   -1.07867364753281     -1.45016827326841     -0.59642965653371
  O   -1.04890987975704     -2.69091579344405     -0.39978814320970
  O   -2.06117779875526     -0.79389627659852     -0.16908937906539
  O   1.95970511068706     -0.49082590794089     -2.18060469726325
  C   3.17666479804355     -0.95449954156244     -2.73843735705739
  O   1.41507712772435     -2.61773709114428     -1.71411334658843
  H   -0.23185419285619      0.26291489243307     -1.36495655279581
  H   3.77972087846860     -1.48695026251186     -1.98834386647038
  H   2.98992813500393     -1.63017923178805     -3.58660600597286
  H   3.71316978477488     -0.06285099498663     -3.08397482735287
  C   -0.56054680392767      1.45540308888074      1.46641867529048
  Cl  0.63439044319501      2.25583159895639      0.40930764377974
  H   -0.01219138206189      1.05523219794510      2.32567193259944
  Cl  -1.79019812226412      2.58153220300496      2.05062096072768
  H   -1.06443308431165      0.66971541180380      0.88428717103198
