# Supplementary material for: Origins of High-Activity Cage-Catalyzed Michael Addition
Source: J Am Chem Soc. 2024 Jul 8;146(28):19317–26. doi: 10.1021/jacs.4c05160 (PMC11258793; doi:10.1021/jacs.4c05160)
Supplement: Supplementary file 3 — ja4c05160_si_003.zip [file ja4c05160_si_003.zip › dft/reaction_1/with-cage/Nu1-_H2O_in_C.xyz]

153
Coordinates from ORCA-job conformer3_sub_0
  N   20.17220241677867     13.14743472447928     13.91667408942512
  C   28.19543781984638     17.27006407407398     19.98729962730487
  C   27.54726219017901     16.03060098811320     19.74533936994853
  N   28.43178035267837     19.58954877957245     19.46799133152802
  C   27.00721489050386     14.95936956990009     19.53965359563610
  C   26.37152322852742     13.70852832369259     19.30114392814543
  C   26.76233785948562     12.56409930521861     20.02191817400458
  C   26.12833194370281     11.34720820866058     19.79332349416581
  C   25.10326609376772     11.25095906084064     18.85776390992106
  C   24.70331788320640     12.38800549118405     18.13051617439378
  C   23.64039479017783     12.29930094823248     17.18789386234229
  C   22.71542287322123     12.21725209182715     16.40112492478233
  C   21.62817684974793     12.10561853035467     15.49489663217842
  C   20.96021609782676     10.88629179000883     15.28706058753936
  C   19.90327316222212     10.83300795209583     14.38851751951211
  C   19.53102684696367     11.98740021099353     13.71258657231085
  C   21.19008137232639     13.22784507466782     14.77739687338751
  C   25.34487589130152     13.61474208687093     18.35078587884917
  C   29.21317438327753     17.39190489884498     20.94911497702040
  C   29.82020128161836     18.62443710189039     21.14423159665636
  C   29.40507714285889     19.70943236925719     20.38442927140041
  C   27.83336200963680     18.41407835275710     19.26013337949872
  H   27.56272607966210     12.64176563166393     20.76023119155759
  H   26.43465552441682     10.46222280850373     20.35511823759445
  H   24.60065773875607     10.29773298308102     18.68302878268232
  H   21.27722185930742      9.99465242386372     15.83144299765654
  H   19.36435367179037      9.90249343143798     14.20475200771314
  H   18.70858855526760     11.99475038897141     12.99373737864847
  H   21.66113864235540     14.21019156861970     14.88999267804219
  H   25.04270231487413     14.49515618720326     17.78231526343809
  H   29.51683843642912     16.51948736546067     21.53089319484441
  H   30.61427358427386     18.75429279641093     21.88086055499981
  H   29.85533222844463     20.69776090863046     20.50145435579374
  H   27.05166457905936     18.37194195858716     18.49687212895305
  N   18.28648324615129     15.28572421799318     14.32157975613704
  C   24.32840054486117     21.68271501201137     20.71844981937921
  C   22.97864351166582     21.26705888213662     20.57273752493861
  N   26.54978661379291     21.72131022492438     19.85264904419479
  C   21.82238767584280     20.90456145190693     20.45975620467618
  C   20.47290124242230     20.46887405145035     20.33858948511753
  C   19.49833664724984     20.91160596530083     21.25269853847316
  C   18.18385228392826     20.47150292561025     21.13644496042611
  C   17.82257338202647     19.58966511086247     20.12306636130355
  C   18.78793845429755     19.13997938404192     19.20235938605554
  C   18.42711574392918     18.23065193378358     18.16860186771656
  C   18.11705059152813     17.44594136839842     17.29157450596484
  C   17.72668568169214     16.53217316977515     16.27780179229503
  C   16.42555317550952     16.00226051080594     16.22869865097536
  C   16.08898523363901     15.11528975230958     15.21560617984112
  C   17.04702739635916     14.77511841263216     14.27037803904236
  C   18.63924182670218     16.13771912587280     15.28841153981677
  C   20.11275722726777     19.58545451357615     19.31123327054885
  C   24.75762173802379     22.42551851342613     21.83112925172226
  C   26.09141556415636     22.79979699616254     21.92385039011904
  C   26.96808551534712     22.42873122094683     20.91420392260130
  C   25.27241580253992     21.34896856174927     19.73531413705044
  H   19.78394958750802     21.60009906089411     22.05023125914055
  H   17.43095451131040     20.81814260522102     21.84757207497902
  H   16.79215253689474     19.24029995968984     20.03428016663561
  H   15.69367870207468     16.29180309335913     16.98532738933352
  H   15.08876883885796     14.68492713587629     15.14976246837692
  H   16.82969695875670     14.08351904476792     13.45331030026209
  H   19.66886286225100     16.51280865034492     15.27057629561809
  H   20.86419663581676     19.24095859797724     18.59823641389456
  H   24.04339378374786     22.70059502898319     22.60969810146148
  H   26.45953694048060     23.37700118473646     22.77312052383428
  H   28.02609964594479     22.69912837073862     20.94355722753103
  H   24.99113230465174     20.78627824932817     18.83408225309154
  N   27.36556516106004     22.89770186980994     17.38968195613741
  C   19.33358731041809     18.79636493278270     11.43394060833711
  C   19.97617471978211     20.03050769252087     11.71514795644763
  N   19.09720274242696     16.46235240506346     11.86275446413179
  C   20.50351436737768     21.10671198263703     11.92643947153801
  C   21.11827558313667     22.37020592473993     12.15264405756931
  C   20.65830000984743     23.51333130143202     11.47138025652623
  C   21.26947385114515     24.74453226547035     11.68466813874869
  C   22.33809519401756     24.85730819166107     12.56812262839673
  C   22.80615968048938     23.72214962298681     13.25620925880488
  C   23.90415502652224     23.82579229649387     14.15544265319754
  C   24.84800179541153     23.90683721122729     14.91929577839207
  C   25.94946747517099     23.98841394186952     15.81112124124169
  C   26.67940151892276     25.17540633288978     15.98890054159724
  C   27.74605862167824     25.18961224375322     16.87784583096705
  C   28.06717312469913     24.02809768386448     17.56645914875268
  C   26.33158250062915     22.85505742854596     16.54505846964130
  C   22.19107105095426     22.47938672791983     13.04813309019093
  C   18.31768724399473     18.70975984048928     10.46615689962355
  C   17.71256154545162     17.48526188775551     10.22070514557693
  C   18.12664697477294     16.37318604084604     10.94053078660610
  C   19.69830595517044     17.62761127320750     12.11884028357136
  H   19.82190506633865     23.42310725510214     10.77562058630636
  H   20.90946539489320     25.62808738936066     11.15326608372187
  H   22.82094204828639     25.82233948730907     12.73337466867505
  H   26.40347790507944     26.07248057457481     15.43119228234325
  H   28.33343130254852     26.09395014806437     17.04270582870635
  H   28.89755280165599     23.99108778877985     18.27539723436651
  H   25.78555191693142     21.90488831436507     16.46132079325521
  H   22.54997865565334     21.59585425255997     13.57937737531568
  H   18.01404751834274     19.60389446361540      9.91826948159653
  H   16.92090133408416     17.38329563169113      9.47713334499974
  H   17.67891500926937     15.38887433131474     10.78665738908720
  H   20.48294867879319     17.62555626714697     12.88435204529080
  N   29.25391300150056     20.77027031794745     16.99358264278011
  C   23.25077576332954     14.34368282455874     10.71005270934155
  C   24.59499804990493     14.76110995806217     10.89767171648726
  N   20.98997191144656     14.32063705633449     11.47170043434522
  C   25.75773872398423     15.09509060488082     11.03069976856327
  C   27.12354462641251     15.47422684025793     11.16224997322038
  C   28.10156528250299     14.88683200915668     10.33730565732391
  C   29.43542972871544     15.26173231011642     10.46076302639211
  C   29.81495804492140     16.21971001299254     11.39534729898754
  C   28.84668212127345     16.81449030243555     12.22565823707636
  C   29.22324419584472     17.79153825961110     13.18948106849036
  C   29.53108470910515     18.61361490180385     14.03245919861332
  C   29.88586128113005     19.54745131386447     15.04091540432982
  C   31.16774458906018     20.11924811188469     15.10871415621443
  C   31.45931706050552     21.01254306215726     16.13030300339958
  C   30.47706577855029     21.31829316194866     17.06241688969578
  C   28.94794380126019     19.91045118867414     16.01875489855583
  C   27.50107902721098     16.43725849988146     12.10784726313164
  C   22.87920221352032     13.53766303845074      9.61977805205762
  C   21.55449201376131     13.14622832860417      9.48230267247555
  C   20.62786319651008     13.55411861471343     10.43216690258873
  C   22.25527151330504     14.72058956641825     11.62237502841711
  H   27.80344160401305     14.13685213849005      9.60224275010546
  H   30.18948965697139     14.80168396843382      9.81852878728107
  H   30.86123732632069     16.51546388562874     11.49243713492917
  H   31.91970206890720     19.85584385119211     14.36236393221139
  H   32.44405925048870     21.47436340198909     16.21360345615200
  H   30.66345422259448     22.01244842648891     17.88509909590422
  H   27.93913196053955     19.48876185225857     16.01260728361180
  H   26.74682271290552     16.89707623056026     12.74806468926499
  H   23.63276566532464     13.22749426264511      8.89324509557757
  H   21.23307314137182     12.52227838228762      8.64724435986735
  H   19.57637537339876     13.26443091731815     10.37264098597169
  H   22.47046290950138     15.34799712728320     12.49415922179545
  Pd  27.88224524299572     21.23274076504411     18.41292170083601
  Pd  19.63675754456540     14.80833786353529     12.89368734954796
  C   25.25509028490666     16.65162733495624     15.50849552279401
  C   24.00166898630070     16.22366722283834     14.96946614306980
  N   22.87757288082744     16.98020876245690     14.90059544588479
  O   21.85477058292085     16.45238759919063     14.36566966575091
  O   22.81882495103209     18.13604924199002     15.33096702278211
  O   26.14438308072685     15.64180763247137     15.40560540215127
  C   27.45327258864255     15.87996639465367     15.88963723532750
  O   25.58575428395718     17.72722459700949     16.00295948283035
  H   23.91790307099568     15.22135478734956     14.56002055783423
  H   28.01937453565986     14.96042638678418     15.69979767733130
  H   27.44474478555326     16.09055213527082     16.96864670189955
  H   27.92600010803420     16.72128361205100     15.36308497644162
  O   24.73599404714154     20.12595377005973     16.86043964262629
  H   24.91419945401859     19.22816078476991     16.49878315046453
  H   23.80831195893451     20.27679070480925     16.64090210316546
