# Supplementary material for: Origins of High-Activity Cage-Catalyzed Michael Addition
Source: J Am Chem Soc. 2024 Jul 8;146(28):19317–26. doi: 10.1021/jacs.4c05160 (PMC11258793; doi:10.1021/jacs.4c05160)
Supplement: Supplementary file 3 — ja4c05160_si_003.zip [file ja4c05160_si_003.zip › dft/reaction_1/with-cage/PS.xyz]

161
161
  C   6.64155676423016      3.62463179138635      0.52789852819477
  C   6.42973980590403      4.99730786551511      0.54729467750214
  C   5.13927360200873      5.48421723508164      0.70924287167852
  N   4.09620917019102      4.65216070994139      0.85414813280931
  C   4.27514804341556      3.32938494359045      0.83879085045055
  C   5.54441912585666      2.75921478722660      0.67361895693196
  C   5.67417620721885      1.34580463003455      0.65997478842824
  C   5.75417639487743      0.13141510788371      0.65660844875425
  C   5.83366827906703     -1.28961618507172      0.64325777548438
  C   4.65690619425448     -2.05171471435206      0.60394029475164
  C   4.72620235985721     -3.45084325392945      0.57536420381673
  C   5.98343560446467     -4.08484069575480      0.59798570998324
  C   7.14803747594992     -3.32504365203538      0.64072688503006
  C   7.08370733051938     -1.93545073081385      0.66057257542108
  C   3.53528464056997     -4.22885478664379      0.50895070789246
  C   2.53511690296453     -4.91889251386157      0.43573362684404
  C   1.41999834076556     -5.79169727721123      0.31799506535283
  C   0.13222888375173     -5.29232762655405      0.07048764418247
  N   -0.90498138429424     -6.11930944106764     -0.09225506767406
  C   -0.75521780368045     -7.44851970920618      0.00450003625837
  C   0.48384195363204     -8.01544575579653      0.26881133513152
  C   1.58499548540180     -7.18426923575213      0.42007665458812
  H   7.64519456608863      3.21458071229486      0.39987760064841
  H   7.25840287320682      5.69762586735501      0.43331840142936
  H   4.92428932888238      6.55485488182902      0.72230647481700
  H   3.39094295399078      2.69939348808326      0.95453810601613
  H   3.68537285843165     -1.55650601284026      0.58548921713373
  H   6.03512277666349     -5.17512653060096      0.57793339177537
  H   8.11971749438128     -3.82329380451780      0.65617611298091
  H   7.99719412980010     -1.33853725775777      0.69013316943492
  H   -0.08725374078407     -4.21742341569776      0.00801010285081
  H   -1.64969829826233     -8.05899921114890     -0.13661290243766
  H   0.57795997721047     -9.09954535762411      0.34527137648246
  H   2.57608790699228     -7.59888787400475      0.61469494444971
  C   2.01544469054302      6.36925722529535     -3.61441067853548
  C   2.00590179581710      7.39052489106663     -2.67176852407081
  C   2.06823495305424      7.07254880194063     -1.32194816422255
  N   2.15329474522445      5.79735735910175     -0.90864997025639
  C   2.17708203276109      4.80130203036530     -1.79659669649400
  C   2.09639947328736      5.03884023445010     -3.17616963293269
  C   2.08971673542549      3.91684107846766     -4.04892382187851
  C   2.08016025976833      2.88737315572418     -4.69690511774327
  C   2.06202954044846      1.63319729954143     -5.37277123153393
  C   1.27528480627129      0.59595297910777     -4.85062456102645
  C   1.28102799635926     -0.66840338843358     -5.45427179317921
  C   2.07153814666742     -0.88222836235884     -6.60032157649556
  C   2.83905388115951      0.15304552884118     -7.12392510635706
  C   2.84282486444999      1.40703659069094     -6.51961816204307
  C   0.51060095756947     -1.74275441204348     -4.92141040195336
  C   -0.12136834270773     -2.69894596753416     -4.50994543097091
  C   -0.84121856914222     -3.86906570752290     -4.14067891766401
  C   -1.36295858939546     -4.04012449502688     -2.84954380977855
  N   -2.02732733773026     -5.15236223985632     -2.51651429146048
  C   -2.22268101258969     -6.13669210849227     -3.40534159023728
  C   -1.73793796530220     -6.04011697718006     -4.70261397088432
  C   -1.03910782645617     -4.90070888504283     -5.07617149536721
  H   1.95636765572307      6.59058371643306     -4.68184099482870
  H   1.94297776420677      8.43671848364259     -2.97453063829431
  H   2.04928781254690      7.84446939814792     -0.54976720378164
  H   2.26596948722499      3.77945847487366     -1.42284428894642
  H   0.65965464752907      0.78226809633962     -3.97026666513676
  H   2.07657918801577     -1.86689349427810     -7.07151185655017
  H   3.44803788126458     -0.02136023996450     -8.01358017161616
  H   3.45322566812795      2.21650581819972     -6.92424545851304
  H   -1.24913533654567     -3.28965635201830     -2.05415754927392
  H   -2.77537088758460     -7.01280045483496     -3.05996069986545
  H   -1.90916657799879     -6.85536190742520     -5.40693080552616
  H   -0.64214543120389     -4.79599315282812     -6.08787565450773
  C   -2.28124765958960      6.97565822389361      1.43626723229394
  C   -1.23438696121944      7.68491826928390      2.01023871793852
  C   0.05785956526095      7.18729131677493      1.90995862666546
  N   0.31215801603400      6.03615820843784      1.26850025612753
  C   -0.67943073908780      5.33091373095240      0.71641751844062
  C   -2.01019041031843      5.76633482065969      0.77349375820367
  C   -3.03420226364068      4.99293395081651      0.16267121162991
  C   -3.91141071370095      4.33568806500264     -0.36661344554657
  C   -4.96081376440367      3.58526257866413     -0.97180340916942
  C   -4.86116501233672      2.19098785660138     -1.08254939318401
  C   -5.91361862260317      1.45549406098167     -1.64733010903485
  C   -7.05708686447711      2.12506105102836     -2.12178418479786
  C   -7.14504359988243      3.50984742062853     -2.02229600498552
  C   -6.11166207376715      4.24204675632164     -1.44700056289196
  C   -5.83598744383511      0.03477456359489     -1.70603485461519
  C   -5.79104276058420     -1.18155579597210     -1.71863746479843
  C   -5.74241136187196     -2.60007857997664     -1.66809671469672
  C   -4.55024099827715     -3.24026147826990     -1.30299116258252
  N   -4.47777121056878     -4.56714048692252     -1.18174118947773
  C   -5.54687129717096     -5.33781210626376     -1.42907612653329
  C   -6.75916479251560     -4.78123376357562     -1.81664558826180
  C   -6.86554979250721     -3.40141824483010     -1.93500316189024
  H   -3.30694909736048      7.34477326438702      1.49671072240701
  H   -1.40992993363441      8.62436101441080      2.53628821980005
  H   0.91145604757967      7.71142553537185      2.34507622920980
  H   -0.41754226898704      4.39590767351411      0.21401127169092
  H   -3.97064050916184      1.67341243404535     -0.72091870710016
  H   -7.87279427986611      1.54856629173671     -2.56229720494068
  H   -8.03413213380638      4.02502405999426     -2.39225044909406
  H   -6.18466970621412      5.32774605419273     -1.35980034482878
  H   -3.63456897559080     -2.68341668428861     -1.08788766561636
  H   -5.41950507206736     -6.41614697825644     -1.31207521026643
  H   -7.61192157930110     -5.43188625416341     -2.01548434327162
  H   -7.80944303054582     -2.93599934447285     -2.22549732207894
  C   2.35275448456730      4.38610843583157      5.76499578376721
  C   3.08162139156272      5.44615538181738      5.24202118719349
  C   3.02730477896719      5.70022437469385      3.87802025995452
  N   2.27614741489779      4.94707029169729      3.05942678109746
  C   1.56408043750945      3.92456948310420      3.54039686786760
  C   1.57367868083096      3.59526237356394      4.90287377006894
  C   0.81533492766335      2.48883656105582      5.37244548905210
  C   0.17653612363800      1.53610301024279      5.78091214898071
  C   -0.55741403674232      0.42798133523384      6.29504758174670
  C   -1.05094077890450     -0.56313947703736      5.43344466536251
  C   -1.76197850382709     -1.65519097072957      5.95368937420656
  C   -1.98366238098020     -1.74423115622259      7.34115662650393
  C   -1.49538581798395     -0.75755229942185      8.19138808990922
  C   -0.78394015271370      0.32301893201084      7.68076901075872
  C   -2.25645150427512     -2.67259439118332      5.08744216519945
  C   -2.68615674496895     -3.55215961242636      4.36330080852822
  C   -3.19104928689537     -4.56855798142699      3.50731434248004
  C   -2.84916379440109     -4.56590679974067      2.14737762357543
  N   -3.31568646062149     -5.49780912919539      1.31175032348628
  C   -4.12437225764040     -6.47354769209869      1.74919515639453
  C   -4.50514343273879     -6.54517373776479      3.08298681490689
  C   -4.03890533104463     -5.58706184691110      3.97442514114711
  H   2.38141587419955      4.16032387873073      6.83281109417360
  H   3.69806050326900      6.07803095493128      5.88292439888251
  H   3.58939363370357      6.51821758516790      3.42199228863435
  H   0.97445796163430      3.34649671375560      2.82686438374281
  H   -0.87974539134273     -0.48706144625999      4.35803866896148
  H   -2.53909041616757     -2.59451896199630      7.74144959490418
  H   -1.67035678058917     -0.83257530001863      9.26678690437834
  H   -0.39783103062992      1.09645667364729      8.34743369079786
  H   -2.20781769637996     -3.79866973208764      1.69009845823087
  H   -4.46561553934884     -7.20481687512746      1.01340211850406
  H   -5.16414624746798     -7.34953623849622      3.41277464693718
  H   -4.32480430719518     -5.61764296786999      5.02776583103988
  Pd  -2.69962583897747     -5.34618247074841     -0.61367530945137
  Pd  2.21375314167064      5.36501261505756      1.07424787373572
  C   2.27388125216689      0.43921079693286     -1.41581581127533
  C   1.03233229954968      0.32787122090602     -0.54458399661716
  N   0.66492265576601      1.73339283624250     -0.17034789822165
  O   0.97908293554942      2.12135298841804      0.93334945528711
  O   0.08736513164814      2.40056035907897     -0.99604378454516
  C   -0.17055113089007     -0.38893643554157     -1.16512491360639
  C   -1.36735489383833     -0.35543285951843     -0.27517313977388
  C   -1.93231128398336     -1.47776634268788      0.28012448600490
  C   -3.06406369234979     -1.26918329322665      1.27180895077107
  O   -1.57765638266441     -2.70214254116818      0.04647471421152
  O   2.61728356979797     -0.74346575498697     -1.88280915859862
  C   3.80123810995077     -0.80619162027209     -2.68155077295404
  O   2.87475532433042      1.46604434713308     -1.62011633121894
  H   1.32006739934239     -0.15341358753619      0.40119494041021
  H   0.14541406632552     -1.43034894877134     -1.32505325840095
  H   -0.35564577059412      0.04872689296603     -2.16177298495970
  H   -1.78971071423628      0.62147655676873     -0.02002575998115
  H   -3.93024485982067     -1.90706182235768      1.03176221887740
  H   -2.73258038285285     -1.55906519169271      2.28338812229964
  H   -3.39928236599787     -0.22291745699434      1.31278276822179
  H   3.94534652848507     -1.86479961342640     -2.91959188818535
  H   4.65953795804567     -0.41669846094339     -2.11786804177908
  H   3.66665461369495     -0.22043506277231     -3.60102348183782
