# Supplementary material for: Origins of High-Activity Cage-Catalyzed Michael Addition
Source: J Am Chem Soc. 2024 Jul 8;146(28):19317–26. doi: 10.1021/jacs.4c05160 (PMC11258793; doi:10.1021/jacs.4c05160)
Supplement: Supplementary file 3 — ja4c05160_si_003.zip [file ja4c05160_si_003.zip › dft/reaction_1/with-cage/TS.xyz]

161
Coordinates from ORCA-job ts
  C   6.70866024640252      3.50562470733612      0.41529788585791
  C   6.51132901307755      4.88042543248751      0.45945805439948
  C   5.22691395642279      5.37833502206226      0.63511209702749
  N   4.17550965265345      4.55425320250494      0.76324386702896
  C   4.33928460550578      3.23071658178871      0.71824907967640
  C   5.60288685775715      2.64939765965250      0.54650945579022
  C   5.72149242539237      1.23405207917516      0.52447454922114
  C   5.80329344334589      0.01947923940674      0.53801443082783
  C   5.90316079856787     -1.40073564969944      0.57800216070502
  C   4.73984535909546     -2.18364430840800      0.60224545608528
  C   4.83342045304120     -3.58097989927732      0.66512748611512
  C   6.10043532450803     -4.19334674550011      0.70204841943795
  C   7.25207262058537     -3.41306713717744      0.66959912088273
  C   7.16391394765712     -2.02593001374404      0.60804271029361
  C   3.64876193840536     -4.37235358321079      0.68741530933270
  C   2.63945058028794     -5.05298047497890      0.70059000871871
  C   1.47684404615287     -5.86976834144641      0.68007411014468
  C   0.26237445978319     -5.35481374809487      0.20599696931653
  N   -0.83801270413053     -6.10883082977130      0.12883862653527
  C   -0.81849957605589     -7.38823853596771      0.53207433870487
  C   0.34093948187650     -7.96841678289704      1.02950547978160
  C   1.50237543834881     -7.21105228410289      1.10034177816915
  H   7.70834912025842      3.08820299604679      0.28008255402720
  H   7.34784815144131      5.57322270144482      0.35748773549816
  H   5.02400062653888      6.45072058513272      0.67301196147461
  H   3.43888544206148      2.62100668684399      0.80190705872525
  H   3.76085651914544     -1.70578865459501      0.56090295660994
  H   6.17069860781172     -5.28160712028506      0.75259292795008
  H   8.23264901646022     -3.89321038048271      0.69474303731625
  H   8.06778821730370     -1.41411264185102      0.58639995825158
  H   0.18294727269909     -4.31566564639936     -0.12285628944956
  H   -1.75135307441530     -7.94940958369599      0.44611985935110
  H   0.32665953321051     -9.01118865357922      1.34979762743535
  H   2.43145282312021     -7.64469384421616      1.47556518674365
  C   2.02543427675661      6.20718694216996     -3.66661008469334
  C   2.15282432234225      7.24219993145616     -2.74890973525580
  C   2.22753046925691      6.94190860941410     -1.39574741963479
  N   2.18669184611879      5.67269998652112     -0.96093298759971
  C   2.06874980634069      4.65720799284446     -1.82092920881829
  C   1.97764046013347      4.88251211245841     -3.20315313059859
  C   1.84106295237225      3.77315598105630     -4.08007913712095
  C   1.72499482521141      2.79969189867481     -4.80068775974406
  C   1.59440958067158      1.63654709000773     -5.61134062764863
  C   1.10069719208051      0.45307158742498     -5.04390445249767
  C   0.98873460649541     -0.70760851289596     -5.82131109377779
  C   1.36943039043250     -0.67753552047048     -7.17623561435378
  C   1.84960692971968      0.50119694005952     -7.73776029564315
  C   1.96516104037270      1.65512792630462     -6.96851696997134
  C   0.49210386839835     -1.90933410896332     -5.24137625504524
  C   0.06420518431208     -2.94317066403421     -4.76194764255518
  C   -0.43864574687175     -4.16876088582196     -4.25079605991709
  C   -1.08130147279617     -4.21267933024231     -3.00578327110752
  N   -1.57217065873243     -5.35415502124017     -2.51428437813842
  C   -1.45892455849640     -6.50211171788474     -3.19914368567320
  C   -0.83500404890730     -6.54125904898162     -4.43884687172197
  C   -0.32052845609880     -5.36874475525310     -4.97434783181796
  H   1.96005333873187      6.41257828418022     -4.73689310914373
  H   2.19154233804312      8.28314740600055     -3.07299548270418
  H   2.32182472837049      7.72282987008151     -0.63808541120926
  H   2.05124742089342      3.64034087370932     -1.41236784342243
  H   0.80243775851682      0.43528480972659     -3.99486790365622
  H   1.28153157268404     -1.58315761758528     -7.77938902547880
  H   2.13981298680635      0.52040720044582     -8.79045848592520
  H   2.34657792002779      2.57836656661326     -7.40876900282721
  H   -1.19979825689826     -3.31304812405784     -2.39408876988803
  H   -1.87792973551524     -7.39808995195373     -2.73610358471639
  H   -0.75787455610402     -7.48867775704421     -4.97404956918781
  H   0.17388786879176     -5.36781611246637     -5.94767214344263
  C   -2.17726066536410      6.92751506146786      1.45475394302413
  C   -1.10074886292518      7.67685119758123      1.90977551147270
  C   0.18232587325885      7.15952564305455      1.79197202600086
  N   0.39789585664762      5.94975205343928      1.25334848785134
  C   -0.62260541829969      5.20251956232631      0.82225939278760
  C   -1.94656913846251      5.65849564216767      0.89556446489806
  C   -3.01349412601501      4.85798645375083      0.40462979237082
  C   -3.94806608232031      4.20672654677862     -0.02564154236714
  C   -5.05674041117715      3.45851341672839     -0.51719761394644
  C   -4.90483021051184      2.10306996276083     -0.84012061216973
  C   -6.00098792201992      1.36065214511506     -1.30223370517871
  C   -7.25108735043115      1.98724608977140     -1.45838728130088
  C   -7.39608083804092      3.33534404970471     -1.14513437977798
  C   -6.31431474885489      4.07223576621596     -0.67287467439885
  C   -5.83829459236299     -0.02554299117564     -1.58611634041964
  C   -5.68774308936889     -1.21500387121778     -1.79654287874707
  C   -5.49997862260603     -2.60992722538460     -1.98794314792287
  C   -4.36008580630804     -3.23043548002024     -1.45757705113992
  N   -4.15517544645126     -4.54302637387617     -1.58615536970554
  C   -5.03331354794943     -5.31482772762393     -2.24451202769596
  C   -6.18278486709890     -4.77359914679700     -2.80465857260697
  C   -6.42600015671428     -3.41197681516510     -2.67603564645783
  H   -3.19664933703951      7.31158164413507      1.52728972704852
  H   -1.24567849109139      8.66295355678182      2.35320013527360
  H   1.05972111865907      7.71439250907891      2.13107406437332
  H   -0.37647544519368      4.21588388593458      0.41946847051592
  H   -3.93324308430953      1.61990516215069     -0.72998477990299
  H   -8.10254024013789      1.40774317484715     -1.82017773768534
  H   -8.36831704491806      3.81785047749673     -1.26623060251197
  H   -6.43210864119047      5.12782961160964     -0.42067176166560
  H   -3.59315337480835     -2.66772761303880     -0.91606303120816
  H   -4.80148544705754     -6.37965512727152     -2.31679298379225
  H   -6.88057301711394     -5.42325205514812     -3.33484717588937
  H   -7.32537098927241     -2.96231920912845     -3.10138834853492
  C   2.42616180752574      4.32020019295860      5.71241120357841
  C   3.16440885338948      5.37168380680485      5.18552970271574
  C   3.12204418397830      5.61093641382717      3.81854869418899
  N   2.38384603831404      4.84501048296988      3.00064967417248
  C   1.67176770543574      3.82209815530537      3.48090076542158
  C   1.65753897755706      3.51994472771587      4.85016256105972
  C   0.86871507162978      2.43890101542257      5.32693894684374
  C   0.17333384749093      1.52685380701561      5.73437847203676
  C   -0.65285627047551      0.47398130798526      6.22122046684220
  C   -1.19364694447403     -0.46603341424536      5.33174323598521
  C   -2.01376169728546     -1.49642869539028      5.81477488316461
  C   -2.29420360808491     -1.57805848979003      7.19185852587059
  C   -1.75413269961410     -0.64414625943436      8.06993643767825
  C   -0.93565571271141      0.37624586964225      7.59682935205792
  C   -2.55009928670154     -2.46306523964809      4.91713292646164
  C   -2.99908795301180     -3.30110935652514      4.15681387174318
  C   -3.48394622399961     -4.29202273138989      3.26228962602801
  C   -3.00753028751397     -4.32987911847508      1.94408373810878
  N   -3.40343055324102     -5.27657257867259      1.08838673036877
  C   -4.29624127482615     -6.20800140176056      1.45644671074674
  C   -4.82822586736633     -6.22441851169347      2.73901060960710
  C   -4.41642671045622     -5.26662032228375      3.65662220116035
  H   2.43674356227624      4.11051038279487      6.78383219926777
  H   3.77338887944169      6.01125967444990      5.82591517066889
  H   3.68339436547055      6.42765716860925      3.35944613365359
  H   1.10346222225752      3.22372311915083      2.76226243589995
  H   -0.97390993287453     -0.39514429599343      4.26478558088117
  H   -2.93436748132772     -2.38105450682673      7.56206539747974
  H   -1.97306710330973     -0.71326343493703      9.13764743304075
  H   -0.51052973759856      1.10927116385084      8.28510970653253
  H   -2.30998873814654     -3.57756953879340      1.55792187485383
  H   -4.57873826112479     -6.94853991677555      0.70494404023848
  H   -5.55402033074899     -6.99191399336506      3.01140229111600
  H   -4.80723092507660     -5.26453012962017      4.67605882802204
  Pd  -2.50674773317382     -5.33026409096328     -0.72163315194665
  Pd  2.29337146207346      5.26278895617856      1.01910987445712
  C   2.32637752954231      0.50435142676448     -1.09658380314228
  C   1.28281539286688      0.33769088768065     -0.08245357406043
  N   0.96519167818742      1.36995222377860      0.78692813754653
  O   0.32280785022395      1.07567963386302      1.79523468891876
  O   1.18028394668913      2.55830928880721      0.47727666921106
  C   -0.47384693121965      0.26119887659862     -1.14318170950238
  C   -1.55041386133944      0.29056841699097     -0.26136949108493
  C   -2.08131333900843     -0.89897905892449      0.32513844958729
  C   -3.16944056465891     -0.74505239370532      1.36097915683207
  O   -1.69040002442599     -2.05102577788958      0.03075347323239
  O   2.67882959927938     -0.70500167080752     -1.55586922941818
  C   3.67039367394968     -0.73581546629175     -2.57279415248438
  O   2.79910999999650      1.53243342668967     -1.53319185957569
  H   1.21573772151494     -0.63775778126299      0.39685403457123
  H   -0.22344169892145     -0.69286938987364     -1.61845304394621
  H   -0.24978074935346      1.15532012091568     -1.73411056394603
  H   -1.94080742030223      1.25174305564044      0.08087864477779
  H   -4.01119968833634     -1.41740948596549      1.13389896582129
  H   -2.77095985428892     -1.05008978497556      2.34257146893657
  H   -3.54064223164881      0.28497601639818      1.44169518185764
  H   3.81581584789995     -1.79264724879565     -2.82280464753726
  H   4.61229710013775     -0.30101222464434     -2.20821561986062
  H   3.33816572859134     -0.17957420089530     -3.46107620038064
