# Supplementary material for: Origins of High-Activity Cage-Catalyzed Michael Addition
Source: J Am Chem Soc. 2024 Jul 8;146(28):19317–26. doi: 10.1021/jacs.4c05160 (PMC11258793; doi:10.1021/jacs.4c05160)
Supplement: Supplementary file 3 — ja4c05160_si_003.zip [file ja4c05160_si_003.zip › dft/README]

*xyz files containting Cartesian coordinates obtained from optimalisation on CPCM(DCM)-D3BJ-PBE0 D3BJ level of theory with DEF2-SVP basis set.
